# Supplementary material for: Carbon dioxide electroreduction to C2 products over copper-cuprous oxide derived from electrosynthesized copper complex
Source: Nat Commun. 2019 Aug 26;10:3851. doi: 10.1038/s41467-019-11599-7 (PMC6710288; doi:10.1038/s41467-019-11599-7)
Supplement: Supplementary file 7 — Source data [file 41467_2019_11599_MOESM7_ESM.xlsx]

## Sheet: Figure 1
Figure 1
	a
	b

## Sheet: Figure 2
Figure 2
	a																				e-g
	b
	c											d
		0 min		2 min		5 min		10 min		5 h			0 min		2 min		5 min		10 min		5 h
		Binding Energy (eV)	Intensity (a.u.)	Binding Energy (eV)	Intensity (a.u.)	Binding Energy (eV)	Intensity (a.u.)	Binding Energy (eV)	Intensity (a.u.)	Binding Energy (eV)	Intensity (a.u.)		Binding Energy (eV)	Intensity (a.u.)	Binding Energy (eV)	Intensity (a.u.)	Binding Energy (eV)	Intensity (a.u.)	Binding Energy (eV)	Intensity (a.u.)	Binding Energy (eV)	Intensity (a.u.)
		950.04	12407.1	950.04	32032	950.04	50951.8	950.04	41463.6	950.04	40507.8		536.01	4463.17	536.01	5927.01	536.01	5135.61	536.01	4996.77	536.01	4314.91
		949.94	12580.8	949.94	31338.3	949.94	50707.3	949.94	41796.2	949.94	40060.7		535.96	4806.68	535.96	5915.03	535.96	5010.7	535.96	5055.1	535.96	4331.2
		949.84	12423.8	949.84	30939.2	949.84	50444	949.84	40557.1	949.84	39924.5		535.91	4730.49	535.91	6046.61	535.91	5131.51	535.91	5018.38	535.91	4492.5
		949.74	12268.1	949.74	30953.9	949.74	49973.2	949.74	39986.8	949.74	40545.5		535.86	4630.63	535.86	6015.68	535.86	4977.86	535.86	5006.62	535.86	4264.82
		949.64	12150.5	949.64	30746.8	949.64	48835.9	949.64	39754.3	949.64	40132.3		535.81	4473.75	535.81	6049.84	535.81	4866.95	535.81	5012.39	535.81	4375.57
		949.54	12363.9	949.54	30177.3	949.54	49828.2	949.54	39327.3	949.54	39016		535.76	4742.8	535.76	5915.08	535.76	4962.62	535.76	5029.56	535.76	4508.75
		949.44	12172.7	949.44	29923	949.44	49738.7	949.44	39516.7	949.44	39204.8		535.71	4539.1	535.71	6089.24	535.71	5152.58	535.71	4970.92	535.71	4558.54
		949.34	12277.3	949.34	30379.3	949.34	49951.3	949.34	40263.6	949.34	39626.3		535.66	4824.11	535.66	5955.05	535.66	5053.06	535.66	5029.04	535.66	4447.59
		949.24	12137.3	949.24	29968.2	949.24	50257.6	949.24	39375.1	949.24	39114.1		535.61	4855.52	535.61	6064.78	535.61	5126.27	535.61	5054.2	535.61	4478.89
		949.14	12205.3	949.14	29999.5	949.14	49688.3	949.14	39599.7	949.14	40339		535.56	5004.46	535.56	6075.2	535.56	5053.82	535.56	5082.68	535.56	4605.86
		949.04	12334.8	949.04	29994.8	949.04	49673.7	949.04	38926.4	949.04	38931.9		535.51	4538.68	535.51	6023.53	535.51	4887.25	535.51	5020.41	535.51	4557.39
		948.94	12137.6	948.94	29719.7	948.94	49378.5	948.94	39839.4	948.94	39603.5		535.46	4324.11	535.46	5984.16	535.46	5008.32	535.46	5103.61	535.46	4545.57
		948.84	11921.1	948.84	29577	948.84	48623.6	948.84	39845.3	948.84	39626		535.41	4884.01	535.41	5972.38	535.41	4955.98	535.41	5146.97	535.41	4606.29
		948.74	12066.1	948.74	29615.2	948.74	47949.2	948.74	40231.1	948.74	39579.8		535.36	4998.04	535.36	5897.17	535.36	4977.18	535.36	5120.6	535.36	4418.61
		948.64	12190.1	948.64	29205.7	948.64	49087.9	948.64	40343.3	948.64	39263.6		535.31	4613.31	535.31	5965.32	535.31	4860.04	535.31	5173.42	535.31	4494.63
		948.54	12349.7	948.54	29580.4	948.54	48049.5	948.54	39969.4	948.54	39327.3		535.26	4573.51	535.26	5937.56	535.26	4979.25	535.26	4969.99	535.26	4297.64
		948.44	12204.9	948.44	28998.4	948.44	48474.6	948.44	38791.7	948.44	38807		535.21	4669.63	535.21	5897.16	535.21	4898.9	535.21	5027.45	535.21	4562.45
		948.34	12054.9	948.34	29117.8	948.34	48717.9	948.34	38266.1	948.34	37436.3		535.16	4915.45	535.16	6023.35	535.16	4939.88	535.16	5235.65	535.16	4609.78
		948.24	12076	948.24	29518.4	948.24	49323.1	948.24	37911.8	948.24	38851.9		535.11	5140.92	535.11	6019.48	535.11	5023.95	535.11	5208.09	535.11	4616.23
		948.14	12016.7	948.14	29359.8	948.14	48743.8	948.14	39166.4	948.14	38630.1		535.06	5153.12	535.06	6005.74	535.06	5047.9	535.06	5069.36	535.06	4665.11
		948.04	12119.7	948.04	29313.1	948.04	47404.1	948.04	39234.5	948.04	39186.2		535.01	5049.86	535.01	5992.67	535.01	5050.3	535.01	5103.42	535.01	4487.91
		947.94	12359.3	947.94	29826.1	947.94	48128.1	947.94	39423.8	947.94	39147.9		534.96	5360.48	534.96	6066.32	534.96	4954.52	534.96	5081.86	534.96	4527.4
		947.84	12311.4	947.84	29682.6	947.84	48574.9	947.84	38388.1	947.84	39018		534.91	5411.66	534.91	6091.23	534.91	4867.28	534.91	5054.05	534.91	4703.01
		947.74	12128.8	947.74	28998.3	947.74	48660.4	947.74	39026.3	947.74	39394.7		534.86	5420.53	534.86	6150.58	534.86	4856.66	534.86	5132.99	534.86	4374.41
		947.64	11944.3	947.64	29355.5	947.64	49307.5	947.64	38966	947.64	40312.1		534.81	5723.05	534.81	6191.41	534.81	4941.3	534.81	5069.23	534.81	4494.84
		947.54	12112	947.54	28741.7	947.54	49863.9	947.54	39176	947.54	40751.4		534.76	5788.14	534.76	6048.96	534.76	4970.06	534.76	5215.3	534.76	4508.93
		947.44	12011.6	947.44	28909.3	947.44	49196.8	947.44	39800.7	947.44	40205.4		534.71	5202.24	534.71	6057.17	534.71	5032.32	534.71	5208.21	534.71	4564.18
		947.34	12016.2	947.34	28897.6	947.34	49227.7	947.34	39423.7	947.34	40916.5		534.66	5386.15	534.66	6064.61	534.66	5000.51	534.66	5090.41	534.66	4682.82
		947.24	11943.4	947.24	28843.6	947.24	50607.7	947.24	39793.7	947.24	40978.3		534.61	5644.56	534.61	6134.63	534.61	5051.05	534.61	4997.15	534.61	4576.67
		947.14	12004.8	947.14	29020.4	947.14	51460.9	947.14	40016.6	947.14	40154.7		534.56	6091.54	534.56	6174.39	534.56	5151.78	534.56	5032.77	534.56	4865.15
		947.04	12164.8	947.04	29438.1	947.04	50742.3	947.04	40068.2	947.04	41138.8		534.51	6322.11	534.51	6174.9	534.51	5062.51	534.51	5260.96	534.51	4708.56
		946.94	12094.5	946.94	29134.8	946.94	50520.2	946.94	40844.9	946.94	41309		534.46	5899.9	534.46	6219.25	534.46	5172.91	534.46	5146.47	534.46	4739.61
		946.84	12131.1	946.84	29613.6	946.84	50805.9	946.84	40646.4	946.84	41051.9		534.41	6051.06	534.41	6241.86	534.41	5202.5	534.41	5116.2	534.41	4687.66
		946.74	12402.7	946.74	29093.4	946.74	50393.3	946.74	40367.9	946.74	40677.3		534.36	5894.62	534.36	6241.79	534.36	5186.77	534.36	5113.06	534.36	4899.68
		946.64	12261	946.64	29399	946.64	50504.1	946.64	39673.7	946.64	40276.3		534.31	6435.91	534.31	6467.54	534.31	5120.86	534.31	5410.8	534.31	5006.51
		946.54	12525.4	946.54	29872.2	946.54	49403.5	946.54	39747.2	946.54	40334.4		534.26	6674.67	534.26	6496.11	534.26	5181.61	534.26	5402.22	534.26	5044.77
		946.44	12458.6	946.44	29896.2	946.44	50218.7	946.44	41395.9	946.44	39816.4		534.21	6890.6	534.21	6626.66	534.21	5037.2	534.21	5315.55	534.21	5031.77
		946.34	12444.9	946.34	29752.9	946.34	50465.8	946.34	40808.9	946.34	39732.3		534.16	7015.13	534.16	6498.73	534.16	5292.4	534.16	5448.25	534.16	5001.99
		946.24	12795.7	946.24	30276.7	946.24	49499.7	946.24	40044.9	946.24	39100.2		534.11	7392.04	534.11	6755.55	534.11	5219.82	534.11	5560.93	534.11	5000.17
		946.14	12643	946.14	30656	946.14	48503.8	946.14	38618.7	946.14	38288		534.06	7636.47	534.06	6587.39	534.06	5233.48	534.06	5616.21	534.06	5114.26
		946.04	12900.8	946.04	31037.1	946.04	49395.3	946.04	38626	946.04	39042.7		534.01	7682.79	534.01	6868.59	534.01	5107.34	534.01	5631.77	534.01	5216.96
		945.94	13221.7	945.94	31049.7	945.94	48780.7	945.94	39672.8	945.94	38073.8		533.96	8068.05	533.96	6811.13	533.96	5288.24	533.96	5722.53	533.96	5276.32
		945.84	13163.8	945.84	31217.2	945.84	49068.2	945.84	39097.1	945.84	37861.7		533.91	8230.37	533.91	6847.98	533.91	5397.09	533.91	5799.95	533.91	5212.56
		945.74	13180.7	945.74	31660.6	945.74	48476.8	945.74	38514.1	945.74	38536.9		533.86	8726.79	533.86	6987.22	533.86	5453.73	533.86	5891.84	533.86	5358.87
		945.64	13530.3	945.64	31611.8	945.64	48454.3	945.64	38261.1	945.64	38195.2		533.81	9112.61	533.81	6928.88	533.81	5621.11	533.81	5854.21	533.81	5323.39
		945.54	13916.2	945.54	31901.6	945.54	49195.5	945.54	38675.9	945.54	37581.7		533.76	9149.62	533.76	6953.7	533.76	5359.63	533.76	5944	533.76	5570.2
		945.44	14316.2	945.44	31806.3	945.44	48636.9	945.44	38436.2	945.44	38478.6		533.71	9053.4	533.71	7315.84	533.71	5589.51	533.71	5801.3	533.71	5683.04
		945.34	14380.6	945.34	32557.9	945.34	48683.4	945.34	37673.3	945.34	37759.1		533.66	9890.46	533.66	7256.4	533.66	5692.5	533.66	5988.22	533.66	5656.44
		945.24	14250.5	945.24	32602.2	945.24	48731.2	945.24	37940.4	945.24	37881.6		533.61	10375.5	533.61	7268.92	533.61	5705.84	533.61	6158.52	533.61	5870.23
		945.14	14407.6	945.14	32969.7	945.14	48734.7	945.14	38146.5	945.14	37395.2		533.56	11210.5	533.56	7392.71	533.56	5677.25	533.56	6446.78	533.56	5799.39
		945.04	14517.9	945.04	32750.9	945.04	48656.2	945.04	37459.4	945.04	37622.4		533.51	11825	533.51	7335.18	533.51	5808.93	533.51	6496.09	533.51	6076.92
		944.94	14925.8	944.94	33788.4	944.94	48237	944.94	37913.2	944.94	37436.7		533.46	12089.3	533.46	7669.74	533.46	5871.37	533.46	6383.76	533.46	6039.06
		944.84	15036.7	944.84	34882.9	944.84	48763.2	944.84	37475.8	944.84	37548.1		533.41	12074	533.41	7534.36	533.41	5974.64	533.41	6717.77	533.41	6230.3
		944.74	14838.8	944.74	34430.8	944.74	48901.1	944.74	38109.3	944.74	37486.3		533.36	12629.8	533.36	7619.13	533.36	6156.33	533.36	6626.62	533.36	6236.64
		944.64	15442	944.64	34795.6	944.64	48341.6	944.64	37368.6	944.64	36800.8		533.31	12575.4	533.31	7744.76	533.31	6021.75	533.31	6701.68	533.31	6407.59
		944.54	15759.2	944.54	34481.3	944.54	48148.1	944.54	38007.5	944.54	36604.5		533.26	13385.4	533.26	8037.92	533.26	6090.9	533.26	6639.93	533.26	6484.91
		944.44	15654.9	944.44	35509.9	944.44	48112.1	944.44	37871.9	944.44	37587.9		533.21	14316.9	533.21	8158.72	533.21	6312.8	533.21	6827.43	533.21	6573.55
		944.34	15822.5	944.34	35609.8	944.34	48540.1	944.34	38199.3	944.34	36144.1		533.16	15174.5	533.16	8138.2	533.16	6271.71	533.16	7037.01	533.16	6619.48
		944.24	15555.1	944.24	35667.1	944.24	48089	944.24	37993.9	944.24	36552.3		533.11	15266.2	533.11	8353.63	533.11	6334.49	533.11	7009.4	533.11	6649.82
		944.14	15586.2	944.14	35903.4	944.14	48648.8	944.14	38068.1	944.14	36712.3		533.06	16003.5	533.06	8439.37	533.06	6170.18	533.06	7163.23	533.06	6864.91
		944.04	15904.9	944.04	35786.1	944.04	49405.7	944.04	38608	944.04	37237.9		533.01	17516.4	533.01	8322.81	533.01	6415.21	533.01	7265.78	533.01	6713.74
		943.94	15848.5	943.94	35792.5	943.94	48145.7	943.94	37330.8	943.94	36518.4		532.96	17510.7	532.96	8468.32	532.96	6629.71	532.96	7211.93	532.96	6817.29
		943.84	15927.2	943.84	35541.2	943.84	47719.1	943.84	37263	943.84	35193.8		532.91	18541.5	532.91	8615.31	532.91	6705.41	532.91	7354.04	532.91	6790.79
		943.74	16169.1	943.74	35398.6	943.74	47424.8	943.74	37031.1	943.74	35737.9		532.86	19095	532.86	8903.23	532.86	6703.24	532.86	7348.2	532.86	6821.39
		943.64	15778.2	943.64	35890.5	943.64	47951.6	943.64	36517	943.64	35997.6		532.81	20460.9	532.81	8796.59	532.81	6932.92	532.81	7389.28	532.81	7008.99
		943.54	15799.3	943.54	35732.6	943.54	47298.2	943.54	36570.4	943.54	35469.6		532.76	20806.9	532.76	9104.72	532.76	7047.03	532.76	7568.38	532.76	7013.54
		943.44	15683	943.44	35548.8	943.44	47221.3	943.44	35950.9	943.44	35683.9		532.71	21767.3	532.71	8988.21	532.71	7117.52	532.71	7879.63	532.71	6928.64
		943.34	15785	943.34	35354.3	943.34	45325.5	943.34	36853.5	943.34	35238.1		532.66	22176.7	532.66	9009.35	532.66	7121.25	532.66	7837.21	532.66	6944.72
		943.24	15643.2	943.24	35487.3	943.24	46519.2	943.24	37029.6	943.24	34274.5		532.61	23010.3	532.61	9258.6	532.61	7179.96	532.61	7853.58	532.61	7067.17
		943.14	15412.3	943.14	35006.5	943.14	46203.1	943.14	36272.5	943.14	34509.8		532.56	23854.5	532.56	9718.92	532.56	7416.92	532.56	7724.11	532.56	6976.97
		943.04	15692.8	943.04	34735.3	943.04	46273.8	943.04	35268.8	943.04	33679.1		532.51	25340.7	532.51	9659.97	532.51	7459.52	532.51	7855.84	532.51	6918.89
		942.94	15335.4	942.94	35113.4	942.94	45046.1	942.94	35344.9	942.94	34346.5		532.46	25984.3	532.46	9759.64	532.46	7433.42	532.46	7672.42	532.46	6792.86
		942.84	15578.7	942.84	34648.7	942.84	44805.4	942.84	35122.6	942.84	33294.6		532.41	26670	532.41	9631.11	532.41	7662.67	532.41	7734.26	532.41	6942.18
		942.74	15448.9	942.74	34422	942.74	45506.7	942.74	35061.9	942.74	32513.6		532.36	27587.3	532.36	9968.83	532.36	7594.59	532.36	8052.81	532.36	7117.49
		942.64	15313.5	942.64	34532.4	942.64	44664.4	942.64	34845	942.64	31935.8		532.31	28754	532.31	9967.12	532.31	7649	532.31	7830.17	532.31	7043.93
		942.54	15231	942.54	34906.5	942.54	45202.8	942.54	34990.2	942.54	32920.9		532.26	29825.9	532.26	9870.43	532.26	7716.45	532.26	7998.22	532.26	6985.68
		942.44	15226.8	942.44	34546.8	942.44	44747.9	942.44	35418.7	942.44	32614.8		532.21	31191.8	532.21	10183.4	532.21	7964.32	532.21	8062.72	532.21	6922.57
		942.34	15043.7	942.34	33906.9	942.34	45203.6	942.34	35080.9	942.34	33358.2		532.16	31301.1	532.16	10254.9	532.16	8122.19	532.16	8184.22	532.16	6884.57
		942.24	15062.5	942.24	34114.5	942.24	44542.5	942.24	34515	942.24	33944.5		532.11	31561.9	532.11	10022.9	532.11	8314.06	532.11	8077.54	532.11	6976.27
		942.14	15095.9	942.14	34115.5	942.14	44258.9	942.14	34391.5	942.14	32328		532.06	32222.5	532.06	10321.2	532.06	8360.5	532.06	8349.54	532.06	7249.54
		942.04	15107.4	942.04	33991.3	942.04	44082.9	942.04	34797.2	942.04	33885.9		532.01	32909.8	532.01	10326.7	532.01	8551.77	532.01	8417.84	532.01	7059.02
		941.94	14955.7	941.94	33911.4	941.94	44015.9	941.94	35377.4	941.94	32819.2		531.96	33356.4	531.96	10471.4	531.96	8558.94	531.96	8682.26	531.96	7313.06
		941.84	15119.3	941.84	33465.9	941.84	44010	941.84	34560	941.84	32433.9		531.91	33221.5	531.91	10307.9	531.91	8508.24	531.91	8547.19	531.91	7127.47
		941.74	14898.5	941.74	33356.7	941.74	44501.3	941.74	33438.8	941.74	32035.6		531.86	33946.5	531.86	10439.8	531.86	8718.22	531.86	8487.15	531.86	7321.28
		941.64	15050.2	941.64	32928.9	941.64	43875.4	941.64	33906.1	941.64	32342.5		531.81	33997.8	531.81	10500.3	531.81	8980.13	531.81	8487.66	531.81	7241.89
		941.54	15377.5	941.54	33270.8	941.54	43202.7	941.54	33893.4	941.54	32608.4		531.76	34420.9	531.76	10638.8	531.76	9219.53	531.76	8540.28	531.76	7430.95
		941.44	15131.8	941.44	33265.7	941.44	42917.1	941.44	34508.2	941.44	32070.5		531.71	35543.8	531.71	10700.3	531.71	9051.82	531.71	8950.5	531.71	7263.44
		941.34	15173.7	941.34	33045.3	941.34	43214.2	941.34	33924.6	941.34	31801.5		531.66	34696.8	531.66	10556.4	531.66	9443.14	531.66	9033.33	531.66	7329.57
		941.24	14947.9	941.24	33647.3	941.24	43424.5	941.24	33448.1	941.24	32262.7		531.61	34149.8	531.61	10663	531.61	9809	531.61	9156.6	531.61	7619.18
		941.14	15096.9	941.14	33246.1	941.14	42320.9	941.14	33423.8	941.14	31948.5		531.56	32885.5	531.56	10960.1	531.56	9734.95	531.56	9089.1	531.56	7790.64
		941.04	15407.8	941.04	33816.2	941.04	42666	941.04	33655.7	941.04	32514.3		531.51	34607	531.51	10780.1	531.51	9928.66	531.51	9209.51	531.51	7723.61
		940.94	15198.6	940.94	33668.1	940.94	43179.3	940.94	33601.3	940.94	31719.7		531.46	33222.1	531.46	11148.5	531.46	10099	531.46	9408.24	531.46	7829.59
		940.84	15194.3	940.84	33870.1	940.84	42473.4	940.84	33911.8	940.84	32233.4		531.41	32375.6	531.41	11232.8	531.41	10268.4	531.41	9508.28	531.41	8104.75
		940.74	15195.6	940.74	33952.1	940.74	43866.6	940.74	33981.9	940.74	32326.3		531.36	31039.5	531.36	11521.7	531.36	10467	531.36	9434.29	531.36	8411.86
		940.64	15363.9	940.64	34055.7	940.64	44162.6	940.64	33481	940.64	32562.2		531.31	30658.1	531.31	11656.6	531.31	10495.1	531.31	9691.89	531.31	8664.35
		940.54	15620	940.54	33734.4	940.54	43174.2	940.54	34258.2	940.54	31843.4		531.26	30176.7	531.26	12447.1	531.26	10944.2	531.26	10151.2	531.26	8899.23
		940.44	15637.1	940.44	33252.1	940.44	42856	940.44	33129.6	940.44	31692.3		531.21	29370.8	531.21	12638.7	531.21	11052.4	531.21	10074.9	531.21	8939.78
		940.34	15653.6	940.34	33371.3	940.34	42857.4	940.34	34309.2	940.34	32234.8		531.16	28246.2	531.16	13011.2	531.16	11153.8	531.16	10563.1	531.16	9537.11
		940.24	15968.5	940.24	33252.7	940.24	42500.2	940.24	33290.8	940.24	32552.7		531.11	27276	531.11	13215.9	531.11	11507	531.11	10612.1	531.11	9598.06
		940.14	15784	940.14	33817.9	940.14	42434.1	940.14	32955	940.14	32522.1		531.06	26266.5	531.06	13696	531.06	11721.2	531.06	11038.5	531.06	10058.1
		940.04	15820.5	940.04	33926.5	940.04	42689.5	940.04	33400.3	940.04	32802.7		531.01	24996.1	531.01	13691	531.01	12362.3	531.01	11435.2	531.01	10689.2
		939.94	16000.1	939.94	33956.4	939.94	42525.5	939.94	33647.3	939.94	31922.4		530.96	23756.7	530.96	13695.1	530.96	12704.6	530.96	11770.7	530.96	11170.1
		939.84	16374.1	939.84	33808.5	939.84	42921.8	939.84	34673.7	939.84	32021.6		530.91	23382.2	530.91	13560.8	530.91	13038.1	530.91	12321.5	530.91	11785.4
		939.74	16460.6	939.74	34491	939.74	42802.5	939.74	33205.6	939.74	32864.9		530.86	21163.8	530.86	13545.8	530.86	13365.6	530.86	13131.2	530.86	12465
		939.64	16579.5	939.64	34090.4	939.64	42655.2	939.64	33747.1	939.64	32954		530.81	20241.5	530.81	13334.8	530.81	14000.1	530.81	14041.3	530.81	13159.4
		939.54	16211.9	939.54	34132.2	939.54	42256.2	939.54	34958.5	939.54	32318.3		530.76	19613.1	530.76	13000.3	530.76	14436.3	530.76	14589.6	530.76	13402.4
		939.44	16544.5	939.44	33947.7	939.44	42523.9	939.44	34166.1	939.44	32932.8		530.71	18020.5	530.71	12836.2	530.71	15180.7	530.71	15011.5	530.71	13915.6
		939.34	17032.8	939.34	34017.4	939.34	42085.3	939.34	33134.9	939.34	32030.4		530.66	17858.1	530.66	12322.5	530.66	15625.6	530.66	15661.9	530.66	14239.4
		939.24	16974.3	939.24	33703.3	939.24	42775.2	939.24	32830.8	939.24	31896.3		530.61	16625.5	530.61	11622.4	530.61	15965.9	530.61	15894.7	530.61	14253.5
		939.14	16619.7	939.14	33369.8	939.14	43117.5	939.14	32614.1	939.14	32464.5		530.56	16213.4	530.56	11230.4	530.56	16631	530.56	16866.9	530.56	14359.7
		939.04	16701.5	939.04	33158.6	939.04	42507.6	939.04	33736.5	939.04	32984.7		530.51	14877.7	530.51	10489.3	530.51	17058.8	530.51	16983.3	530.51	14063.6
		938.94	16166.1	938.94	33034.4	938.94	43517.2	938.94	34144.4	938.94	32461.9		530.46	13701	530.46	9907.6	530.46	17119.9	530.46	17216.3	530.46	13814.5
		938.84	16426.1	938.84	32409	938.84	42471.7	938.84	34342.5	938.84	32491.5		530.41	13232.9	530.41	9308.6	530.41	17429.3	530.41	17317	530.41	13478
		938.74	15974.2	938.74	32003.8	938.74	43523.9	938.74	33035.6	938.74	33184.3		530.36	12194.4	530.36	8797.14	530.36	17306.6	530.36	17418.7	530.36	12588.4
		938.64	15755.2	938.64	31727.6	938.64	42563.3	938.64	32526.7	938.64	33112.3		530.31	11704.7	530.31	8280.16	530.31	16933.4	530.31	17212.2	530.31	12104.5
		938.54	15615	938.54	31414.6	938.54	42877.6	938.54	33290.7	938.54	32743.2		530.26	11274.9	530.26	7911.06	530.26	17101.1	530.26	16976.6	530.26	11327.4
		938.44	15169.1	938.44	31415.5	938.44	42706.2	938.44	34321.3	938.44	33643.2		530.21	10165.3	530.21	7539.94	530.21	16556	530.21	16608.2	530.21	10513.3
		938.34	15204	938.34	30607.9	938.34	43086	938.34	33151.5	938.34	33090.5		530.16	9734.19	530.16	7235.92	530.16	15929.7	530.16	15655.6	530.16	9980.16
		938.24	14816.3	938.24	30015	938.24	42420.6	938.24	32971.5	938.24	33649.1		530.11	9386.65	530.11	6763.81	530.11	14795	530.11	14817.2	530.11	9288.04
		938.14	14591.5	938.14	30172.9	938.14	41989.9	938.14	33041.8	938.14	33241.2		530.06	8967.43	530.06	6688.2	530.06	14414.1	530.06	13715.9	530.06	8505.18
		938.04	14099.1	938.04	29734.4	938.04	42842.2	938.04	33940.2	938.04	33412.3		530.01	8000.12	530.01	6643.75	530.01	13399.5	530.01	13083.6	530.01	7829.29
		937.94	14048.2	937.94	29982.2	937.94	42702.1	937.94	32778.4	937.94	33305.3		529.96	7677.77	529.96	6418.63	529.96	12428.2	529.96	12094.8	529.96	7516.07
		937.84	13673.3	937.84	29430.1	937.84	42709.9	937.84	33346	937.84	33247.8		529.91	7490.68	529.91	6240.97	529.91	11686.2	529.91	10944.2	529.91	6785.79
		937.74	13745.1	937.74	29030.2	937.74	43051.3	937.74	34121.2	937.74	33342.2		529.86	7126.49	529.86	6013.28	529.86	10544.6	529.86	10303.8	529.86	6677.07
		937.64	13407.7	937.64	28791.5	937.64	43269.4	937.64	33853.4	937.64	33357.8		529.81	6412.28	529.81	5857.33	529.81	9854.94	529.81	9263.94	529.81	6367.92
		937.54	13226.1	937.54	29288.5	937.54	43101.6	937.54	33868.2	937.54	34118.7		529.76	6365.57	529.76	5909.39	529.76	9150.46	529.76	8676.32	529.76	5711.83
		937.44	13108.1	937.44	28898.4	937.44	43380.9	937.44	33757.1	937.44	33479.8		529.71	6153.24	529.71	5595.31	529.71	8671.63	529.71	8077.14	529.71	5343.21
		937.34	13127.9	937.34	28440.7	937.34	43172	937.34	34203.4	937.34	33056.3		529.66	5867.35	529.66	5655.32	529.66	7911.04	529.66	7452.92	529.66	5181.27
		937.24	12866.3	937.24	28941	937.24	43103.8	937.24	33372.5	937.24	32370		529.61	5690	529.61	5558.99	529.61	7140.66	529.61	6992.98	529.61	4968.39
		937.14	13055.7	937.14	28874	937.14	43910.3	937.14	34056.1	937.14	33033.8		529.56	5689.96	529.56	5572.36	529.56	7114.81	529.56	6573.16	529.56	4746.28
		937.04	13020.3	937.04	29373.4	937.04	44777.8	937.04	34469	937.04	33439.4		529.51	5307.38	529.51	5573.8	529.51	6538.59	529.51	6377.13	529.51	4632.63
		936.94	13081.8	936.94	29176.9	936.94	44346.1	936.94	33088	936.94	32839.8		529.46	5235.83	529.46	5528.34	529.46	6177.12	529.46	5893.98	529.46	4568.07
		936.84	13023.9	936.84	29335.7	936.84	43462.7	936.84	33413.6	936.84	32166.3		529.41	5166.91	529.41	5513.58	529.41	5944.88	529.41	5830.99	529.41	4531.59
		936.74	13187.9	936.74	29979.4	936.74	44364.6	936.74	33860.1	936.74	32402.2		529.36	4637.47	529.36	5513.82	529.36	6002.07	529.36	5659.17	529.36	4393.67
		936.64	13399.7	936.64	30114.9	936.64	43204.3	936.64	33559.5	936.64	32597.2		529.31	4478.71	529.31	5454.52	529.31	5568.59	529.31	5423.99	529.31	4243.7
		936.54	13764.6	936.54	30238.1	936.54	43737.1	936.54	35102.1	936.54	32036.7		529.26	4666.19	529.26	5471.64	529.26	5351.95	529.26	5284.51	529.26	4177.9
		936.44	13510.5	936.44	30849.8	936.44	43089.5	936.44	33633.8	936.44	32587.2		529.21	4360.94	529.21	5509.79	529.21	5271.29	529.21	5159.5	529.21	4135.03
		936.34	13485.8	936.34	31249.8	936.34	43336.3	936.34	33517	936.34	31920.3		529.16	4302.78	529.16	5465.24	529.16	5050.3	529.16	4962.75	529.16	4050.7
		936.24	13594.3	936.24	31220.1	936.24	44143.5	936.24	34345	936.24	32937.6		529.11	4481.63	529.11	5453.43	529.11	5003.9	529.11	4916.04	529.11	3967.37
		936.14	14299.2	936.14	32441.7	936.14	44667.5	936.14	34592.2	936.14	32353.6		529.06	4596.24	529.06	5323.36	529.06	5119.54	529.06	4923.29	529.06	4036.73
		936.04	14840.8	936.04	33118	936.04	45278.5	936.04	34115.5	936.04	32326		529.01	4346.4	529.01	5304.15	529.01	4713.5	529.01	4713.77	529.01	4140.27
		935.94	15445	935.94	33853.9	935.94	45190.6	935.94	34039.5	935.94	32157		528.96	3873.41	528.96	5278.19	528.96	4608.61	528.96	4591.96	528.96	4009.88
		935.84	15526.1	935.84	35157.7	935.84	45813.8	935.84	35484.8	935.84	31400.7		528.91	4143.24	528.91	5445.75	528.91	4472.1	528.91	4715.86	528.91	3907.36
		935.74	15809.9	935.74	35889	935.74	45819.7	935.74	35372.9	935.74	31876.2		528.86	4070.27	528.86	5377.62	528.86	4580.93	528.86	4485.42	528.86	3807.4
		935.64	16140.5	935.64	36925.1	935.64	45666.8	935.64	34517.2	935.64	31705.2		528.81	3922.49	528.81	5296.99	528.81	4528.95	528.81	4377.95	528.81	3890.13
		935.54	16627	935.54	38140.9	935.54	46604.1	935.54	34892.9	935.54	32251.3		528.76	3877.89	528.76	5316.51	528.76	4541.39	528.76	4434.97	528.76	3663.09
		935.44	17324	935.44	38804.5	935.44	47458.4	935.44	34615	935.44	32120.7		528.71	3643.8	528.71	5398.96	528.71	4673.37	528.71	4506.97	528.71	3798.4
		935.34	18030.8	935.34	39120.8	935.34	46876.2	935.34	35302.5	935.34	30939.3		528.66	3799.34	528.66	5200.07	528.66	4302.44	528.66	4316.67	528.66	3839.44
		935.24	18386.1	935.24	40360.3	935.24	47271.7	935.24	35934.7	935.24	31436.6		528.61	3506.82	528.61	5228.44	528.61	4417.72	528.61	4317.09	528.61	3734.41
		935.14	18842.2	935.14	41396.8	935.14	46918.8	935.14	35180.5	935.14	31728.3		528.56	3573.89	528.56	5234.98	528.56	4283.25	528.56	4247.17	528.56	3744.57
		935.04	19472.1	935.04	42480.5	935.04	46815.6	935.04	36557	935.04	32331.6		528.51	3823.73	528.51	5336.6	528.51	4256.83	528.51	4128.82	528.51	3623.21
		934.94	19996.3	934.94	42935.5	934.94	47476	934.94	36125	934.94	31304.5		528.46	3600.32	528.46	5308.07	528.46	4215.74	528.46	4118.81	528.46	3712.18
		934.84	20453.6	934.84	44149.2	934.84	47209.8	934.84	35840.9	934.84	32288.7		528.41	3179.45	528.41	5374.34	528.41	4112.86	528.41	3971.82	528.41	3706.34
		934.74	20683.6	934.74	44936	934.74	47752	934.74	36604.3	934.74	33054.3		528.36	3547.16	528.36	5461.02	528.36	4169.8	528.36	4141.7	528.36	3731.66
		934.64	21001.5	934.64	45216.3	934.64	48780.2	934.64	36455.3	934.64	33584.7		528.31	3405.7	528.31	5404.76	528.31	4190.93	528.31	4106.23	528.31	3699.32
		934.54	21620.8	934.54	45463	934.54	48242.6	934.54	37290.2	934.54	34185.5		528.26	3278.71	528.26	5237.68	528.26	4081.18	528.26	4122.24	528.26	3770.69
		934.44	21486.1	934.44	45665.5	934.44	49725.1	934.44	37281.7	934.44	36022.4		528.21	3130.73	528.21	5335.63	528.21	4002.15	528.21	4050.92	528.21	3724.51
		934.34	21481.8	934.34	45910.6	934.34	49722.5	934.34	37897.1	934.34	36991.6		528.16	3389.8	528.16	5385.48	528.16	4037.97	528.16	4205.5	528.16	3779.96
		934.24	21421.8	934.24	45803.7	934.24	51027.9	934.24	39015.7	934.24	38064.5		528.11	3591.76	528.11	5353.35	528.11	4043.99	528.11	4195.69	528.11	3608.38
		934.14	21088.2	934.14	45363.3	934.14	55076.2	934.14	40664.6	934.14	40948.1		528.06	3238.74	528.06	5359.16	528.06	4145.07	528.06	4219.3	528.06	3697.27
		934.04	21037.3	934.04	44394.4	934.04	55757.1	934.04	41096.2	934.04	44632.9		528.01	3219.85	528.01	5006.46	528.01	4113.23	528.01	4050.78	528.01	3628.66
		933.94	20595.9	933.94	44508.4	933.94	59321.9	933.94	42951.7	933.94	48882.6		527.96	3281.33	527.96	5246.33	527.96	4105.76	527.96	4039.84
		933.84	19989.1	933.84	43402.1	933.84	64378.9	933.84	45762.5	933.84	53724.1
		933.74	19316.8	933.74	42303.7	933.74	70036.7	933.74	49092.5	933.74	61996.6
		933.64	18847.2	933.64	41758.6	933.64	76704.2	933.64	53895.8	933.64	72069.1
		933.54	18579.8	933.54	41684.6	933.54	86271	933.54	60310.8	933.54	86104.9
		933.44	18013.1	933.44	41342.2	933.44	98185.2	933.44	68289.1	933.44	101265
		933.34	17158.9	933.34	40824	933.34	113630	933.34	78751.8	933.34	115512
		933.24	16403.5	933.24	40762.9	933.24	131404	933.24	90397.9	933.24	134430
		933.14	16191.3	933.14	40931.7	933.14	148775	933.14	105747	933.14	150633
		933.04	15215.4	933.04	40711.6	933.04	167967	933.04	119990	933.04	165933
		932.94	14775.3	932.94	41337.8	932.94	183640	932.94	135503	932.94	173939
		932.84	14315.1	932.84	42347.7	932.84	196106	932.84	147374	932.84	175857
		932.74	13705.2	932.74	44007.4	932.74	200341	932.74	155507	932.74	173284
		932.64	13196.3	932.64	45936.8	932.64	198368	932.64	157787	932.64	162370
		932.54	12853	932.54	47565.8	932.54	188402	932.54	151610	932.54	146193
		932.44	12876	932.44	49885.2	932.44	173373	932.44	145787	932.44	127695
		932.34	12494.4	932.34	52330.6	932.34	151370	932.34	130005	932.34	108893
		932.24	12192.8	932.24	55952.1	932.24	133123	932.24	115564	932.24	91282.4
		932.14	11781	932.14	59058.4	932.14	115728	932.14	100430	932.14	78935.6
		932.04	11708.9	932.04	62337.2	932.04	98333.5	932.04	84382.2	932.04	66756.7
		931.94	11500.6	931.94	64748.1	931.94	83398.6	931.94	71979.4	931.94	57455.3
		931.84	11319.9	931.84	64502	931.84	73581.3	931.84	62592.9	931.84	50002.6
		931.74	11084	931.74	63409.6	931.74	65446.5	931.74	55072.2	931.74	45682
		931.64	11020.6	931.64	61338.2	931.64	58297.5	931.64	48634	931.64	40455.4
		931.54	10878.1	931.54	57825.7	931.54	55018.3	931.54	44243.6	931.54	38732.4
		931.44	10928.1	931.44	53895.1	931.44	50990.5	931.44	41133.1	931.44	36965.6
		931.34	10855.3	931.34	49302.7	931.34	46090.6	931.34	39249.5	931.34	33316.9
		931.24	10841	931.24	44494.3	931.24	43403.7	931.24	35817.9	931.24	32485.8
		931.14	10665.9	931.14	39604.3	931.14	41592.4	931.14	33758.6	931.14	31417.5
		931.04	10520.3	931.04	36524.8	931.04	40948	931.04	33590.5	931.04	32368
		930.94	10495.1	930.94	34004.9	930.94	39691.9	930.94	32757.3	930.94	29861.4
		930.84	10409.8	930.84	31270.5	930.84	38132.8	930.84	30298.8	930.84	29282.7
		930.74	10453.6	930.74	29489.5	930.74	37389.7	930.74	29984.9	930.74	29017.9
		930.64	10482.3	930.64	27850.6	930.64	36587.2	930.64	29884.3	930.64	28469.6
		930.54	10592.3	930.54	26589.4	930.54	35393.9	930.54	29509	930.54	28101.5
		930.44	10234.1	930.44	25808	930.44	35423.5	930.44	28278.6	930.44	27976.9
		930.34	10344.7	930.34	25002.6	930.34	35429.9	930.34	28655.8	930.34	26909.9
		930.24	10282.6	930.24	24834.2	930.24	35125.8	930.24	27893.3	930.24	26411.2
		930.14	10232.5	930.14	24000	930.14	33614.8	930.14	27718	930.14	26554.1
		930.04	10302.5	930.04	23860	930.04	34566.9	930.04	26934.5	930.04	26102.2
		929.94	10323.6	929.94	23371.6	929.94	33580.2	929.94	26940.5	929.94	26165.1
		929.84	10519.1	929.84	23300.5	929.84	33661.5	929.84	27773.8	929.84	25467.9
		929.74	10237.5	929.74	23027.6	929.74	34036.9	929.74	26705.7	929.74	26153.9
		929.64	10256.3	929.64	22841.1	929.64	32386.3	929.64	27211.2	929.64	25458.2
		929.54	10030.2	929.54	22484.8	929.54	31845.2	929.54	26217.2	929.54	26027.2
		929.44	9980.89	929.44	22866.2	929.44	32204.6	929.44	26633	929.44	25012.9
		929.34	10037.5	929.34	22856.2	929.34	33083.6	929.34	25834.9	929.34	25437.5
		929.24	10181.5	929.24	22333.7	929.24	32666	929.24	26458.5	929.24	25298.3
		929.14	10307.2	929.14	22387.8	929.14	32632.4	929.14	26670.4	929.14	25122.2
		929.04	10131.3	929.04	22358	929.04	32586.1	929.04	26691.3	929.04	25496.9
		928.94	10271.2	928.94	22068.9	928.94	32161.1	928.94	25980.2	928.94	24636.3
		928.84	10427.5	928.84	21591.5	928.84	31628.9	928.84	25477.6	928.84	25174
		928.74	10090.9	928.74	21435.6	928.74	32572.1	928.74	26097.5	928.74	24478.2
		928.64	10019.3	928.64	22069.3	928.64	32127.2	928.64	25501.7	928.64	24343.8
		928.54	10119.9	928.54	21915.5	928.54	32246	928.54	25749.4	928.54	24793.1
		928.44	10161	928.44	21575.9	928.44	32047.2	928.44	25471.3	928.44	24312.7
		928.34	10162.2	928.34	21823.7	928.34	31210.4	928.34	25238.3	928.34	24187
		928.24	9831.23	928.24	21985.6	928.24	31263	928.24	25959.2	928.24	23994.2
		928.14	10200	928.14	21885.1	928.14	31412.5	928.14	25418.9	928.14	24045
		928.04	10042.7	928.04	21451.5	928.04	30708.1	928.04	25501.2	928.04	24730.4
		927.94	10001.5	927.94	21613.3	927.94	30913.5	927.94	25498.8	927.94	24755.4
		927.84	10088.2	927.84	21611.2	927.84	31853.9	927.84	25382.5	927.84	23928
		927.74	10256.9	927.74	21132.5	927.74	32022.1	927.74	25887.9	927.74	24343.1
		927.64	10123.1	927.64	21366.4	927.64	31530.3	927.64	25727.8	927.64	23512.1
		927.54	10148.5	927.54	21685.7	927.54	32017.6	927.54	25492.8	927.54	24480.4
		927.44	10164.6	927.44	21263.6	927.44	31786.6	927.44	25865.2	927.44	24123.4
		927.34	9975.82	927.34	21629.7	927.34	30799.7	927.34	26268.7	927.34	24219.4
		927.24	10126.2	927.24	21456.2	927.24	30934.5	927.24	25537.3	927.24	24174
		927.14	10186.7	927.14	21444.8	927.14	32222.1	927.14	25560.6	927.14	23484.4
		927.04	9895.44	927.04	21477.5	927.04	32228.8	927.04	25357.2	927.04	24002.6
		926.94	10211.6	926.94	21289	926.94	31481.9	926.94	24790.2	926.94	23719.8
		926.84	10081.1	926.84	20922.8	926.84	31161.4	926.84	24450.7	926.84	23554.1
		926.74	10200.6	926.74	21278.6	926.74	31349.6	926.74	25420.4	926.74	24121.6
		926.64	9942.54	926.64	21498.7	926.64	30538	926.64	25159.8	926.64	23875.6
		926.54	10116.4	926.54	21390.7	926.54	30926.3	926.54	25361.3	926.54	23240
		926.44	9755.71	926.44	21508.5	926.44	31534.7	926.44	25221.9	926.44	24255.8
		926.34	9907.84	926.34	21237.9	926.34	31210.4	926.34	24844.6	926.34	24381
		926.24	10066	926.24	21263.4	926.24	30822.1	926.24	24837.8	926.24	24389.9
		926.14	10069.7	926.14	21106.3	926.14	30650.8	926.14	25371.9	926.14	24929.1
		926.04	10183.2	926.04	21259.5	926.04	31317.6	926.04	25440.3	926.04	23948.2
		925.94	10174.5	925.94	20778.5	925.94	30720.6	925.94	25032.1	925.94	24421.6
		925.84	10010.7	925.84	21065.5	925.84	31948.5	925.84	24848.4	925.84	24087.7
		925.74	10086	925.74	21214.2	925.74	31321.8	925.74	24312.4	925.74	24112.1
		925.64	9928.46	925.64	21207.3	925.64	31642.7	925.64	25024.2	925.64	23876.2
		925.54	10010.2	925.54	21214.3	925.54	30772.5	925.54	24568.6	925.54	23445.4
		925.44	10064.8	925.44	20993.9	925.44	30858.6	925.44	24231.2	925.44	23936.5
		925.34	10103.5	925.34	21162.9	925.34	30710.6	925.34	24569.7	925.34	23584.5
		925.24	9924.02	925.24	21008.6	925.24	30765.1	925.24	24697.7	925.24	22443.1
		925.14	9971.97	925.14	21247	925.14	31066	925.14	25122.3	925.14	23730.8
		925.04	10167.6	925.04	21093.7	925.04	31108.9	925.04	25187.4	925.04	24396.7

## Sheet: Figure 3
Figure 3
a		Cu-Cu2O-1	Cu foam	Cu foil	Cu2O	CuO
	Potential(V)	current density (mA/cm2)	current density (mA/cm2)	current density (mA/cm2)	current density (mA/cm2)	current density (mA/cm2)
	-0.2	1.8
	-0.25	4.9
	-0.3	7.5
	-0.35	9.6
	-0.4	11.5
	-0.45	14.2			1
	-0.5	17			2
	-0.55	20.5			3.2	0.6
	-0.65		1.3		5	1.9
	-0.75		3.3		7.1	3.5
	-0.85		6.1	0.8	9.1	5.2
	-0.95		9.5	2.3	11.4	7.2
	-1.05		12.8	4.1	13.8	9.3
	-1.15		15.5	6.2		11
	-1.25			8
	-1.35			9.7
	-1.45			11.5
b		Cu-Cu2O-1		Cu foam		Cu foil		Cu2O		CuO
	Potential(V)	FEAcetic acid	FEEthanol	FEAcetic acid	FEEthanol	FEAcetic acid	FEEthanol	FEAcetic acid	FEEthanol	FEAcetic acid	FEEthanol
	-0.2	6.8	5.3
	-0.25	15.9	12.4
	-0.3	31.6	18.6
	-0.35	38.5	26.5
	-0.4	48.5	32.2
	-0.45	40.2	38
	-0.5	30.1	45.7
	-0.55	10.2	56.5						2
	-0.65		43.1					1.2	8.6
	-0.75		26.2	1.6	2.1			2.3	15	1	-
	-0.85			2.5	5.9			4.5	20.2	5.9	-
	-0.95			4	10.8			5.1	25.5	9.8	-
	-1.05			6.3	21.2	0.6	5.6	5.3	18.2	15.9	-
	-1.15			8.5	25.7	1.8	17.2			10.3	-
	-1.25			10.1	20.5	2.7	21
	-1.35			5.3	17.2	4.2	15
					11.3	4.5	8.7
	Cu-Cu2O-1		Cu foam		Cu foil		Cu2O
c	Overpotential (V)	log [jAcetic acid (mA/cm2)]	Overpotential (V)	log [jAcetic acid (mA/cm2)]	Overpotential (V)	log [jAcetic acid (mA/cm2)]	Overpotential (V)	log [jAcetic acid (mA/cm2)]
	0.43	-0.2	1.25	-0.5	1.3	-0.59	1.09	-0.62
	0.45	0.03	1.27	-0.33	1.33	-0.45	1.12	-0.47
	0.47	0.2	1.3	-0.2	1.35	-0.32	1.15	-0.32
	0.5	0.49	1.33	0.02	1.39	-0.12	1.19	-0.15
	0.53	0.75	1.36	0.12	1.42	0.02	1.22	0.05
	0.55	0.97	1.39	0.25
	0.57	1.1
d	Cu-Cu2O-1		Cu foam		Cu foil		Cu2O		CuO
	Overpotential (V)	log [jEthanol (mA/cm2)]	Overpotential (V)	log [jEthanol (mA/cm2)]	Overpotential (V)	log [jEthanol (mA/cm2)]	Overpotential (V)	log [jEthanol (mA/cm2)]	Overpotential (V)	log [jEthanol (mA/cm2)]
	0.45	0.08	1.1	-0.4	1.18	-0.38	0.91	-0.33	1	-0.58
	0.46	0.18	1.12	-0.2	1.24	-0.1	0.93	-0.12	1.04	-0.35
	0.484	0.38	1.16	0.02	1.26	0.01	0.96	0.08	1.08	-0.22
	0.52	0.67	1.2	0.19	1.284	0.14	0.99	0.24	1.12	-0.02
	0.54	0.83	1.22	0.32	1.3	0.26	1.03	0.43	1.13	0.07
	0.56	0.96	1.24	0.45	1.32	0.36	1.07	0.7	1.17	0.25

## Sheet: Figure 4
Figure 4
a		Cu-Cu2O-2	Cu-Cu2O-3	Cu-Cu2O-4	Cu-Cu2O-5	Cu-Cu2O-6
	Potential(V)	Current density (mA/cm2)	Current density (mA/cm2)	Current density (mA/cm2)	Current density (mA/cm2)	Current density (mA/cm2)
	-0.2	1.2	0.8	0.6	0.35
	-0.25	3	2.3	2.1	1.2	0.65
	-0.3	4.5	4.1	3.8	2.6	1.3
	-0.35	6.2	5.5	5.2	3.5	2
	-0.4	8.1	7.3	7.4	5.1	2.8
	-0.45	11	9.8	10.2	8.2	5
	-0.5	14.2	12.5	14.1	11.3	7.2
	-0.55	18.5	15.7	17.6	14.5	9.6
	-0.6				17.2	11.3
	-0.65					14.2
b		FEAcetic acid	FEEthanol
	Cu-Cu2O-2	39.6	28
	Cu-Cu2O-3	17.5	39.2
	Cu-Cu2O-4	31.9	26.5
	Cu-Cu2O-5	27.2	23
	Cu-Cu2O-6	25.5	16.3
c	Cu-Cu2O-2		Cu-Cu2O-3		Cu-Cu2O-4		Cu-Cu2O-5		Cu-Cu2O-6
	Overpotential (V)	log [jAcetic acid (mA/cm2)]	Overpotential (V)	log [jAcetic acid (mA/cm2)]	Overpotential (V)	log [jAcetic acid (mA/cm2)]	Overpotential (V)	log [jAcetic acid (mA/cm2)]	Overpotential (V)	log [jAcetic acid (mA/cm2)]
	0.43	-0.34	0.44	-0.55	0.445	-0.53	0.445	-0.53	0.48	-0.58
	0.46	-0.12	0.47	-0.38	0.46	-0.21	0.46	-0.4	0.5	-0.45
	0.49	0.17	0.49	-0.19	0.48	-0.06	0.5	-0.13	0.51	-0.39
	0.52	0.35	0.51	0.02	0.5	0.12	0.53	0.11	0.52	-0.29
	0.53	0.46	0.53	0.11	0.53	0.37	0.54	0.21	0.53	-0.22
	0.56	0.69	0.55	0.29	0.55	0.45	0.55	0.3	0.55	-0.1
					0.57	0.67
d	Cu-Cu2O-2		Cu-Cu2O-3		Cu-Cu2O-4		Cu-Cu2O-5		Cu-Cu2O-6
	Overpotential (V)	log [jEthanol (mA/cm2)]	Overpotential (V)	log [jEthanol (mA/cm2)]	Overpotential (V)	log [jEthanol (mA/cm2)]	Overpotential (V)	log [jEthanol (mA/cm2)]	Overpotential (V)	log [jEthanol (mA/cm2)]
	0.45	-0.16	0.42	-0.25	0.45	-0.26	0.45	-0.43	0.45	-0.53
	0.46	-0.03	0.45	-0.01	0.484	0.02	0.46	-0.31	0.484	-0.28
	0.484	0.16	0.46	0.16	0.5	0.16	0.484	-0.109	0.5	-0.17
	0.52	0.45	0.484	0.42	0.53	0.32	0.5	0.013	0.51	-0.08
	0.54	0.58	0.5	0.56	0.55	0.53	0.52	0.2	0.53	0.08
	0.57	0.8	0.53	0.79	0.58	0.72	0.54	0.33

## Sheet: Scheme 1
Scheme 1

## Sheet: Supplementary Scheme 1
Scheme S1

## Sheet: Supplementary Figs. 1-6
		Figure S1													Figure S2
		Figure S3													Figure S4
		Figure S5													Figure S6

## Sheet: Supplementary Fig. 7
Figure S7		1		2		3		4		5		6
		Wavenumber (cm-1)	Transmittance (a.u.)	Wavenumber (cm-1)	Transmittance (a.u.)	Wavenumber (cm-1)	Transmittance (a.u.)	Wavenumber (cm-1)	Transmittance (a.u.)	Wavenumber (cm-1)	Transmittance (a.u.)	Wavenumber (cm-1)	Transmittance (a.u.)
		3996.4	1.00769	3998.3	0.9998	3996.4	1.00409	3998.3	1.00548	3996.4	1.00287	3998.3	0.99962
		3994.5	1.00769	3997.3	0.9998	3994.5	1.00409	3997.3	1.00548	3994.5	1.00287	3997.3	0.99962
		3992.5	1.00769	3996.4	0.9998	3992.5	1.00409	3996.4	1.00548	3992.5	1.00287	3996.4	0.99962
		3990.6	1.00769	3995.4	0.9998	3990.6	1.00409	3995.4	1.00548	3990.6	1.00287	3995.4	0.99962
		3988.7	1.00769	3994.5	0.9998	3988.7	1.00409	3994.5	1.00548	3988.7	1.00287	3994.5	0.99962
		3986.7	1.00726	3993.5	0.9998	3986.7	1.00385	3993.5	1.00548	3986.7	1.00266	3993.5	0.99962
		3984.8	1.00674	3992.5	0.9998	3984.8	1.00359	3992.5	1.00548	3984.8	1.00249	3992.5	0.99962
		3982.9	1.00634	3991.6	0.99985	3982.9	1.00332	3991.6	1.00554	3982.9	1.00234	3991.6	0.99961
		3981	1.00587	3990.6	0.99989	3981	1.00308	3990.6	1.00559	3981	1.00222	3990.6	0.9996
		3979	1.00515	3989.6	0.99993	3979	1.00291	3989.6	1.00562	3979	1.00217	3989.6	0.99958
		3977.1	1.00435	3988.7	0.99994	3977.1	1.00279	3988.7	1.0056	3977.1	1.00214	3988.7	0.99954
		3975.2	1.0035	3987.7	0.99992	3975.2	1.00266	3987.7	1.00555	3975.2	1.00205	3987.7	0.99949
		3973.2	1.00261	3986.7	0.99988	3973.2	1.00257	3986.7	1.00546	3973.2	1.00195	3986.7	0.99943
		3971.3	1.00202	3985.8	0.99983	3971.3	1.00249	3985.8	1.00536	3971.3	1.00187	3985.8	0.99936
		3969.4	1.00206	3984.8	0.99976	3969.4	1.00231	3984.8	1.00525	3969.4	1.00175	3984.8	0.99929
		3967.5	1.00238	3983.8	0.99968	3967.5	1.00204	3983.8	1.00513	3967.5	1.00159	3983.8	0.99921
		3965.5	1.00245	3982.9	0.99961	3965.5	1.00181	3982.9	1.00501	3965.5	1.00143	3982.9	0.99914
		3963.6	1.0021	3981.9	0.99952	3963.6	1.00167	3981.9	1.00488	3963.6	1.00129	3981.9	0.99908
		3961.7	1.00141	3981	0.99941	3961.7	1.00159	3981	1.00473	3961.7	1.00114	3981	0.999
		3959.7	1.00061	3980	0.99928	3959.7	1.00154	3980	1.00454	3959.7	1.00098	3980	0.99891
		3957.8	1.00012	3979	0.99913	3957.8	1.00139	3979	1.00433	3957.8	1.00077	3979	0.99882
		3955.9	0.99998	3978.1	0.99897	3955.9	1.00103	3978.1	1.0041	3955.9	1.00047	3978.1	0.99872
		3953.9	0.99948	3977.1	0.99882	3953.9	1.00065	3977.1	1.00388	3953.9	1.00025	3977.1	0.99863
		3952	0.99857	3976.1	0.9987	3952	1.00034	3976.1	1.00367	3952	1.00013	3976.1	0.99856
		3950.1	0.99787	3975.2	0.99862	3950.1	0.99999	3975.2	1.00349	3950.1	1.00001	3975.2	0.99852
		3948.2	0.99701	3974.2	0.9986	3948.2	0.99974	3974.2	1.00336	3948.2	0.99992	3974.2	0.99851
		3946.2	0.99564	3973.2	0.99865	3946.2	0.99985	3973.2	1.00328	3946.2	0.99999	3973.2	0.99855
		3944.3	0.99436	3972.3	0.99876	3944.3	1.00016	3972.3	1.00323	3944.3	1.00014	3972.3	0.99861
		3942.4	0.99396	3971.3	0.99891	3942.4	1.00027	3971.3	1.00318	3942.4	1.00015	3971.3	0.99869
		3940.4	0.99458	3970.3	0.99907	3940.4	0.9999	3970.3	1.00309	3940.4	0.99988	3970.3	0.99875
		3938.5	0.99521	3969.4	0.9992	3938.5	0.99929	3969.4	1.00292	3938.5	0.99949	3969.4	0.99877
		3936.6	0.99509	3968.4	0.99927	3936.6	0.99882	3968.4	1.00266	3936.6	0.99919	3968.4	0.99873
		3934.7	0.99473	3967.5	0.99925	3934.7	0.99844	3967.5	1.00234	3934.7	0.99896	3967.5	0.99864
		3932.7	0.99431	3966.5	0.99917	3932.7	0.99812	3966.5	1.002	3932.7	0.99878	3966.5	0.99851
		3930.8	0.99329	3965.5	0.99904	3930.8	0.99803	3965.5	1.00169	3930.8	0.99875	3965.5	0.99836
		3928.9	0.99163	3964.6	0.99891	3928.9	0.9982	3964.6	1.00145	3928.9	0.9989	3964.6	0.99822
		3926.9	0.99082	3963.6	0.99878	3926.9	0.9982	3963.6	1.00129	3926.9	0.99895	3963.6	0.9981
		3925	0.99173	3962.6	0.99869	3925	0.99762	3962.6	1.0012	3925	0.99866	3962.6	0.998
		3923.1	0.99239	3961.7	0.99865	3923.1	0.99695	3961.7	1.0012	3923.1	0.99831	3961.7	0.99794
		3921.2	0.99097	3960.7	0.99867	3921.2	0.997	3960.7	1.00126	3921.2	0.99831	3960.7	0.9979
		3919.2	0.98886	3959.7	0.99876	3919.2	0.99759	3959.7	1.00135	3919.2	0.99856	3959.7	0.99788
		3917.3	0.98752	3958.8	0.99888	3917.3	0.99812	3958.8	1.0014	3917.3	0.99873	3958.8	0.99786
		3915.4	0.98655	3957.8	0.99898	3915.4	0.99847	3957.8	1.00135	3915.4	0.99879	3957.8	0.99779
		3913.4	0.98682	3956.8	0.999	3913.4	0.99834	3956.8	1.00113	3913.4	0.99863	3956.8	0.99765
		3911.5	0.99005	3955.9	0.99887	3911.5	0.99707	3955.9	1.00074	3911.5	0.99792	3955.9	0.99743
		3909.6	0.99449	3954.9	0.99857	3909.6	0.99499	3954.9	1.00023	3909.6	0.99686	3954.9	0.99713
		3907.7	0.99655	3953.9	0.99815	3907.7	0.99325	3953.9	0.99971	3907.7	0.9961	3953.9	0.99681
		3905.7	0.99454	3953	0.99768	3905.7	0.99273	3953	0.9993	3905.7	0.9961	3953	0.99651
		3903.8	0.98898	3952	0.99725	3903.8	0.99369	3952	0.99907	3903.8	0.99684	3952	0.99631
		3901.9	0.98239	3951.1	0.99692	3901.9	0.99553	3951.1	0.99902	3901.9	0.9979	3951.1	0.9962
		3899.9	0.97841	3950.1	0.99669	3899.9	0.99697	3950.1	0.99904	3899.9	0.99858	3950.1	0.99617
		3898	0.97827	3949.1	0.99653	3898	0.99725	3949.1	0.99906	3898	0.99854	3949.1	0.99617
		3896.1	0.9801	3948.2	0.99643	3896.1	0.99678	3948.2	0.99903	3896.1	0.99808	3948.2	0.9962
		3894.2	0.98322	3947.2	0.99638	3894.2	0.99575	3947.2	0.999	3894.2	0.99737	3947.2	0.99625
		3892.2	0.98665	3946.2	0.99641	3892.2	0.99431	3946.2	0.99901	3892.2	0.99655	3946.2	0.99635
		3890.3	0.98734	3945.3	0.99654	3890.3	0.9935	3945.3	0.99908	3890.3	0.99616	3945.3	0.99651
		3888.4	0.9856	3944.3	0.99676	3888.4	0.99344	3944.3	0.99918	3888.4	0.99625	3944.3	0.99671
		3886.4	0.98319	3943.3	0.99707	3886.4	0.99365	3943.3	0.9993	3886.4	0.99647	3943.3	0.99694
		3884.5	0.98082	3942.4	0.99745	3884.5	0.99396	3942.4	0.99944	3884.5	0.99666	3942.4	0.99719
		3882.6	0.97892	3941.4	0.99791	3882.6	0.99425	3941.4	0.9996	3882.6	0.99674	3941.4	0.99745
		3880.7	0.97757	3940.4	0.99837	3880.7	0.99453	3940.4	0.99965	3880.7	0.99674	3940.4	0.99767
		3878.7	0.97893	3939.5	0.9987	3878.7	0.99404	3939.5	0.99943	3878.7	0.99638	3939.5	0.99776
		3876.8	0.98221	3938.5	0.99875	3876.8	0.99268	3938.5	0.99881	3876.8	0.99564	3938.5	0.99765
		3874.9	0.98306	3937.6	0.99842	3874.9	0.9919	3937.6	0.99783	3874.9	0.99525	3937.6	0.99729
		3872.9	0.98267	3936.6	0.99776	3872.9	0.99152	3936.6	0.99674	3872.9	0.99515	3936.6	0.99678
		3871	0.98169	3935.6	0.99695	3871	0.99122	3935.6	0.99587	3871	0.99511	3935.6	0.99625
		3869.1	0.97816	3934.7	0.9962	3869.1	0.99185	3934.7	0.99548	3869.1	0.99552	3934.7	0.99586
		3867.2	0.97377	3933.7	0.99568	3867.2	0.99315	3933.7	0.99559	3867.2	0.99618	3933.7	0.99568
		3865.2	0.97072	3932.7	0.99545	3865.2	0.99431	3932.7	0.99605	3865.2	0.99668	3932.7	0.99569
		3863.3	0.97155	3931.8	0.99545	3863.3	0.99426	3931.8	0.99661	3863.3	0.99655	3931.8	0.9958
		3861.4	0.97866	3930.8	0.99561	3861.4	0.99179	3930.8	0.99709	3861.4	0.99517	3930.8	0.99594
		3859.4	0.98501	3929.8	0.99583	3859.4	0.98889	3929.8	0.99738	3859.4	0.99355	3929.8	0.99605
		3857.5	0.98434	3928.9	0.99604	3857.5	0.98807	3928.9	0.99745	3857.5	0.99315	3928.9	0.99609
		3855.6	0.97921	3927.9	0.99618	3855.6	0.98894	3927.9	0.99731	3855.6	0.99373	3927.9	0.99606
		3853.7	0.97193	3926.9	0.99623	3853.7	0.99104	3926.9	0.997	3853.7	0.99494	3926.9	0.99596
		3851.7	0.96508	3926	0.99616	3851.7	0.99369	3926	0.99654	3851.7	0.99633	3926	0.99578
		3849.8	0.96139	3925	0.99599	3849.8	0.99575	3925	0.99602	3849.8	0.99734	3925	0.99558
		3847.9	0.96396	3924.1	0.99575	3847.9	0.99577	3924.1	0.99551	3847.9	0.9973	3924.1	0.99537
		3845.9	0.97413	3923.1	0.9955	3845.9	0.99262	3923.1	0.99509	3845.9	0.99573	3923.1	0.9952
		3844	0.9825	3922.1	0.99529	3844	0.98895	3922.1	0.9948	3844	0.99407	3922.1	0.99511
		3842.1	0.9816	3921.2	0.99518	3842.1	0.98798	3921.2	0.99468	3842.1	0.99405	3921.2	0.99512
		3840.2	0.97628	3920.2	0.9952	3840.2	0.98892	3920.2	0.99473	3840.2	0.99504	3920.2	0.99525
		3838.2	0.97083	3919.2	0.9954	3838.2	0.99057	3919.2	0.99497	3838.2	0.99621	3919.2	0.9955
		3836.3	0.96697	3918.3	0.99579	3836.3	0.99236	3918.3	0.9954	3836.3	0.99716	3918.3	0.99587
		3834.4	0.96544	3917.3	0.9964	3834.4	0.99377	3917.3	0.99597	3834.4	0.99772	3917.3	0.99634
		3832.4	0.96608	3916.3	0.99721	3832.4	0.99451	3916.3	0.99661	3832.4	0.99784	3916.3	0.9969
		3830.5	0.96969	3915.4	0.99813	3830.5	0.99404	3915.4	0.99717	3830.5	0.99738	3915.4	0.99747
		3828.6	0.97569	3914.4	0.99903	3828.6	0.99222	3914.4	0.99745	3828.6	0.99634	3914.4	0.99795
		3826.7	0.97934	3913.4	0.99973	3826.7	0.99054	3913.4	0.99727	3826.7	0.99557	3913.4	0.99823
		3824.7	0.97996	3912.5	1.00004	3824.7	0.98959	3912.5	0.99651	3824.7	0.99536	3912.5	0.99822
		3822.8	0.97918	3911.5	0.99979	3822.8	0.98906	3911.5	0.99513	3822.8	0.99539	3911.5	0.99784
		3820.9	0.97545	3910.6	0.99891	3820.9	0.98977	3910.6	0.99326	3820.9	0.99593	3910.6	0.99711
		3818.9	0.96952	3909.6	0.99745	3818.9	0.9918	3909.6	0.99116	3818.9	0.99699	3909.6	0.99609
		3817	0.96478	3908.6	0.99554	3817	0.99409	3908.6	0.98913	3817	0.99802	3908.6	0.99492
		3815.1	0.96548	3907.7	0.9934	3815.1	0.99497	3907.7	0.98748	3815.1	0.99823	3907.7	0.99375
		3813.2	0.97076	3906.7	0.99126	3813.2	0.99406	3906.7	0.98642	3813.2	0.99751	3906.7	0.99273
		3811.2	0.9749	3905.7	0.98937	3811.2	0.99299	3905.7	0.98608	3811.2	0.99685	3905.7	0.99197
		3809.3	0.97904	3904.8	0.98799	3809.3	0.99145	3904.8	0.98658	3809.3	0.99619	3904.8	0.9916
		3807.4	0.98227	3903.8	0.98733	3807.4	0.98954	3903.8	0.98796	3807.4	0.99549	3903.8	0.9917
		3805.4	0.97983	3902.8	0.98755	3805.4	0.98925	3902.8	0.99014	3805.4	0.99571	3902.8	0.99232
		3803.5	0.97411	3901.9	0.98863	3803.5	0.99041	3901.9	0.99278	3803.5	0.99666	3901.9	0.99337
		3801.6	0.96902	3900.9	0.99035	3801.6	0.99189	3900.9	0.99536	3801.6	0.99764	3900.9	0.99464
		3799.6	0.96621	3899.9	0.99231	3799.6	0.99312	3899.9	0.99727	3799.6	0.99831	3899.9	0.99582
		3797.7	0.96488	3899	0.99406	3797.7	0.99423	3899	0.99806	3797.7	0.99868	3899	0.99665
		3795.8	0.96509	3898	0.99526	3795.8	0.99515	3898	0.9976	3795.8	0.99878	3898	0.99694
		3793.9	0.96883	3897.1	0.99576	3793.9	0.99485	3897.1	0.99617	3793.9	0.9982	3897.1	0.99672
		3791.9	0.97316	3896.1	0.99569	3791.9	0.99387	3896.1	0.99433	3791.9	0.99734	3896.1	0.99617
		3790	0.97528	3895.1	0.99528	3790	0.99329	3895.1	0.9926	3790	0.99685	3895.1	0.99553
		3788.1	0.97709	3894.2	0.99477	3788.1	0.99262	3894.2	0.99125	3788.1	0.99644	3894.2	0.99498
		3786.1	0.97842	3893.2	0.99428	3786.1	0.99183	3893.2	0.99031	3786.1	0.99606	3893.2	0.99456
		3784.2	0.97753	3892.2	0.99389	3784.2	0.99166	3892.2	0.98968	3784.2	0.99607	3892.2	0.99429
		3782.3	0.97499	3891.3	0.9936	3782.3	0.99217	3891.3	0.98927	3782.3	0.99642	3891.3	0.99414
		3780.4	0.9727	3890.3	0.99345	3780.4	0.99287	3890.3	0.9891	3780.4	0.9968	3890.3	0.99413
		3778.4	0.9727	3889.3	0.99343	3778.4	0.99302	3889.3	0.98912	3778.4	0.99685	3889.3	0.99426
		3776.5	0.97447	3888.4	0.99344	3776.5	0.99255	3888.4	0.98915	3776.5	0.99657	3888.4	0.99443
		3774.6	0.97575	3887.4	0.99326	3774.6	0.99211	3887.4	0.9889	3774.6	0.9964	3887.4	0.99449
		3772.6	0.97663	3886.4	0.99278	3772.6	0.99169	3886.4	0.98828	3772.6	0.99633	3886.4	0.99435
		3770.7	0.97649	3885.5	0.99209	3770.7	0.99143	3885.5	0.98764	3770.7	0.99637	3885.5	0.99411
		3768.8	0.97451	3884.5	0.99155	3768.8	0.99175	3884.5	0.98753	3768.8	0.99668	3884.5	0.99403
		3766.9	0.97269	3883.5	0.99147	3766.9	0.99212	3883.5	0.9882	3766.9	0.99695	3883.5	0.9943
		3764.9	0.9718	3882.6	0.99193	3764.9	0.99223	3882.6	0.98941	3764.9	0.997	3882.6	0.99488
		3763	0.97148	3881.6	0.99274	3763	0.99221	3881.6	0.99056	3763	0.99694	3881.6	0.99558
		3761.1	0.97236	3880.7	0.99358	3761.1	0.99181	3880.7	0.99117	3761.1	0.99672	3880.7	0.99612
		3759.1	0.97559	3879.7	0.99421	3759.1	0.99048	3879.7	0.99109	3759.1	0.99611	3879.7	0.9964
		3757.2	0.97904	3878.7	0.99453	3757.2	0.98858	3878.7	0.9905	3757.2	0.99534	3878.7	0.99641
		3755.3	0.97802	3877.8	0.99447	3755.3	0.98792	3877.8	0.98956	3755.3	0.99535	3877.8	0.99617
		3753.4	0.97564	3876.8	0.99393	3753.4	0.98794	3876.8	0.98825	3753.4	0.99577	3876.8	0.99567
		3751.4	0.97566	3875.8	0.99284	3751.4	0.9873	3875.8	0.98656	3751.4	0.99574	3875.8	0.99484
		3749.5	0.9726	3874.9	0.99131	3749.5	0.98783	3874.9	0.98482	3749.5	0.99618	3874.9	0.99382
		3747.6	0.96511	3873.9	0.98974	3747.6	0.99044	3873.9	0.98363	3747.6	0.99764	3873.9	0.99289
		3745.6	0.95995	3872.9	0.98856	3745.6	0.99288	3872.9	0.98344	3745.6	0.99889	3872.9	0.99234
		3743.7	0.96227	3872	0.98802	3743.7	0.99277	3872	0.98417	3743.7	0.99868	3872	0.99225
		3741.8	0.96751	3871	0.98803	3741.8	0.99081	3871	0.98533	3741.8	0.99754	3871	0.99247
		3739.9	0.96841	3870	0.98835	3739.9	0.98962	3870	0.98639	3739.9	0.99698	3870	0.99279
		3737.9	0.96674	3869.1	0.98875	3737.9	0.98924	3869.1	0.98708	3737.9	0.99693	3869.1	0.99305
		3736	0.96507	3868.1	0.98916	3736	0.98913	3868.1	0.98751	3736	0.9969	3868.1	0.99324
		3734.1	0.96145	3867.2	0.98962	3734.1	0.99019	3867.2	0.98786	3734.1	0.99733	3867.2	0.99345
		3732.1	0.95743	3866.2	0.99018	3732.1	0.99198	3866.2	0.98821	3732.1	0.99802	3866.2	0.9937
		3730.2	0.95642	3865.2	0.99083	3730.2	0.99309	3865.2	0.9885	3730.2	0.99822	3865.2	0.994
		3728.3	0.95933	3864.3	0.99155	3728.3	0.9927	3864.3	0.98872	3728.3	0.99752	3864.3	0.99431
		3726.4	0.96285	3863.3	0.99234	3726.4	0.99153	3863.3	0.9889	3726.4	0.99644	3863.3	0.99466
		3724.4	0.96318	3862.3	0.99315	3724.4	0.99101	3862.3	0.98891	3724.4	0.99581	3862.3	0.99498
		3722.5	0.96111	3861.4	0.9937	3722.5	0.99139	3861.4	0.9883	3722.5	0.99567	3861.4	0.99507
		3720.6	0.96107	3860.4	0.99357	3720.6	0.9914	3860.4	0.98645	3720.6	0.9953	3860.4	0.99461
		3718.6	0.96546	3859.4	0.99232	3718.6	0.98983	3859.4	0.9831	3718.6	0.99408	3859.4	0.99335
		3716.7	0.96976	3858.5	0.98997	3716.7	0.98771	3858.5	0.97901	3716.7	0.99264	3858.5	0.99149
		3714.8	0.96995	3857.5	0.98714	3714.8	0.98665	3857.5	0.97565	3714.8	0.99176	3857.5	0.98964
		3712.9	0.96682	3856.5	0.98468	3712.9	0.98678	3856.5	0.97426	3712.9	0.99144	3856.5	0.98844
		3710.9	0.96276	3855.6	0.98326	3710.9	0.98748	3855.6	0.9752	3710.9	0.9913	3855.6	0.98824
		3709	0.95944	3854.6	0.98319	3709	0.98818	3854.6	0.97817	3709	0.99098	3854.6	0.98907
		3707.1	0.95715	3853.7	0.98449	3707.1	0.98877	3853.7	0.98248	3707.1	0.99034	3853.7	0.99076
		3705.1	0.95744	3852.7	0.98692	3705.1	0.98868	3852.7	0.98729	3705.1	0.98915	3852.7	0.99299
		3703.2	0.96029	3851.7	0.99006	3703.2	0.98755	3851.7	0.9917	3703.2	0.98736	3851.7	0.99537
		3701.3	0.96181	3850.8	0.99331	3701.3	0.98644	3850.8	0.9948	3701.3	0.98567	3850.8	0.99744
		3699.4	0.96166	3849.8	0.99601	3699.4	0.9857	3849.8	0.99587	3699.4	0.98435	3849.8	0.99875
		3697.4	0.96302	3848.8	0.99756	3697.4	0.98428	3848.8	0.99457	3697.4	0.98298	3848.8	0.99902
		3695.5	0.96552	3847.9	0.99769	3695.5	0.98196	3847.9	0.99137	3695.5	0.98163	3847.9	0.99823
		3693.6	0.96529	3846.9	0.9966	3693.6	0.9801	3846.9	0.98745	3693.6	0.98095	3846.9	0.99679
		3691.6	0.96097	3845.9	0.99478	3691.6	0.97969	3845.9	0.98394	3691.6	0.98122	3845.9	0.99518
		3689.7	0.95514	3845	0.99259	3689.7	0.98036	3845	0.98126	3689.7	0.98201	3845	0.99367
		3687.8	0.95048	3844	0.99028	3687.8	0.98123	3844	0.9794	3687.8	0.98268	3844	0.99232
		3685.9	0.94867	3843	0.98804	3685.9	0.98148	3843	0.97837	3685.9	0.98279	3843	0.99121
		3683.9	0.95262	3842.1	0.98618	3683.9	0.97967	3842.1	0.97825	3683.9	0.98169	3842.1	0.99047
		3682	0.96031	3841.1	0.98493	3682	0.97556	3841.1	0.97902	3682	0.97938	3841.1	0.99017
		3680.1	0.96371	3840.2	0.98443	3680.1	0.97151	3840.2	0.98048	3680.1	0.97729	3840.2	0.99031
		3678.1	0.96182	3839.2	0.98464	3678.1	0.96864	3839.2	0.98232	3678.1	0.97604	3839.2	0.99081
		3676.2	0.9573	3838.2	0.98547	3676.2	0.96636	3838.2	0.98426	3676.2	0.97516	3838.2	0.99154
		3674.3	0.94975	3837.3	0.98676	3674.3	0.96481	3837.3	0.98612	3674.3	0.97461	3837.3	0.99242
		3672.4	0.94135	3836.3	0.9884	3672.4	0.9636	3836.3	0.98778	3672.4	0.97418	3836.3	0.99337
		3670.4	0.93592	3835.3	0.99018	3670.4	0.96155	3835.3	0.98908	3670.4	0.97334	3835.3	0.9943
		3668.5	0.93558	3834.4	0.99187	3668.5	0.95759	3834.4	0.98982	3668.5	0.97162	3834.4	0.99506
		3666.6	0.93737	3833.4	0.99324	3666.6	0.9521	3833.4	0.98986	3666.6	0.96925	3833.4	0.99554
		3664.6	0.93901	3832.4	0.99415	3664.6	0.94597	3832.4	0.98932	3664.6	0.96677	3832.4	0.99572
		3662.7	0.94226	3831.5	0.9947	3662.7	0.93891	3831.5	0.98854	3662.7	0.96396	3831.5	0.99572
		3660.8	0.94432	3830.5	0.99501	3660.8	0.93187	3830.5	0.98781	3660.8	0.96107	3830.5	0.99567
		3658.8	0.94374	3829.5	0.99514	3658.8	0.92586	3829.5	0.98715	3658.8	0.95847	3829.5	0.9956
		3656.9	0.94429	3828.6	0.99499	3656.9	0.9201	3828.6	0.98629	3656.9	0.95567	3828.6	0.99539
		3655	0.94354	3827.6	0.99433	3655	0.91529	3827.6	0.98493	3655	0.9528	3827.6	0.9949
		3653.1	0.93717	3826.7	0.99309	3653.1	0.91335	3826.7	0.98315	3653.1	0.95053	3826.7	0.99407
		3651.1	0.92727	3825.7	0.99146	3651.1	0.91422	3825.7	0.98146	3651.1	0.94874	3825.7	0.99312
		3649.2	0.91816	3824.7	0.98979	3649.2	0.91654	3824.7	0.98043	3649.2	0.94685	3824.7	0.99232
		3647.3	0.91075	3823.8	0.98838	3647.3	0.91962	3823.8	0.98023	3647.3	0.94469	3823.8	0.99184
		3645.3	0.9049	3822.8	0.98732	3645.3	0.92318	3822.8	0.98067	3645.3	0.94229	3822.8	0.99166
		3643.4	0.90374	3821.8	0.98662	3643.4	0.9257	3821.8	0.98148	3643.4	0.93925	3821.8	0.99171
		3641.5	0.90763	3820.9	0.98637	3641.5	0.92596	3820.9	0.98265	3641.5	0.93526	3820.9	0.992
		3639.6	0.91035	3819.9	0.98675	3639.6	0.92517	3819.9	0.98436	3639.6	0.93107	3819.9	0.99264
		3637.6	0.91019	3818.9	0.9879	3637.6	0.92433	3818.9	0.98664	3637.6	0.92717	3818.9	0.99368
		3635.7	0.90957	3818	0.98972	3635.7	0.92278	3818	0.98911	3635.7	0.92326	3818	0.99501
		3633.8	0.90517	3817	0.9919	3633.8	0.9215	3817	0.9912	3633.8	0.91956	3817	0.99635
		3631.8	0.89646	3816	0.99403	3631.8	0.92113	3816	0.99244	3631.8	0.91618	3816	0.99744
		3629.9	0.8866	3815.1	0.99579	3629.9	0.92113	3815.1	0.99271	3629.9	0.91281	3815.1	0.99812
		3628	0.87875	3814.1	0.99705	3628	0.92057	3814.1	0.99219	3628	0.90902	3814.1	0.99839
		3626.1	0.87335	3813.2	0.99771	3626.1	0.9191	3813.2	0.99102	3626.1	0.90472	3813.2	0.99828
		3624.1	0.86859	3812.2	0.99773	3624.1	0.91717	3812.2	0.98932	3624.1	0.90023	3812.2	0.99779
		3622.2	0.86594	3811.2	0.99713	3622.2	0.91439	3811.2	0.98729	3622.2	0.89567	3811.2	0.99698
		3620.3	0.86496	3810.3	0.99602	3620.3	0.91065	3810.3	0.98524	3620.3	0.89104	3810.3	0.99599
		3618.3	0.86051	3809.3	0.99461	3618.3	0.9076	3809.3	0.98346	3618.3	0.88687	3809.3	0.99495
		3616.4	0.8538	3808.3	0.99304	3616.4	0.90533	3808.3	0.98208	3616.4	0.88314	3808.3	0.99397
		3614.5	0.84776	3807.4	0.99144	3614.5	0.90301	3807.4	0.9811	3614.5	0.87938	3807.4	0.99308
		3612.6	0.84258	3806.4	0.98993	3612.6	0.9004	3806.4	0.98063	3612.6	0.87534	3806.4	0.99237
		3610.6	0.83762	3805.4	0.98875	3610.6	0.89758	3805.4	0.98084	3610.6	0.87103	3805.4	0.99196
		3608.7	0.832	3804.5	0.98804	3608.7	0.89484	3804.5	0.9817	3608.7	0.86663	3804.5	0.99191
		3606.8	0.82631	3803.5	0.98779	3606.8	0.89199	3803.5	0.98289	3606.8	0.86217	3803.5	0.99215
		3604.8	0.82137	3802.5	0.98786	3604.8	0.88875	3802.5	0.98407	3604.8	0.85759	3802.5	0.99251
		3602.9	0.81745	3801.6	0.98821	3602.9	0.88508	3801.6	0.98514	3602.9	0.85293	3801.6	0.99295
		3601	0.81421	3800.6	0.9889	3601	0.88107	3800.6	0.9863	3601	0.84826	3800.6	0.99354
		3599.1	0.80988	3799.6	0.99007	3599.1	0.87723	3799.6	0.98776	3599.1	0.84371	3799.6	0.99437
		3597.1	0.80434	3798.7	0.99171	3597.1	0.87376	3798.7	0.98936	3597.1	0.83934	3798.7	0.99541
		3595.2	0.80004	3797.7	0.99357	3595.2	0.86999	3797.7	0.99068	3595.2	0.83496	3797.7	0.99647
		3593.3	0.79636	3796.8	0.99533	3593.3	0.86592	3796.8	0.99129	3593.3	0.83049	3796.8	0.99729
		3591.3	0.79097	3795.8	0.99676	3591.3	0.86225	3795.8	0.99118	3591.3	0.82607	3795.8	0.9978
		3589.4	0.78449	3794.8	0.99786	3589.4	0.85905	3794.8	0.99067	3589.4	0.82175	3794.8	0.99806
		3587.5	0.77855	3793.9	0.99875	3587.5	0.85594	3793.9	0.99013	3587.5	0.81745	3793.9	0.99824
		3585.6	0.77306	3792.9	0.99944	3585.6	0.85291	3792.9	0.9896	3585.6	0.81315	3792.9	0.99836
		3583.6	0.76774	3791.9	0.9998	3583.6	0.85008	3791.9	0.98891	3583.6	0.80892	3791.9	0.99835
		3581.7	0.76393	3791	0.99974	3581.7	0.84707	3791	0.98798	3581.7	0.80472	3791	0.99814
		3579.8	0.76196	3790	0.9993	3579.8	0.84356	3790	0.98696	3579.8	0.80049	3790	0.99779
		3577.8	0.75968	3789	0.99865	3577.8	0.84002	3789	0.98612	3577.8	0.79631	3789	0.99741
		3575.9	0.75701	3788.1	0.99798	3575.9	0.83655	3788.1	0.9856	3575.9	0.79226	3788.1	0.9971
		3574	0.7551	3787.1	0.99736	3574	0.83273	3787.1	0.98533	3574	0.78829	3787.1	0.99687
		3572.1	0.75209	3786.1	0.99678	3572.1	0.82908	3786.1	0.9851	3572.1	0.78446	3786.1	0.99666
		3570.1	0.74707	3785.2	0.99616	3570.1	0.82608	3785.2	0.98479	3570.1	0.78087	3785.2	0.99641
		3568.2	0.74115	3784.2	0.99555	3568.2	0.82357	3784.2	0.98447	3568.2	0.77746	3784.2	0.99612
		3566.3	0.73504	3783.3	0.99505	3566.3	0.82135	3783.3	0.98432	3566.3	0.77415	3783.3	0.99589
		3564.3	0.72898	3782.3	0.99479	3564.3	0.81942	3782.3	0.9845	3564.3	0.77087	3782.3	0.99581
		3562.4	0.72439	3781.3	0.99484	3562.4	0.81742	3781.3	0.98499	3562.4	0.76753	3781.3	0.99591
		3560.5	0.72294	3780.4	0.99518	3560.5	0.81464	3780.4	0.98566	3560.5	0.76404	3780.4	0.99615
		3558.6	0.7232	3779.4	0.99573	3558.6	0.81118	3779.4	0.98637	3558.6	0.7605	3779.4	0.99647
		3556.6	0.72192	3778.4	0.99639	3556.6	0.80798	3778.4	0.98697	3556.6	0.75716	3778.4	0.99679
		3554.7	0.71944	3777.5	0.99701	3554.7	0.80512	3777.5	0.98726	3554.7	0.754	3777.5	0.99701
		3552.8	0.71688	3776.5	0.9974	3552.8	0.80218	3776.5	0.98704	3552.8	0.7509	3776.5	0.99702
		3550.8	0.71354	3775.5	0.99738	3550.8	0.7993	3775.5	0.98624	3550.8	0.74788	3775.5	0.99672
		3548.9	0.70914	3774.6	0.99686	3548.9	0.7968	3774.6	0.98498	3548.9	0.74498	3774.6	0.99613
		3547	0.70475	3773.6	0.99594	3547	0.79455	3773.6	0.98362	3547	0.74215	3773.6	0.99536
		3545.1	0.70132	3772.6	0.99481	3545.1	0.79223	3772.6	0.98254	3545.1	0.73933	3772.6	0.99461
		3543.1	0.69845	3771.7	0.99372	3543.1	0.78983	3771.7	0.98203	3543.1	0.73654	3771.7	0.99402
		3541.2	0.69567	3770.7	0.99292	3541.2	0.78748	3770.7	0.98222	3541.2	0.73383	3770.7	0.99374
		3539.3	0.6935	3769.8	0.99255	3539.3	0.785	3769.8	0.98307	3539.3	0.73113	3769.8	0.9938
		3537.3	0.69198	3768.8	0.99269	3537.3	0.78222	3768.8	0.9844	3537.3	0.72843	3768.8	0.99418
		3535.4	0.69023	3767.8	0.99323	3535.4	0.77938	3767.8	0.98588	3535.4	0.72584	3767.8	0.99476
		3533.5	0.68791	3766.9	0.99396	3533.5	0.77671	3766.9	0.98704	3533.5	0.72343	3766.9	0.99534
		3531.6	0.68536	3765.9	0.99455	3531.6	0.77417	3765.9	0.9875	3531.6	0.72114	3765.9	0.9957
		3529.6	0.68278	3764.9	0.99476	3529.6	0.77166	3764.9	0.98715	3529.6	0.71888	3764.9	0.9957
		3527.7	0.67997	3764	0.99451	3527.7	0.76926	3764	0.98628	3527.7	0.71663	3764	0.99539
		3525.8	0.67693	3763	0.99396	3525.8	0.76703	3763	0.98537	3525.8	0.71436	3763	0.99495
		3523.8	0.67413	3762	0.99331	3523.8	0.76486	3762	0.98476	3523.8	0.71203	3762	0.99455
		3521.9	0.67199	3761.1	0.99271	3521.9	0.76258	3761.1	0.98452	3521.9	0.70963	3761.1	0.99426
		3520	0.67056	3760.1	0.99218	3520	0.76015	3760.1	0.98448	3520	0.70722	3760.1	0.99406
		3518.1	0.66966	3759.1	0.99165	3518.1	0.75758	3759.1	0.98437	3518.1	0.70485	3759.1	0.99385
		3516.1	0.6689	3758.2	0.99097	3516.1	0.75495	3758.2	0.98385	3516.1	0.70255	3758.2	0.99348
		3514.2	0.66775	3757.2	0.98993	3514.2	0.75242	3757.2	0.98271	3514.2	0.70037	3757.2	0.99282
		3512.3	0.66631	3756.3	0.98842	3512.3	0.74998	3756.3	0.98101	3512.3	0.69826	3756.3	0.99185
		3510.3	0.66492	3755.3	0.98654	3510.3	0.74747	3755.3	0.97922	3510.3	0.69613	3755.3	0.99073
		3508.4	0.66316	3754.3	0.98456	3508.4	0.74493	3754.3	0.9779	3508.4	0.69397	3754.3	0.98969
		3506.5	0.66085	3753.4	0.98278	3506.5	0.74252	3753.4	0.97735	3506.5	0.6918	3753.4	0.98893
		3504.5	0.65851	3752.4	0.98137	3504.5	0.74013	3752.4	0.97759	3504.5	0.68957	3752.4	0.98852
		3502.6	0.65637	3751.4	0.98041	3502.6	0.73768	3751.4	0.97837	3502.6	0.68728	3751.4	0.98841
		3500.7	0.65425	3750.5	0.97986	3500.7	0.73527	3750.5	0.97936	3500.7	0.68502	3750.5	0.9885
		3498.8	0.65215	3749.5	0.97979	3498.8	0.73295	3749.5	0.9805	3498.8	0.68285	3749.5	0.98877
		3496.8	0.65053	3748.5	0.9803	3496.8	0.73057	3748.5	0.9819	3496.8	0.68075	3748.5	0.9893
		3494.9	0.64925	3747.6	0.9814	3494.9	0.72802	3747.6	0.98354	3494.9	0.67869	3747.6	0.99006
		3493	0.64761	3746.6	0.98287	3493	0.72547	3746.6	0.98511	3493	0.6767	3746.6	0.99093
		3491	0.64563	3745.6	0.9844	3491	0.72299	3745.6	0.98634	3491	0.67475	3745.6	0.99171
		3489.1	0.64383	3744.7	0.98579	3489.1	0.72049	3744.7	0.98717	3489.1	0.67275	3744.7	0.99232
		3487.2	0.64198	3743.7	0.98696	3487.2	0.71799	3743.7	0.98772	3487.2	0.67071	3743.7	0.99277
		3485.3	0.63979	3742.8	0.98781	3485.3	0.7156	3742.8	0.9878	3485.3	0.66869	3742.8	0.99296
		3483.3	0.63755	3741.8	0.98805	3483.3	0.71327	3741.8	0.98704	3483.3	0.66671	3741.8	0.99272
		3481.4	0.63551	3740.8	0.98738	3481.4	0.71094	3740.8	0.98519	3481.4	0.66474	3740.8	0.99187
		3479.5	0.63351	3739.9	0.98571	3479.5	0.70865	3739.9	0.98242	3479.5	0.66281	3739.9	0.99043
		3477.5	0.63148	3738.9	0.98335	3477.5	0.70645	3738.9	0.9795	3477.5	0.66094	3738.9	0.9887
		3475.6	0.62966	3737.9	0.98098	3475.6	0.7043	3737.9	0.97748	3475.6	0.6591	3737.9	0.98722
		3473.7	0.62816	3737	0.97937	3473.7	0.70216	3737	0.97717	3473.7	0.65728	3737	0.98648
		3471.8	0.62669	3736	0.97897	3471.8	0.7001	3736	0.9787	3471.8	0.65549	3736	0.98672
		3469.8	0.62509	3735	0.97988	3469.8	0.69817	3735	0.98156	3469.8	0.65375	3735	0.98785
		3467.9	0.62344	3734.1	0.98184	3467.9	0.69634	3734.1	0.98493	3467.9	0.65206	3734.1	0.98956
		3466	0.62169	3733.1	0.98439	3466	0.69465	3733.1	0.9879	3466	0.65041	3733.1	0.99144
		3464	0.61991	3732.1	0.98699	3464	0.69317	3732.1	0.98976	3464	0.6488	3732.1	0.99308
		3462.1	0.61827	3731.2	0.98913	3462.1	0.69191	3731.2	0.99013	3462.1	0.64723	3731.2	0.99418
		3460.2	0.61681	3730.2	0.99045	3460.2	0.69086	3730.2	0.98911	3460.2	0.64574	3730.2	0.99462
		3458.3	0.61548	3729.2	0.99084	3458.3	0.69	3729.2	0.98717	3458.3	0.64431	3729.2	0.99447
		3456.3	0.61443	3728.3	0.99045	3456.3	0.68929	3728.3	0.98498	3456.3	0.64294	3728.3	0.99396
		3454.4	0.61375	3727.3	0.98963	3454.4	0.68866	3727.3	0.98312	3454.4	0.64161	3727.3	0.99336
		3452.5	0.61294	3726.4	0.98876	3452.5	0.68819	3726.4	0.98195	3452.5	0.64037	3726.4	0.99288
		3450.5	0.61183	3725.4	0.98814	3450.5	0.68794	3725.4	0.98159	3450.5	0.63921	3725.4	0.99268
		3448.6	0.61075	3724.4	0.98799	3448.6	0.68787	3724.4	0.98196	3448.6	0.6381	3724.4	0.99281
		3446.7	0.60981	3723.5	0.98836	3446.7	0.68796	3723.5	0.98284	3446.7	0.63707	3723.5	0.99322
		3444.8	0.60898	3722.5	0.98915	3444.8	0.68821	3722.5	0.98391	3444.8	0.63616	3722.5	0.9938
		3442.8	0.6083	3721.5	0.99019	3442.8	0.68857	3721.5	0.9848	3442.8	0.6354	3721.5	0.99439
		3440.9	0.6079	3720.6	0.99123	3440.9	0.68896	3720.6	0.9852	3440.9	0.63475	3720.6	0.99482
		3439	0.60775	3719.6	0.99199	3439	0.68936	3719.6	0.98487	3439	0.63418	3719.6	0.99492
		3437	0.60755	3718.6	0.99222	3437	0.68984	3718.6	0.98367	3437	0.63366	3718.6	0.99457
		3435.1	0.60728	3717.7	0.99167	3435.1	0.69042	3717.7	0.98163	3435.1	0.63318	3717.7	0.99369
		3433.2	0.60708	3716.7	0.99029	3433.2	0.69108	3716.7	0.97906	3433.2	0.63275	3716.7	0.99236
		3431.3	0.607	3715.7	0.9883	3431.3	0.69178	3715.7	0.97659	3431.3	0.63242	3715.7	0.99081
		3429.3	0.60725	3714.8	0.98613	3429.3	0.69251	3714.8	0.97488	3429.3	0.63222	3714.8	0.98939
		3427.4	0.60783	3713.8	0.98426	3427.4	0.69328	3713.8	0.97437	3427.4	0.63216	3713.8	0.9884
		3425.5	0.60848	3712.9	0.98307	3425.5	0.69419	3712.9	0.97513	3425.5	0.63229	3712.9	0.988
		3423.5	0.60909	3711.9	0.9828	3423.5	0.69527	3711.9	0.97695	3423.5	0.63258	3711.9	0.98823
		3421.6	0.60977	3710.9	0.98343	3421.6	0.69643	3710.9	0.97941	3421.6	0.63297	3710.9	0.98898
		3419.7	0.61057	3710	0.98478	3419.7	0.69761	3710	0.98192	3419.7	0.63347	3710	0.99002
		3417.8	0.61146	3709	0.98648	3417.8	0.69882	3709	0.98383	3417.8	0.63409	3709	0.99104
		3415.8	0.61245	3708	0.98806	3415.8	0.70004	3708	0.9846	3415.8	0.63483	3708	0.99174
		3413.9	0.61364	3707.1	0.98913	3413.9	0.70125	3707.1	0.98406	3413.9	0.63567	3707.1	0.99191
		3412	0.61499	3706.1	0.98951	3412	0.70249	3706.1	0.98249	3412	0.6367	3706.1	0.99155
		3410	0.61632	3705.1	0.98928	3410	0.70384	3705.1	0.98053	3410	0.63797	3705.1	0.99085
		3408.1	0.6176	3704.2	0.98876	3408.1	0.70531	3704.2	0.97885	3408.1	0.63946	3704.2	0.99012
		3406.2	0.61893	3703.2	0.98826	3406.2	0.70681	3703.2	0.97779	3406.2	0.6411	3703.2	0.98956
		3404.3	0.62036	3702.2	0.98799	3404.3	0.70831	3702.2	0.9774	3404.3	0.64289	3702.2	0.98925
		3402.3	0.62188	3701.3	0.98803	3402.3	0.70987	3701.3	0.97747	3402.3	0.64486	3701.3	0.98919
		3400.4	0.62348	3700.3	0.98831	3400.4	0.71149	3700.3	0.97772	3400.4	0.64699	3700.3	0.98925
		3398.5	0.62516	3699.4	0.98867	3398.5	0.71319	3699.4	0.9778	3398.5	0.64928	3699.4	0.9893
		3396.5	0.6269	3698.4	0.98886	3396.5	0.71498	3698.4	0.97736	3396.5	0.65175	3698.4	0.98913
		3394.6	0.62875	3697.4	0.98857	3394.6	0.71687	3697.4	0.9761	3394.6	0.65439	3697.4	0.98857
		3392.7	0.63073	3696.5	0.98754	3392.7	0.71883	3696.5	0.97394	3392.7	0.65714	3696.5	0.98749
		3390.8	0.63282	3695.5	0.98569	3390.8	0.72082	3695.5	0.97114	3390.8	0.65991	3695.5	0.98593
		3388.8	0.63499	3694.5	0.98325	3388.8	0.72285	3694.5	0.96832	3388.8	0.66271	3694.5	0.98415
		3386.9	0.63725	3693.6	0.98069	3386.9	0.72489	3693.6	0.96621	3386.9	0.66556	3693.6	0.98252
		3385	0.63961	3692.6	0.97853	3385	0.72694	3692.6	0.96532	3385	0.66843	3692.6	0.98138
		3383	0.64196	3691.6	0.97719	3383	0.72905	3691.6	0.96577	3383	0.6713	3691.6	0.98093
		3381.1	0.64423	3690.7	0.97686	3381.1	0.73128	3690.7	0.96735	3381.1	0.67422	3690.7	0.9812
		3379.2	0.64657	3689.7	0.97754	3379.2	0.73363	3689.7	0.96968	3379.2	0.67717	3689.7	0.98207
		3377.3	0.64913	3688.7	0.97905	3377.3	0.73606	3688.7	0.97227	3377.3	0.68014	3688.7	0.98335
		3375.3	0.65194	3687.8	0.98111	3375.3	0.73854	3687.8	0.9746	3375.3	0.68308	3687.8	0.98479
		3373.4	0.6549	3686.8	0.98332	3373.4	0.74106	3686.8	0.97617	3373.4	0.68604	3686.8	0.98609
		3371.5	0.65789	3685.9	0.98518	3371.5	0.74361	3685.9	0.97659	3371.5	0.68905	3685.9	0.98698
		3369.5	0.66087	3684.9	0.98626	3369.5	0.74622	3684.9	0.97563	3369.5	0.69216	3684.9	0.98722
		3367.6	0.6638	3683.9	0.98625	3367.6	0.74893	3683.9	0.97337	3367.6	0.69539	3683.9	0.9867
		3365.7	0.66673	3683	0.98505	3365.7	0.75176	3683	0.9701	3365.7	0.69869	3683	0.98548
		3363.8	0.66969	3682	0.9828	3363.8	0.75471	3682	0.96631	3363.8	0.70203	3682	0.98372
		3361.8	0.67269	3681	0.9798	3361.8	0.7577	3681	0.96259	3361.8	0.70536	3681	0.98171
		3359.9	0.67577	3680.1	0.97656	3359.9	0.7607	3680.1	0.95963	3359.9	0.70858	3680.1	0.9798
		3358	0.67891	3679.1	0.97359	3358	0.76364	3679.1	0.95791	3358	0.71165	3679.1	0.97832
		3356	0.68201	3678.1	0.97124	3356	0.76651	3678.1	0.95741	3356	0.71457	3678.1	0.97742
		3354.1	0.68502	3677.2	0.96958	3354.1	0.76931	3677.2	0.9577	3354.1	0.7174	3677.2	0.97701
		3352.2	0.68799	3676.2	0.96849	3352.2	0.77208	3676.2	0.95829	3352.2	0.7202	3676.2	0.9769
		3350.2	0.69098	3675.2	0.96785	3350.2	0.77483	3675.2	0.95889	3350.2	0.72296	3675.2	0.97697
		3348.3	0.69393	3674.3	0.96766	3348.3	0.77753	3674.3	0.95956	3348.3	0.72571	3674.3	0.9772
		3346.4	0.69675	3673.3	0.96799	3346.4	0.78019	3673.3	0.96039	3346.4	0.72848	3673.3	0.97767
		3344.5	0.69946	3672.4	0.9688	3344.5	0.78276	3672.4	0.96121	3344.5	0.73123	3672.4	0.97829
		3342.5	0.70208	3671.4	0.96988	3342.5	0.78527	3671.4	0.96164	3342.5	0.73392	3671.4	0.97889
		3340.6	0.70463	3670.4	0.97096	3340.6	0.78776	3670.4	0.96145	3340.6	0.73658	3670.4	0.97931
		3338.7	0.70713	3669.5	0.97196	3338.7	0.79031	3669.5	0.9608	3338.7	0.73928	3669.5	0.97954
		3336.7	0.70976	3668.5	0.97296	3336.7	0.79289	3668.5	0.96004	3336.7	0.74203	3668.5	0.97971
		3334.8	0.7126	3667.5	0.97403	3334.8	0.79547	3667.5	0.95929	3334.8	0.74473	3667.5	0.97987
		3332.9	0.71554	3666.6	0.975	3332.9	0.79798	3666.6	0.95828	3332.9	0.74732	3666.6	0.97991
		3331	0.71839	3665.6	0.97559	3331	0.80038	3665.6	0.95666	3331	0.74977	3665.6	0.97962
		3329	0.72107	3664.6	0.9755	3329	0.80264	3664.6	0.95421	3329	0.7521	3664.6	0.97883
		3327.1	0.72355	3663.7	0.97463	3327.1	0.80481	3663.7	0.95109	3327.1	0.75437	3663.7	0.97754
		3325.2	0.72581	3662.7	0.97309	3325.2	0.80696	3662.7	0.94775	3325.2	0.75665	3662.7	0.97591
		3323.2	0.7279	3661.7	0.97118	3323.2	0.80912	3661.7	0.94465	3323.2	0.75894	3661.7	0.97418
		3321.3	0.72995	3660.8	0.96917	3321.3	0.81123	3660.8	0.94209	3321.3	0.76118	3660.8	0.97254
		3319.4	0.732	3659.8	0.96725	3319.4	0.81327	3659.8	0.94014	3319.4	0.7633	3659.8	0.9711
		3317.5	0.73405	3658.8	0.96549	3317.5	0.81524	3658.8	0.93863	3317.5	0.76523	3658.8	0.96985
		3315.5	0.73602	3657.9	0.96383	3315.5	0.81709	3657.9	0.93724	3315.5	0.76697	3657.9	0.96868
		3313.6	0.73777	3656.9	0.96207	3313.6	0.81885	3656.9	0.93554	3313.6	0.76857	3656.9	0.96742
		3311.7	0.73925	3656	0.95992	3311.7	0.82055	3656	0.9332	3311.7	0.77005	3656	0.96588
		3309.7	0.74056	3655	0.95715	3309.7	0.8222	3655	0.93017	3309.7	0.77147	3655	0.96394
		3307.8	0.74185	3654	0.95378	3307.8	0.8238	3654	0.92682	3307.8	0.77289	3654	0.96171
		3305.9	0.74328	3653.1	0.95014	3305.9	0.82536	3653.1	0.92376	3305.9	0.77433	3653.1	0.95948
		3304	0.7449	3652.1	0.9467	3304	0.82689	3652.1	0.92145	3304	0.77577	3652.1	0.95756
		3302	0.74664	3651.1	0.9439	3302	0.82836	3651.1	0.92008	3302	0.77716	3651.1	0.95617
		3300.1	0.74827	3650.2	0.94207	3300.1	0.82974	3650.2	0.91966	3300.1	0.77845	3650.2	0.95542
		3298.2	0.74952	3649.2	0.9414	3298.2	0.83103	3649.2	0.92006	3298.2	0.77962	3649.2	0.95537
		3296.2	0.75037	3648.2	0.94188	3296.2	0.83224	3648.2	0.92091	3296.2	0.78068	3648.2	0.95588
		3294.3	0.75099	3647.3	0.94325	3294.3	0.83344	3647.3	0.92163	3294.3	0.78168	3647.3	0.95673
		3292.4	0.75161	3646.3	0.94506	3292.4	0.83467	3646.3	0.92157	3292.4	0.78271	3646.3	0.95756
		3290.5	0.75241	3645.3	0.94674	3290.5	0.83593	3645.3	0.9202	3290.5	0.78375	3645.3	0.95802
		3288.5	0.75335	3644.4	0.94775	3288.5	0.83718	3644.4	0.91732	3288.5	0.78475	3644.4	0.95785
		3286.6	0.75431	3643.4	0.94779	3286.6	0.83839	3643.4	0.91324	3286.6	0.78566	3643.4	0.95701
		3284.7	0.7552	3642.5	0.94695	3284.7	0.8395	3642.5	0.90863	3284.7	0.78647	3642.5	0.95572
		3282.7	0.75594	3641.5	0.94552	3282.7	0.84049	3641.5	0.90414	3282.7	0.78715	3641.5	0.95428
		3280.8	0.75645	3640.5	0.94383	3280.8	0.84135	3640.5	0.90006	3280.8	0.78772	3640.5	0.9529
		3278.9	0.7567	3639.6	0.94206	3278.9	0.84215	3639.6	0.89639	3278.9	0.78823	3639.6	0.95163
		3277	0.75677	3638.6	0.94025	3277	0.84294	3638.6	0.89299	3277	0.78873	3638.6	0.95046
		3275	0.75687	3637.6	0.93836	3275	0.84374	3637.6	0.88964	3275	0.78923	3637.6	0.94929
		3273.1	0.7571	3636.7	0.93626	3273.1	0.84459	3636.7	0.88608	3273.1	0.78976	3636.7	0.94801
		3271.2	0.75746	3635.7	0.93378	3271.2	0.84551	3635.7	0.8821	3271.2	0.79035	3635.7	0.94646
		3269.2	0.75786	3634.7	0.9308	3269.2	0.84649	3634.7	0.87765	3269.2	0.791	3634.7	0.94458
		3267.3	0.75819	3633.8	0.9274	3267.3	0.84747	3633.8	0.87308	3267.3	0.79167	3633.8	0.94252
		3265.4	0.75832	3632.8	0.92395	3265.4	0.84843	3632.8	0.86893	3265.4	0.79229	3632.8	0.94058
		3263.5	0.75826	3631.8	0.92088	3263.5	0.84933	3631.8	0.86555	3263.5	0.79283	3631.8	0.93904
		3261.5	0.75817	3630.9	0.91848	3261.5	0.85016	3630.9	0.86298	3261.5	0.79325	3630.9	0.93802
		3259.6	0.75825	3629.9	0.91686	3259.6	0.85094	3629.9	0.86098	3259.6	0.7936	3629.9	0.93749
		3257.7	0.75859	3629	0.91596	3257.7	0.85176	3629	0.85924	3257.7	0.79395	3629	0.93731
		3255.7	0.75902	3628	0.9156	3255.7	0.85263	3628	0.85737	3255.7	0.79431	3628	0.93731
		3253.8	0.75936	3627	0.91548	3253.8	0.85349	3627	0.85501	3253.8	0.7947	3627	0.93726
		3251.9	0.75955	3626.1	0.9152	3251.9	0.85434	3626.1	0.85177	3251.9	0.7951	3626.1	0.9369
		3250	0.75956	3625.1	0.91435	3250	0.85521	3625.1	0.84737	3250	0.79554	3625.1	0.93599
		3248	0.75945	3624.1	0.91265	3248	0.85613	3624.1	0.84184	3248	0.796	3624.1	0.93446
		3246.1	0.75937	3623.2	0.9101	3246.1	0.85708	3623.2	0.83557	3246.1	0.79643	3623.2	0.93246
		3244.2	0.75938	3622.2	0.90705	3244.2	0.85806	3622.2	0.82922	3244.2	0.7969	3622.2	0.93035
		3242.2	0.75948	3621.2	0.90397	3242.2	0.85907	3621.2	0.82332	3242.2	0.7974	3621.2	0.92847
		3240.3	0.75959	3620.3	0.90117	3240.3	0.86003	3620.3	0.81802	3240.3	0.7979	3620.3	0.92698
		3238.4	0.7597	3619.3	0.89879	3238.4	0.86088	3619.3	0.81311	3238.4	0.79835	3619.3	0.92585
		3236.5	0.75987	3618.3	0.89681	3236.5	0.86167	3618.3	0.80833	3236.5	0.7988	3618.3	0.92498
		3234.5	0.7601	3617.4	0.89516	3234.5	0.86251	3617.4	0.80342	3234.5	0.79933	3617.4	0.92426
		3232.6	0.76039	3616.4	0.89374	3232.6	0.86346	3616.4	0.79818	3232.6	0.79995	3616.4	0.92358
		3230.7	0.76072	3615.5	0.89239	3230.7	0.86454	3615.5	0.79244	3230.7	0.80062	3615.5	0.92282
		3228.7	0.76106	3614.5	0.89092	3228.7	0.8657	3614.5	0.78611	3228.7	0.80133	3614.5	0.92189
		3226.8	0.76132	3613.5	0.88924	3226.8	0.86686	3613.5	0.77923	3226.8	0.80204	3613.5	0.92079
		3224.9	0.76147	3612.6	0.88743	3224.9	0.86799	3612.6	0.77197	3224.9	0.80271	3612.6	0.91964
		3223	0.76154	3611.6	0.88571	3223	0.86906	3611.6	0.76449	3223	0.80334	3611.6	0.91864
		3221	0.7616	3610.6	0.88422	3221	0.87008	3610.6	0.75682	3221	0.80396	3610.6	0.91787
		3219.1	0.76165	3609.7	0.883	3219.1	0.87108	3609.7	0.74885	3219.1	0.80459	3609.7	0.91728
		3217.2	0.76173	3608.7	0.88196	3217.2	0.87209	3608.7	0.74042	3217.2	0.80524	3608.7	0.91677
		3215.2	0.76179	3607.7	0.88092	3215.2	0.87314	3607.7	0.73136	3215.2	0.80592	3607.7	0.91619
		3213.3	0.76179	3606.8	0.87978	3213.3	0.87422	3606.8	0.72151	3213.3	0.80663	3606.8	0.91546
		3211.4	0.76172	3605.8	0.87844	3211.4	0.87529	3605.8	0.71076	3211.4	0.80731	3605.8	0.91454
		3209.4	0.76161	3604.8	0.87688	3209.4	0.87633	3604.8	0.69896	3209.4	0.80793	3604.8	0.91344
		3207.5	0.76158	3603.9	0.87506	3207.5	0.87737	3603.9	0.68601	3207.5	0.80848	3603.9	0.91215
		3205.6	0.76163	3602.9	0.87297	3205.6	0.87838	3602.9	0.6718	3205.6	0.80895	3602.9	0.91069
		3203.7	0.76176	3602	0.87064	3203.7	0.87938	3602	0.6563	3203.7	0.80937	3602	0.9091
		3201.7	0.76196	3601	0.86815	3201.7	0.88039	3601	0.63946	3201.7	0.80981	3601	0.90747
		3199.8	0.76219	3600	0.86565	3199.8	0.88143	3600	0.62124	3199.8	0.81032	3600	0.90589
		3197.9	0.7623	3599.1	0.86329	3197.9	0.88249	3599.1	0.60158	3197.9	0.81087	3599.1	0.90446
		3195.9	0.76225	3598.1	0.86117	3195.9	0.88354	3598.1	0.58055	3195.9	0.81145	3598.1	0.90322
		3194	0.76208	3597.1	0.85931	3194	0.88456	3597.1	0.55839	3194	0.81206	3597.1	0.90212
		3192.1	0.76187	3596.2	0.85763	3192.1	0.88557	3596.2	0.53553	3192.1	0.8127	3596.2	0.90109
		3190.2	0.76166	3595.2	0.85599	3190.2	0.88655	3595.2	0.51251	3190.2	0.81337	3595.2	0.90001
		3188.2	0.76153	3594.2	0.85421	3188.2	0.88751	3594.2	0.48995	3188.2	0.81407	3594.2	0.89877
		3186.3	0.76159	3593.3	0.85216	3186.3	0.88843	3593.3	0.46854	3186.3	0.81475	3593.3	0.89732
		3184.4	0.76171	3592.3	0.84985	3184.4	0.88932	3592.3	0.44922	3184.4	0.81538	3592.3	0.89573
		3182.4	0.76172	3591.3	0.8474	3182.4	0.89021	3591.3	0.43302	3182.4	0.81593	3591.3	0.89413
		3180.5	0.7616	3590.4	0.84499	3180.5	0.89113	3590.4	0.42085	3180.5	0.81644	3590.4	0.89266
		3178.6	0.76139	3589.4	0.84278	3178.6	0.89206	3589.4	0.4132	3178.6	0.81692	3589.4	0.89141
		3176.7	0.76108	3588.5	0.84089	3176.7	0.893	3588.5	0.41014	3176.7	0.81739	3588.5	0.89042
		3174.7	0.76066	3587.5	0.83939	3174.7	0.89394	3587.5	0.41141	3174.7	0.81786	3587.5	0.88969
		3172.8	0.7602	3586.5	0.83829	3172.8	0.89489	3586.5	0.41659	3172.8	0.8183	3586.5	0.88917
		3170.9	0.75976	3585.6	0.8375	3170.9	0.89581	3585.6	0.4252	3170.9	0.81864	3585.6	0.88878
		3168.9	0.75932	3584.6	0.83686	3168.9	0.89672	3584.6	0.43664	3168.9	0.81888	3584.6	0.88838
		3167	0.75891	3583.6	0.83615	3167	0.89762	3583.6	0.45022	3167	0.81907	3583.6	0.88781
		3165.1	0.75853	3582.7	0.83516	3165.1	0.8985	3582.7	0.46516	3165.1	0.81925	3582.7	0.88699
		3163.2	0.75817	3581.7	0.83379	3163.2	0.89933	3581.7	0.48085	3163.2	0.81944	3581.7	0.8859
		3161.2	0.75782	3580.7	0.8321	3161.2	0.90007	3580.7	0.49691	3161.2	0.81964	3580.7	0.88466
		3159.3	0.7575	3579.8	0.83025	3159.3	0.9007	3579.8	0.51314	3159.3	0.81985	3579.8	0.88343
		3157.4	0.75714	3578.8	0.82843	3157.4	0.90123	3578.8	0.5293	3157.4	0.82006	3578.8	0.88231
		3155.4	0.75677	3577.8	0.82673	3155.4	0.90176	3577.8	0.54504	3155.4	0.82025	3577.8	0.88133
		3153.5	0.75652	3576.9	0.82514	3153.5	0.90235	3576.9	0.55994	3153.5	0.82043	3576.9	0.88043
		3151.6	0.75644	3575.9	0.82359	3151.6	0.90305	3575.9	0.57363	3151.6	0.82065	3575.9	0.87952
		3149.7	0.7564	3574.9	0.82192	3149.7	0.90388	3574.9	0.58579	3149.7	0.82087	3574.9	0.87848
		3147.7	0.7563	3574	0.81998	3147.7	0.9048	3574	0.59628	3147.7	0.82108	3574	0.8772
		3145.8	0.75615	3573	0.81763	3145.8	0.90568	3573	0.60522	3145.8	0.82123	3573	0.87563
		3143.9	0.75592	3572.1	0.81488	3143.9	0.90643	3572.1	0.61295	3143.9	0.82131	3572.1	0.87384
		3141.9	0.75552	3571.1	0.8119	3141.9	0.90708	3571.1	0.61997	3141.9	0.82133	3571.1	0.87198
		3140	0.75499	3570.1	0.80897	3140	0.90766	3570.1	0.62666	3140	0.82131	3570.1	0.87026
		3138.1	0.75442	3569.2	0.80635	3138.1	0.90827	3569.2	0.63321	3138.1	0.82132	3569.2	0.86883
		3136.2	0.75381	3568.2	0.80424	3136.2	0.90893	3568.2	0.63963	3136.2	0.82136	3568.2	0.86773
		3134.2	0.75317	3567.2	0.80272	3134.2	0.90966	3567.2	0.6458	3134.2	0.8214	3567.2	0.86698
		3132.3	0.75258	3566.3	0.80179	3132.3	0.91044	3566.3	0.65154	3132.3	0.8214	3566.3	0.86651
		3130.4	0.75213	3565.3	0.80137	3130.4	0.91124	3565.3	0.65665	3130.4	0.82133	3565.3	0.86623
		3128.4	0.75177	3564.3	0.80128	3128.4	0.912	3564.3	0.6609	3128.4	0.82114	3564.3	0.86601
		3126.5	0.75143	3563.4	0.80129	3126.5	0.91265	3563.4	0.66411	3126.5	0.82084	3563.4	0.8657
		3124.6	0.75114	3562.4	0.80117	3124.6	0.91321	3562.4	0.66623	3124.6	0.8204	3562.4	0.86518
		3122.7	0.75087	3561.4	0.80074	3122.7	0.91369	3561.4	0.66745	3122.7	0.81981	3561.4	0.86442
		3120.7	0.75059	3560.5	0.79997	3120.7	0.91418	3560.5	0.66809	3120.7	0.81892	3560.5	0.86344
		3118.8	0.75046	3559.5	0.79892	3118.8	0.91474	3559.5	0.66846	3118.8	0.8174	3559.5	0.86237
		3116.9	0.75058	3558.6	0.7977	3116.9	0.91541	3558.6	0.66872	3116.9	0.81465	3558.6	0.86127
		3114.9	0.75092	3557.6	0.7964	3114.9	0.91619	3557.6	0.6689	3114.9	0.81002	3557.6	0.86019
		3113	0.75144	3556.6	0.79505	3113	0.91704	3556.6	0.66899	3113	0.80354	3556.6	0.85915
		3111.1	0.75212	3555.7	0.79371	3111.1	0.91789	3555.7	0.66897	3111.1	0.79599	3555.7	0.85814
		3109.2	0.7529	3554.7	0.7924	3109.2	0.9187	3554.7	0.66885	3109.2	0.7885	3554.7	0.85717
		3107.2	0.75365	3553.7	0.79111	3107.2	0.91946	3553.7	0.6686	3107.2	0.78226	3553.7	0.85622
		3105.3	0.75432	3552.8	0.78983	3105.3	0.92023	3552.8	0.66822	3105.3	0.77834	3552.8	0.85527
		3103.4	0.75496	3551.8	0.78854	3103.4	0.92102	3551.8	0.66771	3103.4	0.77735	3551.8	0.8543
		3101.4	0.75551	3550.8	0.78724	3101.4	0.92183	3550.8	0.66713	3101.4	0.77912	3550.8	0.85333
		3099.5	0.75589	3549.9	0.78596	3099.5	0.92265	3549.9	0.66652	3099.5	0.78305	3549.9	0.85238
		3097.6	0.75617	3548.9	0.78476	3097.6	0.92343	3548.9	0.66594	3097.6	0.78846	3548.9	0.85148
		3095.7	0.75645	3547.9	0.78368	3095.7	0.92414	3547.9	0.66542	3095.7	0.79464	3547.9	0.85064
		3093.7	0.75675	3547	0.78276	3093.7	0.92479	3547	0.66497	3093.7	0.80068	3547	0.84989
		3091.8	0.75707	3546	0.78205	3091.8	0.92537	3546	0.6646	3091.8	0.80582	3546	0.84922
		3089.9	0.75748	3545.1	0.78154	3089.9	0.92591	3545.1	0.66429	3089.9	0.80971	3545.1	0.84865
		3087.9	0.75807	3544.1	0.78121	3087.9	0.92641	3544.1	0.66397	3087.9	0.8124	3544.1	0.84813
		3086	0.7587	3543.1	0.78096	3086	0.9269	3543.1	0.66354	3086	0.8141	3543.1	0.8476
		3084.1	0.75932	3542.2	0.78067	3084.1	0.92739	3542.2	0.66289	3084.1	0.81506	3542.2	0.84698
		3082.2	0.75996	3541.2	0.78024	3082.2	0.9279	3541.2	0.66201	3082.2	0.81549	3541.2	0.84623
		3080.2	0.76062	3540.2	0.77964	3080.2	0.92844	3540.2	0.66097	3080.2	0.8157	3540.2	0.84536
		3078.3	0.76116	3539.3	0.77888	3078.3	0.92907	3539.3	0.65987	3078.3	0.81598	3539.3	0.84441
		3076.4	0.76151	3538.3	0.77805	3076.4	0.92977	3538.3	0.65881	3076.4	0.81655	3538.3	0.84346
		3074.4	0.76163	3537.3	0.77721	3074.4	0.93046	3537.3	0.65783	3074.4	0.81756	3537.3	0.84254
		3072.5	0.76148	3536.4	0.77638	3072.5	0.9311	3536.4	0.65689	3072.5	0.81902	3536.4	0.84164
		3070.6	0.76101	3535.4	0.77556	3070.6	0.93172	3535.4	0.65596	3070.6	0.82064	3535.4	0.84077
		3068.7	0.76036	3534.4	0.77472	3068.7	0.93236	3534.4	0.65497	3068.7	0.82197	3534.4	0.83988
		3066.7	0.75979	3533.5	0.77383	3066.7	0.93304	3533.5	0.65391	3066.7	0.82277	3533.5	0.83896
		3064.8	0.75939	3532.5	0.77287	3064.8	0.93375	3532.5	0.65279	3064.8	0.82312	3532.5	0.83801
		3062.9	0.75913	3531.6	0.77186	3062.9	0.93445	3531.6	0.65162	3062.9	0.82318	3531.6	0.83703
		3060.9	0.759	3530.6	0.77082	3060.9	0.93512	3530.6	0.65047	3060.9	0.82306	3530.6	0.83606
		3059	0.759	3529.6	0.7698	3059	0.93573	3529.6	0.64936	3059	0.8229	3529.6	0.83511
		3057.1	0.75914	3528.7	0.76887	3057.1	0.93626	3528.7	0.64835	3057.1	0.82281	3528.7	0.83424
		3055.1	0.75938	3527.7	0.76809	3055.1	0.93676	3527.7	0.64747	3055.1	0.8229	3527.7	0.83346
		3053.2	0.75974	3526.7	0.76749	3053.2	0.93727	3526.7	0.64669	3053.2	0.82324	3526.7	0.83278
		3051.3	0.76027	3525.8	0.76708	3051.3	0.93777	3525.8	0.64599	3051.3	0.82395	3525.8	0.8322
		3049.4	0.76093	3524.8	0.7668	3049.4	0.93822	3524.8	0.64529	3049.4	0.825	3524.8	0.83167
		3047.4	0.76163	3523.8	0.76662	3047.4	0.93861	3523.8	0.64455	3047.4	0.82621	3523.8	0.83116
		3045.5	0.76233	3522.9	0.76646	3045.5	0.93896	3522.9	0.64375	3045.5	0.8273	3522.9	0.83065
		3043.6	0.76305	3521.9	0.76631	3043.6	0.93933	3521.9	0.64289	3043.6	0.82815	3521.9	0.83011
		3041.6	0.7637	3520.9	0.76613	3041.6	0.93968	3520.9	0.64198	3041.6	0.82877	3520.9	0.82956
		3039.7	0.76418	3520	0.76591	3039.7	0.94002	3520	0.64104	3039.7	0.82928	3520	0.82897
		3037.8	0.76444	3519	0.76564	3037.8	0.94037	3519	0.64004	3037.8	0.82986	3519	0.82835
		3035.9	0.76444	3518.1	0.76527	3035.9	0.94076	3518.1	0.63898	3035.9	0.83055	3518.1	0.82767
		3033.9	0.76424	3517.1	0.76479	3033.9	0.94118	3517.1	0.63786	3033.9	0.83128	3517.1	0.82693
		3032	0.76394	3516.1	0.7642	3032	0.94159	3516.1	0.63672	3032	0.8319	3516.1	0.82613
		3030.1	0.76369	3515.2	0.76351	3030.1	0.94199	3515.2	0.63559	3030.1	0.8323	3515.2	0.82529
		3028.1	0.76355	3514.2	0.76277	3028.1	0.94241	3514.2	0.6345	3028.1	0.83253	3514.2	0.82444
		3026.2	0.76353	3513.2	0.76201	3026.2	0.94277	3513.2	0.63348	3026.2	0.83263	3513.2	0.8236
		3024.3	0.7636	3512.3	0.76128	3024.3	0.94303	3512.3	0.63253	3024.3	0.83268	3512.3	0.82278
		3022.4	0.76364	3511.3	0.76058	3022.4	0.94319	3511.3	0.63162	3022.4	0.83271	3511.3	0.82198
		3020.4	0.76354	3510.3	0.75991	3020.4	0.94331	3510.3	0.6307	3020.4	0.83272	3510.3	0.82118
		3018.5	0.7634	3509.4	0.75923	3018.5	0.94342	3509.4	0.62973	3018.5	0.83272	3509.4	0.82037
		3016.6	0.76325	3508.4	0.75855	3016.6	0.94354	3508.4	0.62871	3016.6	0.83276	3508.4	0.81955
		3014.6	0.76309	3507.4	0.75788	3014.6	0.94374	3507.4	0.62764	3014.6	0.83289	3507.4	0.81873
		3012.7	0.76306	3506.5	0.75723	3012.7	0.94403	3506.5	0.62655	3012.7	0.83309	3506.5	0.81793
		3010.8	0.76327	3505.5	0.75663	3010.8	0.94438	3505.5	0.62548	3010.8	0.83335	3505.5	0.81717
		3008.9	0.76362	3504.5	0.7561	3008.9	0.94474	3504.5	0.62442	3008.9	0.83367	3504.5	0.81645
		3006.9	0.76393	3503.6	0.75564	3006.9	0.94506	3503.6	0.62338	3006.9	0.83402	3503.6	0.81578
		3005	0.76416	3502.6	0.75527	3005	0.94531	3502.6	0.62237	3005	0.83437	3502.6	0.81514
		3003.1	0.76437	3501.7	0.75497	3003.1	0.94549	3501.7	0.62138	3003.1	0.83472	3501.7	0.81454
		3001.1	0.76453	3500.7	0.75473	3001.1	0.94564	3500.7	0.62039	3001.1	0.83505	3500.7	0.81397
		2999.2	0.76463	3499.7	0.7545	2999.2	0.9458	3499.7	0.61937	2999.2	0.83529	3499.7	0.81338
		2997.3	0.76477	3498.8	0.75424	2997.3	0.94597	3498.8	0.61829	2997.3	0.83544	3498.8	0.81276
		2995.4	0.76502	3497.8	0.75392	2995.4	0.94615	3497.8	0.61715	2995.4	0.8355	3497.8	0.8121
		2993.4	0.76532	3496.8	0.75353	2993.4	0.94634	3496.8	0.61599	2993.4	0.83552	3496.8	0.8114
		2991.5	0.76561	3495.9	0.75309	2991.5	0.94651	3495.9	0.61485	2991.5	0.83552	3495.9	0.81069
		2989.6	0.76585	3494.9	0.75264	2989.6	0.94663	3494.9	0.61374	2989.6	0.83552	3494.9	0.80998
		2987.6	0.76597	3493.9	0.75219	2987.6	0.94664	3493.9	0.61266	2987.6	0.83554	3493.9	0.80928
		2985.7	0.76597	3493	0.75174	2985.7	0.94654	3493	0.6116	2985.7	0.83556	3493	0.80858
		2983.8	0.76582	3492	0.7513	2983.8	0.94635	3492	0.61054	2983.8	0.83554	3492	0.80789
		2981.9	0.76556	3491	0.75086	2981.9	0.94613	3491	0.60945	2981.9	0.83543	3491	0.80718
		2979.9	0.76525	3490.1	0.75043	2979.9	0.94591	3490.1	0.60836	2979.9	0.83522	3490.1	0.80647
		2978	0.76489	3489.1	0.75001	2978	0.94569	3489.1	0.60724	2978	0.83492	3489.1	0.80574
		2976.1	0.76441	3488.2	0.74959	2976.1	0.94545	3488.2	0.60613	2976.1	0.8345	3488.2	0.80501
		2974.1	0.76369	3487.2	0.74919	2974.1	0.94517	3487.2	0.60501	2974.1	0.83397	3487.2	0.80427
		2972.2	0.76264	3486.2	0.74881	2972.2	0.94481	3486.2	0.60391	2972.2	0.83336	3486.2	0.80354
		2970.3	0.76124	3485.3	0.74847	2970.3	0.94441	3485.3	0.60283	2970.3	0.83276	3485.3	0.80282
		2968.4	0.75962	3484.3	0.74817	2968.4	0.94402	3484.3	0.60176	2968.4	0.83221	3484.3	0.80214
		2966.4	0.75802	3483.3	0.74792	2966.4	0.94369	3483.3	0.60071	2966.4	0.83177	3483.3	0.80149
		2964.5	0.75671	3482.4	0.74771	2964.5	0.94347	3482.4	0.59964	2964.5	0.83146	3482.4	0.80086
		2962.6	0.75587	3481.4	0.74754	2962.6	0.94337	3481.4	0.59857	2962.6	0.83128	3481.4	0.80025
		2960.6	0.75551	3480.4	0.74739	2960.6	0.94336	3480.4	0.59749	2960.6	0.83116	3480.4	0.79966
		2958.7	0.75548	3479.5	0.74728	2958.7	0.94341	3479.5	0.5964	2958.7	0.83102	3479.5	0.79907
		2956.8	0.75554	3478.5	0.74716	2956.8	0.94352	3478.5	0.59529	2956.8	0.8308	3478.5	0.79849
		2954.9	0.75551	3477.5	0.74703	2954.9	0.94367	3477.5	0.59416	2954.9	0.83049	3477.5	0.79789
		2952.9	0.7553	3476.6	0.74686	2952.9	0.94379	3476.6	0.59301	2952.9	0.83008	3476.6	0.79727
		2951	0.75493	3475.6	0.74664	2951	0.94382	3475.6	0.59182	2951	0.82957	3475.6	0.79664
		2949.1	0.75445	3474.7	0.74639	2949.1	0.94374	3474.7	0.59061	2949.1	0.82898	3474.7	0.796
		2947.1	0.7539	3473.7	0.74612	2947.1	0.94355	3473.7	0.58938	2947.1	0.82838	3473.7	0.79537
		2945.2	0.75327	3472.7	0.74586	2945.2	0.94325	3472.7	0.58814	2945.2	0.82778	3472.7	0.79476
		2943.3	0.75245	3471.8	0.74561	2943.3	0.94283	3471.8	0.5869	2943.3	0.82717	3471.8	0.79417
		2941.4	0.75127	3470.8	0.74538	2941.4	0.9423	3470.8	0.58565	2941.4	0.82652	3470.8	0.79358
		2939.4	0.74973	3469.8	0.74516	2939.4	0.94167	3469.8	0.58441	2939.4	0.82579	3469.8	0.79299
		2937.5	0.74794	3468.9	0.74495	2937.5	0.94086	3468.9	0.5832	2937.5	0.82498	3468.9	0.79241
		2935.6	0.74603	3467.9	0.74475	2935.6	0.93988	3467.9	0.58204	2935.6	0.8241	3467.9	0.79183
		2933.6	0.74412	3466.9	0.74456	2933.6	0.93882	3466.9	0.58094	2933.6	0.82318	3466.9	0.79128
		2931.7	0.74234	3466	0.74439	2931.7	0.93783	3466	0.5799	2931.7	0.82231	3466	0.79075
		2929.8	0.74077	3465	0.74424	2929.8	0.93703	3465	0.57892	2929.8	0.82156	3465	0.79026
		2927.9	0.73955	3464	0.74412	2927.9	0.9365	3464	0.57798	2927.9	0.82099	3464	0.78981
		2925.9	0.73884	3463.1	0.74402	2925.9	0.93634	3463.1	0.57705	2925.9	0.82061	3463.1	0.78938
		2924	0.73874	3462.1	0.74396	2924	0.93656	3462.1	0.57612	2924	0.8204	3462.1	0.78898
		2922.1	0.73927	3461.2	0.74394	2922.1	0.93714	3461.2	0.57518	2922.1	0.82039	3461.2	0.7886
		2920.1	0.7403	3460.2	0.74395	2920.1	0.93804	3460.2	0.57423	2920.1	0.82053	3460.2	0.78823
		2918.2	0.74157	3459.2	0.74399	2918.2	0.93922	3459.2	0.57328	2918.2	0.82078	3459.2	0.78786
		2916.3	0.74281	3458.3	0.74407	2916.3	0.9406	3458.3	0.57232	2916.3	0.8211	3458.3	0.78751
		2914.4	0.74385	3457.3	0.74415	2914.4	0.94206	3457.3	0.57135	2914.4	0.82145	3457.3	0.78715
		2912.4	0.7447	3456.3	0.74423	2912.4	0.94347	3456.3	0.57036	2912.4	0.82183	3456.3	0.78678
		2910.5	0.74545	3455.4	0.74427	2910.5	0.94473	3455.4	0.56934	2910.5	0.8222	3455.4	0.78639
		2908.6	0.74617	3454.4	0.74424	2908.6	0.94577	3454.4	0.56826	2908.6	0.82253	3454.4	0.78598
		2906.6	0.74691	3453.4	0.74413	2906.6	0.94662	3453.4	0.56714	2906.6	0.82283	3453.4	0.78553
		2904.7	0.74768	3452.5	0.74393	2904.7	0.94734	3452.5	0.56598	2904.7	0.82312	3452.5	0.78505
		2902.8	0.74845	3451.5	0.74369	2902.8	0.94795	3451.5	0.56482	2902.8	0.82339	3451.5	0.78456
		2900.8	0.74932	3450.5	0.74343	2900.8	0.9485	3450.5	0.5637	2900.8	0.82364	3450.5	0.78409
		2898.9	0.75034	3449.6	0.7432	2898.9	0.94906	3449.6	0.56264	2898.9	0.82389	3449.6	0.78367
		2897	0.75149	3448.6	0.74305	2897	0.94964	3448.6	0.56165	2897	0.82415	3448.6	0.78331
		2895.1	0.75264	3447.7	0.74298	2895.1	0.95024	3447.7	0.56073	2895.1	0.82439	3447.7	0.78301
		2893.1	0.75374	3446.7	0.743	2893.1	0.95084	3446.7	0.55987	2893.1	0.82464	3446.7	0.78278
		2891.2	0.75472	3445.7	0.74313	2891.2	0.95146	3445.7	0.55907	2891.2	0.8249	3445.7	0.78261
		2889.3	0.75557	3444.8	0.74332	2889.3	0.95204	3444.8	0.5583	2889.3	0.82517	3444.8	0.78249
		2887.3	0.75625	3443.8	0.74355	2887.3	0.95256	3443.8	0.55754	2887.3	0.82543	3443.8	0.7824
		2885.4	0.75678	3442.8	0.74377	2885.4	0.95301	3442.8	0.55677	2885.4	0.8257	3442.8	0.78229
		2883.5	0.75725	3441.9	0.74394	2883.5	0.9534	3441.9	0.55598	2883.5	0.82598	3441.9	0.78215
		2881.6	0.75767	3440.9	0.74406	2881.6	0.95368	3440.9	0.55519	2881.6	0.82625	3440.9	0.78199
		2879.6	0.75801	3439.9	0.74414	2879.6	0.95382	3439.9	0.55443	2879.6	0.8265	3439.9	0.78182
		2877.7	0.75827	3439	0.74421	2877.7	0.95386	3439	0.5537	2877.7	0.82678	3439	0.78166
		2875.8	0.75851	3438	0.74428	2875.8	0.9539	3438	0.55302	2875.8	0.82713	3438	0.78153
		2873.8	0.75875	3437	0.74436	2873.8	0.95397	3437	0.55238	2873.8	0.82759	3437	0.78142
		2871.9	0.75895	3436.1	0.74446	2871.9	0.95415	3436.1	0.55177	2871.9	0.82814	3436.1	0.78135
		2870	0.75913	3435.1	0.74458	2870	0.95443	3435.1	0.55118	2870	0.82875	3435.1	0.7813
		2868.1	0.75932	3434.1	0.74473	2868.1	0.95471	3434.1	0.55063	2868.1	0.82936	3434.1	0.78129
		2866.1	0.75951	3433.2	0.74492	2866.1	0.95486	3433.2	0.5501	2866.1	0.8299	3433.2	0.78132
		2864.2	0.7596	3432.2	0.74515	2864.2	0.95477	3432.2	0.54958	2864.2	0.8303	3432.2	0.78139
		2862.3	0.75957	3431.3	0.74541	2862.3	0.95447	3431.3	0.54907	2862.3	0.83059	3431.3	0.78148
		2860.3	0.7595	3430.3	0.74571	2860.3	0.95404	3430.3	0.54855	2860.3	0.83082	3430.3	0.7816
		2858.4	0.75947	3429.3	0.74602	2858.4	0.95362	3429.3	0.548	2858.4	0.83108	3429.3	0.78174
		2856.5	0.75964	3428.4	0.74634	2856.5	0.9534	3428.4	0.54743	2856.5	0.83142	3428.4	0.78189
		2854.6	0.76012	3427.4	0.74664	2854.6	0.95352	3427.4	0.54682	2854.6	0.83191	3427.4	0.78203
		2852.6	0.761	3426.4	0.7469	2852.6	0.95411	3426.4	0.5462	2852.6	0.83257	3426.4	0.78217
		2850.7	0.76226	3425.5	0.74713	2850.7	0.95516	3425.5	0.54557	2850.7	0.83338	3425.5	0.7823
		2848.8	0.76382	3424.5	0.74734	2848.8	0.95658	3424.5	0.54497	2848.8	0.83428	3424.5	0.78243
		2846.8	0.76551	3423.5	0.74754	2846.8	0.95819	3423.5	0.54442	2846.8	0.8352	3423.5	0.78259
		2844.9	0.7672	3422.6	0.74778	2844.9	0.95976	3422.6	0.54391	2844.9	0.83606	3422.6	0.78278
		2843	0.76883	3421.6	0.74807	2843	0.96115	3421.6	0.54346	2843	0.83681	3421.6	0.78301
		2841.1	0.77034	3420.6	0.74842	2841.1	0.96228	3420.6	0.54303	2841.1	0.83745	3420.6	0.78328
		2839.1	0.7717	3419.7	0.74881	2839.1	0.96319	3419.7	0.54262	2839.1	0.838	3419.7	0.78356
		2837.2	0.77297	3418.7	0.74922	2837.2	0.96396	3418.7	0.54221	2837.2	0.83848	3418.7	0.78385
		2835.3	0.77416	3417.8	0.74964	2835.3	0.96467	3417.8	0.54178	2835.3	0.83894	3417.8	0.78413
		2833.3	0.77528	3416.8	0.75004	2833.3	0.96534	3416.8	0.54132	2833.3	0.8394	3416.8	0.78439
		2831.4	0.77637	3415.8	0.7504	2831.4	0.96593	3415.8	0.54082	2831.4	0.83983	3415.8	0.78462
		2829.5	0.77741	3414.9	0.75072	2829.5	0.96642	3414.9	0.54031	2829.5	0.84022	3414.9	0.78483
		2827.6	0.77837	3413.9	0.75101	2827.6	0.96682	3413.9	0.53979	2827.6	0.84058	3413.9	0.78504
		2825.6	0.77923	3412.9	0.7513	2825.6	0.96714	3412.9	0.53929	2825.6	0.84094	3412.9	0.78527
		2823.7	0.78	3412	0.75162	2823.7	0.96741	3412	0.53882	2823.7	0.84133	3412	0.78553
		2821.8	0.78077	3411	0.75198	2821.8	0.96769	3411	0.53837	2821.8	0.84178	3411	0.78586
		2819.8	0.78157	3410	0.75239	2819.8	0.96801	3410	0.53795	2819.8	0.84232	3410	0.78623
		2817.9	0.78246	3409.1	0.75282	2817.9	0.96836	3409.1	0.53754	2817.9	0.84294	3409.1	0.78665
		2816	0.78351	3408.1	0.75325	2816	0.96868	3408.1	0.53714	2816	0.84364	3408.1	0.78708
		2814.1	0.78468	3407.1	0.75366	2814.1	0.96894	3407.1	0.53675	2814.1	0.84439	3407.1	0.78751
		2812.1	0.78586	3406.2	0.75404	2812.1	0.96916	3406.2	0.53636	2812.1	0.84516	3406.2	0.78793
		2810.2	0.78694	3405.2	0.75439	2810.2	0.96937	3405.2	0.53598	2810.2	0.84595	3405.2	0.78833
		2808.3	0.7879	3404.3	0.7547	2808.3	0.9696	3404.3	0.53559	2808.3	0.84679	3404.3	0.7887
		2806.3	0.78878	3403.3	0.75499	2806.3	0.96986	3403.3	0.53519	2806.3	0.84766	3403.3	0.78907
		2804.4	0.7896	3402.3	0.75528	2804.4	0.97013	3402.3	0.53479	2804.4	0.84859	3402.3	0.78945
		2802.5	0.79037	3401.4	0.7556	2802.5	0.97039	3401.4	0.5344	2802.5	0.84958	3401.4	0.78985
		2800.6	0.79117	3400.4	0.75597	2800.6	0.97061	3400.4	0.534	2800.6	0.85065	3400.4	0.7903
		2798.6	0.79204	3399.4	0.75638	2798.6	0.97079	3399.4	0.53361	2798.6	0.8518	3399.4	0.79079
		2796.7	0.79296	3398.5	0.75682	2796.7	0.97094	3398.5	0.53323	2796.7	0.85296	3398.5	0.79131
		2794.8	0.79392	3397.5	0.75726	2794.8	0.97108	3397.5	0.53285	2794.8	0.85412	3397.5	0.79185
		2792.8	0.79497	3396.5	0.7577	2792.8	0.97123	3396.5	0.53248	2792.8	0.85527	3396.5	0.79239
		2790.9	0.79612	3395.6	0.75814	2790.9	0.97141	3395.6	0.53214	2790.9	0.85639	3395.6	0.79293
		2789	0.79726	3394.6	0.75858	2789	0.9716	3394.6	0.53182	2789	0.85743	3394.6	0.79347
		2787.1	0.79833	3393.6	0.75904	2787.1	0.97181	3393.6	0.5315	2787.1	0.85841	3393.6	0.79401
		2785.1	0.79939	3392.7	0.7595	2785.1	0.97206	3392.7	0.53118	2785.1	0.85932	3392.7	0.79457
		2783.2	0.80048	3391.7	0.75999	2783.2	0.97232	3391.7	0.53085	2783.2	0.86017	3391.7	0.79515
		2781.3	0.8015	3390.8	0.76049	2781.3	0.9725	3390.8	0.53052	2781.3	0.86094	3390.8	0.79575
		2779.3	0.80246	3389.8	0.761	2779.3	0.97258	3389.8	0.53018	2779.3	0.86167	3389.8	0.79638
		2777.4	0.80349	3388.8	0.76153	2777.4	0.9726	3388.8	0.52985	2777.4	0.86242	3388.8	0.79702
		2775.5	0.80463	3387.9	0.76205	2775.5	0.97262	3387.9	0.52953	2775.5	0.86325	3387.9	0.79768
		2773.6	0.80577	3386.9	0.76255	2773.6	0.97267	3386.9	0.52924	2773.6	0.86412	3386.9	0.79832
		2771.6	0.80684	3385.9	0.76304	2771.6	0.97279	3385.9	0.52898	2771.6	0.86503	3385.9	0.79895
		2769.7	0.80788	3385	0.7635	2769.7	0.97298	3385	0.52875	2769.7	0.86594	3385	0.79956
		2767.8	0.8089	3384	0.76396	2767.8	0.97321	3384	0.52855	2767.8	0.86684	3384	0.80016
		2765.8	0.80987	3383	0.76443	2765.8	0.97343	3383	0.52839	2765.8	0.86774	3383	0.80074
		2763.9	0.8108	3382.1	0.76491	2763.9	0.97361	3382.1	0.52826	2763.9	0.86868	3382.1	0.80132
		2762	0.81177	3381.1	0.7654	2762	0.97376	3381.1	0.52814	2762	0.86972	3381.1	0.80191
		2760	0.81279	3380.1	0.7659	2760	0.97392	3380.1	0.52804	2760	0.87089	3380.1	0.8025
		2758.1	0.81383	3379.2	0.76639	2758.1	0.97411	3379.2	0.52795	2758.1	0.87215	3379.2	0.80311
		2756.2	0.81483	3378.2	0.76689	2756.2	0.97434	3378.2	0.52788	2756.2	0.87344	3378.2	0.80374
		2754.3	0.81572	3377.3	0.7674	2754.3	0.97457	3377.3	0.52783	2754.3	0.87474	3377.3	0.80439
		2752.3	0.81652	3376.3	0.7679	2752.3	0.97477	3376.3	0.52779	2752.3	0.876	3376.3	0.80506
		2750.4	0.81727	3375.3	0.76839	2750.4	0.97494	3375.3	0.52776	2750.4	0.87724	3375.3	0.80572
		2748.5	0.81799	3374.4	0.76885	2748.5	0.97506	3374.4	0.52773	2748.5	0.87845	3374.4	0.80636
		2746.5	0.81869	3373.4	0.76927	2746.5	0.97515	3373.4	0.52769	2746.5	0.87963	3373.4	0.80696
		2744.6	0.81941	3372.4	0.76967	2744.6	0.97524	3372.4	0.52764	2744.6	0.88077	3372.4	0.80752
		2742.7	0.82021	3371.5	0.77004	2742.7	0.97536	3371.5	0.52759	2742.7	0.88187	3371.5	0.80807
		2740.8	0.82105	3370.5	0.77042	2740.8	0.97556	3370.5	0.52754	2740.8	0.88294	3370.5	0.80861
		2738.8	0.82174	3369.5	0.77082	2738.8	0.97581	3369.5	0.52749	2738.8	0.88399	3369.5	0.80919
		2736.9	0.82225	3368.6	0.77126	2736.9	0.9761	3368.6	0.52746	2736.9	0.88502	3368.6	0.80983
		2735	0.82263	3367.6	0.77175	2735	0.97637	3367.6	0.52743	2735	0.88602	3367.6	0.81053
		2733	0.82292	3366.6	0.77229	2733	0.97656	3366.6	0.52742	2733	0.88694	3366.6	0.81128
		2731.1	0.8232	3365.7	0.77287	2731.1	0.97667	3365.7	0.52741	2731.1	0.88775	3365.7	0.81208
		2729.2	0.82349	3364.7	0.77346	2729.2	0.97675	3364.7	0.5274	2729.2	0.88839	3364.7	0.81288
		2727.3	0.8238	3363.8	0.77405	2727.3	0.97685	3363.8	0.52739	2727.3	0.88885	3363.8	0.81367
		2725.3	0.82409	3362.8	0.77461	2725.3	0.97703	3362.8	0.52737	2725.3	0.88914	3362.8	0.81443
		2723.4	0.82433	3361.8	0.77514	2723.4	0.97729	3361.8	0.52735	2723.4	0.88927	3361.8	0.81514
		2721.5	0.82451	3360.9	0.77564	2721.5	0.97761	3360.9	0.52731	2721.5	0.88926	3360.9	0.81581
		2719.5	0.82466	3359.9	0.77611	2719.5	0.97791	3359.9	0.52728	2719.5	0.88911	3359.9	0.81644
		2717.6	0.82477	3358.9	0.77657	2717.6	0.97812	3358.9	0.52725	2717.6	0.88882	3358.9	0.81706
		2715.7	0.82486	3358	0.77701	2715.7	0.97825	3358	0.52721	2715.7	0.88843	3358	0.81766
		2713.8	0.82487	3357	0.77744	2713.8	0.97834	3357	0.52718	2713.8	0.88802	3357	0.81823
		2711.8	0.82475	3356	0.77785	2711.8	0.97844	3356	0.52715	2711.8	0.88766	3356	0.81878
		2709.9	0.82451	3355.1	0.77824	2709.9	0.97858	3355.1	0.52712	2709.9	0.88738	3355.1	0.81928
		2708	0.82417	3354.1	0.77862	2708	0.97878	3354.1	0.52708	2708	0.88724	3354.1	0.81975
		2706	0.8238	3353.1	0.779	2706	0.97902	3353.1	0.52704	2706	0.88725	3353.1	0.8202
		2704.1	0.82342	3352.2	0.77938	2704.1	0.97925	3352.2	0.527	2704.1	0.88743	3352.2	0.82065
		2702.2	0.82306	3351.2	0.77976	2702.2	0.97945	3351.2	0.52696	2702.2	0.88777	3351.2	0.82111
		2700.3	0.82277	3350.2	0.78016	2700.3	0.97961	3350.2	0.52694	2700.3	0.88826	3350.2	0.82159
		2698.3	0.82253	3349.3	0.78056	2698.3	0.97974	3349.3	0.52692	2698.3	0.88889	3349.3	0.8221
		2696.4	0.82227	3348.3	0.78097	2696.4	0.97987	3348.3	0.52692	2696.4	0.8896	3348.3	0.82263
		2694.5	0.82187	3347.4	0.78139	2694.5	0.98004	3347.4	0.52693	2694.5	0.89029	3347.4	0.82317
		2692.5	0.82131	3346.4	0.78179	2692.5	0.98026	3346.4	0.52695	2692.5	0.89086	3346.4	0.8237
		2690.6	0.82063	3345.4	0.78218	2690.6	0.98049	3345.4	0.52698	2690.6	0.89127	3345.4	0.82421
		2688.7	0.81983	3344.5	0.78254	2688.7	0.98069	3344.5	0.527	2688.7	0.89148	3344.5	0.82468
		2686.8	0.81887	3343.5	0.78287	2686.8	0.9808	3343.5	0.52701	2686.8	0.89148	3343.5	0.8251
		2684.8	0.81783	3342.5	0.78318	2684.8	0.98081	3342.5	0.52702	2684.8	0.89129	3342.5	0.82547
		2682.9	0.81679	3341.6	0.78348	2682.9	0.98077	3341.6	0.52703	2682.9	0.89095	3341.6	0.8258
		2681	0.81577	3340.6	0.78377	2681	0.98075	3340.6	0.52703	2681	0.89052	3340.6	0.82613
		2679	0.81478	3339.6	0.78407	2679	0.98081	3339.6	0.52706	2679	0.89002	3339.6	0.82646
		2677.1	0.81386	3338.7	0.78438	2677.1	0.98095	3338.7	0.5271	2677.1	0.88951	3338.7	0.8268
		2675.2	0.81306	3337.7	0.78472	2675.2	0.98115	3337.7	0.52716	2675.2	0.88904	3337.7	0.82716
		2673.3	0.81239	3336.7	0.78507	2673.3	0.98133	3336.7	0.52724	2673.3	0.88862	3336.7	0.82753
		2671.3	0.81176	3335.8	0.78544	2671.3	0.98145	3335.8	0.52735	2671.3	0.88825	3335.8	0.82791
		2669.4	0.81107	3334.8	0.78582	2669.4	0.98151	3334.8	0.52747	2669.4	0.88793	3334.8	0.8283
		2667.5	0.81025	3333.9	0.7862	2667.5	0.98153	3333.9	0.5276	2667.5	0.8877	3333.9	0.82866
		2665.5	0.80931	3332.9	0.78656	2665.5	0.98156	3332.9	0.52774	2665.5	0.88754	3332.9	0.82897
		2663.6	0.80827	3331.9	0.78688	2663.6	0.98162	3331.9	0.52789	2663.6	0.88743	3331.9	0.82922
		2661.7	0.8072	3331	0.78716	2661.7	0.98173	3331	0.52806	2661.7	0.88732	3331	0.8294
		2659.8	0.80624	3330	0.7874	2659.8	0.98185	3330	0.52825	2659.8	0.8872	3330	0.82952
		2657.8	0.80549	3329	0.7876	2657.8	0.98193	3329	0.52847	2657.8	0.88706	3329	0.82958
		2655.9	0.80491	3328.1	0.78779	2655.9	0.98195	3328.1	0.52872	2655.9	0.88695	3328.1	0.82963
		2654	0.80445	3327.1	0.78798	2654	0.98192	3327.1	0.52901	2654	0.88693	3327.1	0.82967
		2652	0.80405	3326.1	0.78817	2652	0.98188	3326.1	0.52934	2652	0.88706	3326.1	0.82971
		2650.1	0.80367	3325.2	0.78838	2650.1	0.98188	3325.2	0.52971	2650.1	0.88737	3325.2	0.82977
		2648.2	0.8033	3324.2	0.78861	2648.2	0.98195	3324.2	0.53012	2648.2	0.88785	3324.2	0.82984
		2646.3	0.80293	3323.2	0.78885	2646.3	0.98207	3323.2	0.53057	2646.3	0.88844	3323.2	0.82991
		2644.3	0.80259	3322.3	0.78908	2644.3	0.98218	3322.3	0.53104	2644.3	0.88909	3322.3	0.82999
		2642.4	0.80231	3321.3	0.7893	2642.4	0.98222	3321.3	0.53156	2642.4	0.8898	3321.3	0.83005
		2640.5	0.80206	3320.4	0.7895	2640.5	0.98219	3320.4	0.53211	2640.5	0.89056	3320.4	0.8301
		2638.5	0.80188	3319.4	0.78968	2638.5	0.98211	3319.4	0.53269	2638.5	0.89141	3319.4	0.83011
		2636.6	0.80181	3318.4	0.78982	2636.6	0.98203	3318.4	0.5333	2636.6	0.89235	3318.4	0.83009
		2634.7	0.8018	3317.5	0.78993	2634.7	0.98202	3317.5	0.53395	2634.7	0.89341	3317.5	0.83005
		2632.8	0.80186	3316.5	0.79002	2632.8	0.9821	3316.5	0.53464	2632.8	0.89455	3316.5	0.82998
		2630.8	0.802	3315.5	0.79009	2630.8	0.98225	3315.5	0.53535	2630.8	0.89574	3315.5	0.82988
		2628.9	0.8022	3314.6	0.79015	2628.9	0.9824	3314.6	0.5361	2628.9	0.89694	3314.6	0.82976
		2627	0.80243	3313.6	0.7902	2627	0.9825	3313.6	0.53688	2627	0.89809	3313.6	0.8296
		2625	0.80259	3312.6	0.79024	2625	0.98252	3312.6	0.53768	2625	0.89912	3312.6	0.82943
		2623.1	0.80263	3311.7	0.79029	2623.1	0.98247	3311.7	0.53853	2623.1	0.89998	3311.7	0.82926
		2621.2	0.80256	3310.7	0.79034	2621.2	0.9824	3310.7	0.5394	2621.2	0.90065	3310.7	0.82908
		2619.3	0.8025	3309.7	0.79041	2619.3	0.9824	3309.7	0.5403	2619.3	0.90114	3309.7	0.82891
		2617.3	0.80248	3308.8	0.79049	2617.3	0.98251	3308.8	0.54123	2617.3	0.90146	3308.8	0.82875
		2615.4	0.8025	3307.8	0.79058	2615.4	0.98271	3307.8	0.54218	2615.4	0.90168	3307.8	0.82861
		2613.5	0.8026	3306.9	0.79068	2613.5	0.98293	3306.9	0.54316	2613.5	0.90189	3306.9	0.82849
		2611.5	0.80277	3305.9	0.79077	2611.5	0.98311	3305.9	0.54416	2611.5	0.90213	3305.9	0.82839
		2609.6	0.80291	3304.9	0.79084	2609.6	0.98319	3304.9	0.54517	2609.6	0.90239	3304.9	0.82829
		2607.7	0.803	3304	0.79089	2607.7	0.98319	3304	0.54619	2607.7	0.90266	3304	0.8282
		2605.7	0.8031	3303	0.7909	2605.7	0.98318	3303	0.54721	2605.7	0.90295	3303	0.82808
		2603.8	0.80328	3302	0.79088	2603.8	0.98322	3302	0.54824	2603.8	0.90325	3302	0.82794
		2601.9	0.80351	3301.1	0.79083	2601.9	0.98337	3301.1	0.54927	2601.9	0.90352	3301.1	0.82777
		2600	0.80379	3300.1	0.79076	2600	0.98361	3300.1	0.5503	2600	0.90375	3300.1	0.82757
		2598	0.80412	3299.1	0.79067	2598	0.98388	3299.1	0.55132	2598	0.90396	3299.1	0.82734
		2596.1	0.80443	3298.2	0.79055	2596.1	0.98409	3298.2	0.55234	2596.1	0.90417	3298.2	0.82707
		2594.2	0.80463	3297.2	0.79042	2594.2	0.98419	3297.2	0.55335	2594.2	0.90442	3297.2	0.82677
		2592.2	0.80467	3296.2	0.79026	2592.2	0.98419	3296.2	0.55435	2592.2	0.90472	3296.2	0.82646
		2590.3	0.80457	3295.3	0.79009	2590.3	0.98417	3295.3	0.55534	2590.3	0.9051	3295.3	0.82613
		2588.4	0.80439	3294.3	0.78991	2588.4	0.98421	3294.3	0.55633	2588.4	0.90551	3294.3	0.82581
		2586.5	0.80422	3293.4	0.78972	2586.5	0.98437	3293.4	0.55731	2586.5	0.90591	3293.4	0.8255
		2584.5	0.80411	3292.4	0.78953	2584.5	0.98462	3292.4	0.55828	2584.5	0.90622	3292.4	0.82522
		2582.6	0.80399	3291.4	0.78935	2582.6	0.98489	3291.4	0.55923	2582.6	0.90641	3291.4	0.82494
		2580.7	0.80381	3290.5	0.78918	2580.7	0.98509	3290.5	0.56017	2580.7	0.90648	3290.5	0.82468
		2578.7	0.80351	3289.5	0.78902	2578.7	0.98514	3289.5	0.56107	2578.7	0.90647	3289.5	0.82442
		2576.8	0.80306	3288.5	0.78885	2576.8	0.98507	3288.5	0.56194	2576.8	0.90639	3288.5	0.82416
		2574.9	0.8025	3287.6	0.78867	2574.9	0.98496	3287.6	0.56276	2574.9	0.90625	3287.6	0.82389
		2573	0.80192	3286.6	0.78847	2573	0.98492	3286.6	0.56353	2573	0.90606	3286.6	0.82361
		2571	0.8014	3285.6	0.78825	2571	0.98499	3285.6	0.56425	2571	0.90584	3285.6	0.82332
		2569.1	0.80096	3284.7	0.78801	2569.1	0.98517	3284.7	0.56493	2569.1	0.90558	3284.7	0.82302
		2567.2	0.80053	3283.7	0.78775	2567.2	0.98539	3283.7	0.56555	2567.2	0.90527	3283.7	0.82271
		2565.2	0.80009	3282.7	0.78747	2565.2	0.98555	3282.7	0.56613	2565.2	0.90492	3282.7	0.8224
		2563.3	0.79959	3281.8	0.78716	2563.3	0.98558	3281.8	0.56666	2563.3	0.90453	3281.8	0.82207
		2561.4	0.79897	3280.8	0.78683	2561.4	0.98551	3280.8	0.56714	2561.4	0.90412	3280.8	0.82174
		2559.5	0.79826	3279.8	0.78649	2559.5	0.98543	3279.8	0.56758	2559.5	0.90368	3279.8	0.8214
		2557.5	0.79753	3278.9	0.78613	2557.5	0.98542	3278.9	0.56797	2557.5	0.90322	3278.9	0.82103
		2555.6	0.79687	3277.9	0.78577	2555.6	0.98551	3277.9	0.56832	2555.6	0.90272	3277.9	0.82064
		2553.7	0.79633	3277	0.78542	2553.7	0.98568	3277	0.56864	2553.7	0.90217	3277	0.82023
		2551.7	0.7959	3276	0.78508	2551.7	0.98587	3276	0.56893	2551.7	0.90158	3276	0.8198
		2549.8	0.79554	3275	0.78477	2549.8	0.98601	3275	0.56919	2549.8	0.90094	3275	0.81936
		2547.9	0.79529	3274.1	0.78448	2547.9	0.98602	3274.1	0.56943	2547.9	0.90023	3274.1	0.81889
		2546	0.79507	3273.1	0.7842	2546	0.98594	3273.1	0.56964	2546	0.8995	3273.1	0.81839
		2544	0.79483	3272.1	0.78393	2544	0.98583	3272.1	0.56982	2544	0.89874	3272.1	0.81788
		2542.1	0.79455	3271.2	0.78366	2542.1	0.98577	3271.2	0.56998	2542.1	0.89798	3271.2	0.81735
		2540.2	0.79426	3270.2	0.78336	2540.2	0.98581	3270.2	0.5701	2540.2	0.89723	3270.2	0.8168
		2538.2	0.79396	3269.2	0.78303	2538.2	0.98595	3269.2	0.57018	2538.2	0.89652	3269.2	0.81622
		2536.3	0.79364	3268.3	0.78268	2536.3	0.98612	3268.3	0.57024	2536.3	0.89589	3268.3	0.81562
		2534.4	0.79332	3267.3	0.7823	2534.4	0.98623	3267.3	0.57025	2534.4	0.89534	3267.3	0.815
		2532.5	0.79306	3266.3	0.7819	2532.5	0.98623	3266.3	0.57024	2532.5	0.89487	3266.3	0.81436
		2530.5	0.79283	3265.4	0.78148	2530.5	0.98613	3265.4	0.57019	2530.5	0.89447	3265.4	0.8137
		2528.6	0.79258	3264.4	0.78104	2528.6	0.98599	3264.4	0.5701	2528.6	0.89411	3264.4	0.81301
		2526.7	0.79227	3263.5	0.78059	2526.7	0.98588	3263.5	0.56996	2526.7	0.89378	3263.5	0.8123
		2524.7	0.7919	3262.5	0.78014	2524.7	0.98589	3262.5	0.56979	2524.7	0.8935	3262.5	0.81157
		2522.8	0.79149	3261.5	0.77966	2522.8	0.98602	3261.5	0.56957	2522.8	0.89331	3261.5	0.81082
		2520.9	0.79112	3260.6	0.77917	2520.9	0.98623	3260.6	0.5693	2520.9	0.89321	3260.6	0.81005
		2519	0.79091	3259.6	0.77866	2519	0.98639	3259.6	0.56901	2519	0.89324	3259.6	0.80926
		2517	0.79098	3258.6	0.77815	2517	0.98647	3258.6	0.5687	2517	0.8934	3258.6	0.80847
		2515.1	0.79141	3257.7	0.77763	2515.1	0.98647	3257.7	0.56837	2515.1	0.8937	3257.7	0.80768
		2513.2	0.79219	3256.7	0.77712	2513.2	0.98643	3256.7	0.56805	2513.2	0.89411	3256.7	0.8069
		2511.2	0.79318	3255.7	0.77661	2511.2	0.98644	3255.7	0.56772	2511.2	0.89462	3255.7	0.80612
		2509.3	0.79421	3254.8	0.77611	2509.3	0.98657	3254.8	0.56739	2509.3	0.89523	3254.8	0.80535
		2507.4	0.79517	3253.8	0.7756	2507.4	0.98683	3253.8	0.56704	2507.4	0.89593	3253.8	0.80459
		2505.5	0.79612	3252.8	0.77507	2505.5	0.98715	3252.8	0.56668	2505.5	0.89667	3252.8	0.80382
		2503.5	0.79713	3251.9	0.77452	2503.5	0.98742	3251.9	0.56628	2503.5	0.89745	3251.9	0.80303
		2501.6	0.79824	3250.9	0.77393	2501.6	0.98757	3250.9	0.56586	2501.6	0.89826	3250.9	0.80224
		2499.7	0.79943	3250	0.7733	2499.7	0.98759	3250	0.56541	2499.7	0.89909	3250	0.80142
		2497.7	0.8007	3249	0.77265	2497.7	0.98753	3249	0.56496	2497.7	0.89999	3249	0.80059
		2495.8	0.80201	3248	0.77198	2495.8	0.98749	3248	0.56452	2495.8	0.90098	3248	0.79975
		2493.9	0.80325	3247.1	0.77131	2493.9	0.98755	3247.1	0.56411	2493.9	0.902	3247.1	0.79891
		2492	0.80437	3246.1	0.77065	2492	0.98773	3246.1	0.56375	2492	0.90301	3246.1	0.79807
		2490	0.80547	3245.1	0.77001	2490	0.98796	3245.1	0.56342	2490	0.90393	3245.1	0.79723
		2488.1	0.80665	3244.2	0.76938	2488.1	0.98817	3244.2	0.56313	2488.1	0.90472	3244.2	0.79639
		2486.2	0.80787	3243.2	0.76876	2486.2	0.98826	3243.2	0.56286	2486.2	0.90537	3243.2	0.79554
		2484.2	0.809	3242.2	0.76814	2484.2	0.98823	3242.2	0.56261	2484.2	0.90594	3242.2	0.79469
		2482.3	0.81002	3241.3	0.7675	2482.3	0.98812	3241.3	0.56237	2482.3	0.90651	3241.3	0.79382
		2480.4	0.81103	3240.3	0.76684	2480.4	0.98803	3240.3	0.56213	2480.4	0.90714	3240.3	0.79295
		2478.5	0.81203	3239.3	0.76616	2478.5	0.98805	3239.3	0.5619	2478.5	0.90786	3239.3	0.79205
		2476.5	0.81302	3238.4	0.76546	2476.5	0.98818	3238.4	0.56168	2476.5	0.90868	3238.4	0.79115
		2474.6	0.81407	3237.4	0.76475	2474.6	0.98839	3237.4	0.56148	2474.6	0.90955	3237.4	0.79024
		2472.7	0.81524	3236.5	0.76404	2472.7	0.98859	3236.5	0.56132	2472.7	0.91044	3236.5	0.78932
		2470.7	0.81647	3235.5	0.76333	2470.7	0.9887	3235.5	0.56121	2470.7	0.91131	3235.5	0.78841
		2468.8	0.81763	3234.5	0.76263	2468.8	0.9887	3234.5	0.56114	2468.8	0.91211	3234.5	0.78749
		2466.9	0.81861	3233.6	0.76194	2466.9	0.98866	3233.6	0.56112	2466.9	0.91286	3233.6	0.78658
		2464.9	0.81945	3232.6	0.76126	2464.9	0.98867	3232.6	0.56116	2464.9	0.91359	3232.6	0.78568
		2463	0.82023	3231.6	0.76059	2463	0.98881	3231.6	0.56125	2463	0.91436	3231.6	0.78479
		2461.1	0.82101	3230.7	0.75994	2461.1	0.98906	3230.7	0.5614	2461.1	0.91519	3230.7	0.78391
		2459.2	0.82183	3229.7	0.7593	2459.2	0.98938	3229.7	0.56158	2459.2	0.91612	3229.7	0.78304
		2457.2	0.82269	3228.7	0.75868	2457.2	0.98965	3228.7	0.56179	2457.2	0.91712	3228.7	0.78216
		2455.3	0.82363	3227.8	0.75805	2455.3	0.9898	3227.8	0.56201	2455.3	0.91815	3227.8	0.78128
		2453.4	0.82458	3226.8	0.75742	2453.4	0.98982	3226.8	0.56223	2453.4	0.91916	3226.8	0.78037
		2451.4	0.82548	3225.8	0.75676	2451.4	0.98976	3225.8	0.56244	2451.4	0.9201	3225.8	0.77944
		2449.5	0.82631	3224.9	0.75609	2449.5	0.98971	3224.9	0.56265	2449.5	0.92094	3224.9	0.77848
		2447.6	0.82713	3223.9	0.75539	2447.6	0.98975	3223.9	0.56287	2447.6	0.92168	3223.9	0.77749
		2445.7	0.82803	3223	0.75467	2445.7	0.9899	3223	0.56311	2445.7	0.92234	3223	0.77649
		2443.7	0.82899	3222	0.75393	2443.7	0.99012	3222	0.56337	2443.7	0.92297	3222	0.77547
		2441.8	0.82995	3221	0.75319	2441.8	0.99031	3221	0.56364	2441.8	0.92362	3221	0.77443
		2439.9	0.83088	3220.1	0.75244	2439.9	0.99043	3220.1	0.56394	2439.9	0.92432	3220.1	0.77338
		2437.9	0.83176	3219.1	0.7517	2437.9	0.99044	3219.1	0.56425	2437.9	0.92508	3219.1	0.77231
		2436	0.8326	3218.1	0.75097	2436	0.99036	3218.1	0.56458	2436	0.92586	3218.1	0.77122
		2434.1	0.83341	3217.2	0.75025	2434.1	0.9903	3217.2	0.56492	2434.1	0.92661	3217.2	0.77012
		2432.2	0.83417	3216.2	0.74952	2432.2	0.99032	3216.2	0.56527	2432.2	0.92733	3216.2	0.76899
		2430.2	0.83494	3215.2	0.74879	2430.2	0.99045	3215.2	0.56561	2430.2	0.92805	3215.2	0.76783
		2428.3	0.83577	3214.3	0.74805	2428.3	0.99063	3214.3	0.56596	2428.3	0.92879	3214.3	0.76666
		2426.4	0.83663	3213.3	0.74731	2426.4	0.99078	3213.3	0.56631	2426.4	0.92956	3213.3	0.76547
		2424.4	0.8375	3212.3	0.74656	2424.4	0.99084	3212.3	0.56665	2424.4	0.9304	3212.3	0.76428
		2422.5	0.8384	3211.4	0.74583	2422.5	0.99081	3211.4	0.56698	2422.5	0.93129	3211.4	0.76308
		2420.6	0.83929	3210.4	0.74509	2420.6	0.99073	3210.4	0.5673	2420.6	0.93219	3210.4	0.76188
		2418.7	0.84016	3209.4	0.74437	2418.7	0.99072	3209.4	0.56759	2418.7	0.93307	3209.4	0.76068
		2416.7	0.84104	3208.5	0.74365	2416.7	0.99086	3208.5	0.56786	2416.7	0.93394	3208.5	0.75948
		2414.8	0.84194	3207.5	0.74294	2414.8	0.99113	3207.5	0.5681	2414.8	0.93476	3207.5	0.75827
		2412.9	0.84282	3206.6	0.74223	2412.9	0.99144	3206.6	0.56832	2412.9	0.93552	3206.6	0.75707
		2410.9	0.84369	3205.6	0.74152	2410.9	0.99169	3205.6	0.56852	2410.9	0.93622	3205.6	0.75586
		2409	0.84461	3204.6	0.74079	2409	0.99182	3204.6	0.56869	2409	0.93693	3204.6	0.75465
		2407.1	0.8455	3203.7	0.74004	2407.1	0.99182	3203.7	0.56884	2407.1	0.93762	3203.7	0.75342
		2405.2	0.84631	3202.7	0.73927	2405.2	0.99175	3202.7	0.56897	2405.2	0.93829	3202.7	0.75219
		2403.2	0.84704	3201.7	0.73848	2403.2	0.99166	3201.7	0.56909	2403.2	0.93893	3201.7	0.75096
		2401.3	0.84774	3200.8	0.73769	2401.3	0.99162	3200.8	0.5692	2401.3	0.93953	3200.8	0.74973
		2399.4	0.84841	3199.8	0.73692	2399.4	0.99163	3199.8	0.56931	2399.4	0.94008	3199.8	0.7485
		2397.4	0.84902	3198.8	0.73616	2397.4	0.99167	3198.8	0.5694	2397.4	0.94058	3198.8	0.74729
		2395.5	0.84961	3197.9	0.73542	2395.5	0.99171	3197.9	0.56948	2395.5	0.94105	3197.9	0.74608
		2393.6	0.85023	3196.9	0.73469	2393.6	0.99175	3196.9	0.56953	2393.6	0.94155	3196.9	0.74489
		2391.7	0.85085	3195.9	0.73399	2391.7	0.99178	3195.9	0.56956	2391.7	0.94204	3195.9	0.7437
		2389.7	0.85147	3195	0.7333	2389.7	0.99181	3195	0.56956	2389.7	0.94254	3195	0.74252
		2387.8	0.85208	3194	0.73261	2387.8	0.99184	3194	0.56953	2387.8	0.94304	3194	0.74135
		2385.9	0.8527	3193.1	0.73191	2385.9	0.99187	3193.1	0.56947	2385.9	0.94354	3193.1	0.74016
		2383.9	0.85332	3192.1	0.73119	2383.9	0.9919	3192.1	0.5694	2383.9	0.94404	3192.1	0.73896
		2382	0.85393	3191.1	0.73044	2382	0.99194	3191.1	0.56933	2382	0.94453	3191.1	0.73775
		2380.1	0.85455	3190.2	0.72968	2380.1	0.99197	3190.2	0.56926	2380.1	0.94503	3190.2	0.73653
		2378.2	0.85517	3189.2	0.72889	2378.2	0.992	3189.2	0.56919	2378.2	0.94553	3189.2	0.73531
		2376.2	0.85578	3188.2	0.72809	2376.2	0.99203	3188.2	0.56914	2376.2	0.94603	3188.2	0.73409
		2374.3	0.8564	3187.3	0.72729	2374.3	0.99206	3187.3	0.56908	2374.3	0.94653	3187.3	0.73288
		2372.4	0.85702	3186.3	0.72648	2372.4	0.9921	3186.3	0.56901	2372.4	0.94702	3186.3	0.73168
		2370.4	0.85764	3185.3	0.72567	2370.4	0.99213	3185.3	0.56891	2370.4	0.94752	3185.3	0.73049
		2368.5	0.85825	3184.4	0.72484	2368.5	0.99216	3184.4	0.5688	2368.5	0.94802	3184.4	0.7293
		2366.6	0.85887	3183.4	0.724	2366.6	0.99219	3183.4	0.56866	2366.6	0.94852	3183.4	0.72811
		2364.7	0.85949	3182.4	0.72316	2364.7	0.99222	3182.4	0.56851	2364.7	0.94902	3182.4	0.72692
		2362.7	0.8601	3181.5	0.72231	2362.7	0.99225	3181.5	0.56835	2362.7	0.94951	3181.5	0.72573
		2360.8	0.86072	3180.5	0.72146	2360.8	0.99229	3180.5	0.56819	2360.8	0.95001	3180.5	0.72455
		2358.9	0.86134	3179.6	0.7206	2358.9	0.99232	3179.6	0.56803	2358.9	0.95051	3179.6	0.72336
		2356.9	0.86196	3178.6	0.71975	2356.9	0.99235	3178.6	0.56787	2356.9	0.95101	3178.6	0.72218
		2355	0.86257	3177.6	0.7189	2355	0.99238	3177.6	0.56771	2355	0.95151	3177.6	0.721
		2353.1	0.86319	3176.7	0.71805	2353.1	0.99241	3176.7	0.56754	2353.1	0.952	3176.7	0.71982
		2351.2	0.86381	3175.7	0.71719	2351.2	0.99244	3175.7	0.56735	2351.2	0.9525	3175.7	0.71865
		2349.2	0.86442	3174.7	0.71633	2349.2	0.99248	3174.7	0.56714	2349.2	0.953	3174.7	0.71748
		2347.3	0.86504	3173.8	0.71545	2347.3	0.99251	3173.8	0.56691	2347.3	0.9535	3173.8	0.71631
		2345.4	0.86566	3172.8	0.71457	2345.4	0.99254	3172.8	0.56667	2345.4	0.954	3172.8	0.71514
		2343.4	0.86627	3171.8	0.71367	2343.4	0.99257	3171.8	0.56642	2343.4	0.95449	3171.8	0.71396
		2341.5	0.86689	3170.9	0.71277	2341.5	0.9926	3170.9	0.56617	2341.5	0.95499	3170.9	0.71278
		2339.6	0.86751	3169.9	0.71186	2339.6	0.99263	3169.9	0.56593	2339.6	0.95549	3169.9	0.71161
		2337.7	0.86813	3168.9	0.71096	2337.7	0.99267	3168.9	0.5657	2337.7	0.95599	3168.9	0.71045
		2335.7	0.86874	3168	0.71006	2335.7	0.9927	3168	0.56548	2335.7	0.95649	3168	0.70929
		2333.8	0.86936	3167	0.70916	2333.8	0.99273	3167	0.56527	2333.8	0.95698	3167	0.70813
		2331.9	0.86998	3166.1	0.70826	2331.9	0.99276	3166.1	0.56505	2331.9	0.95748	3166.1	0.70697
		2329.9	0.87059	3165.1	0.70735	2329.9	0.99279	3165.1	0.56483	2329.9	0.95798	3165.1	0.7058
		2328	0.87121	3164.1	0.70643	2328	0.99282	3164.1	0.5646	2328	0.95848	3164.1	0.70461
		2326.1	0.87183	3163.2	0.70551	2326.1	0.99286	3163.2	0.56435	2326.1	0.95898	3163.2	0.70342
		2324.2	0.87244	3162.2	0.70458	2324.2	0.99289	3162.2	0.5641	2324.2	0.95947	3162.2	0.70222
		2322.2	0.87306	3161.2	0.70365	2322.2	0.99292	3161.2	0.56382	2322.2	0.95997	3161.2	0.70101
		2320.3	0.87368	3160.3	0.70271	2320.3	0.99295	3160.3	0.56353	2320.3	0.96047	3160.3	0.69979
		2318.4	0.8743	3159.3	0.70176	2318.4	0.99298	3159.3	0.56321	2318.4	0.96097	3159.3	0.69856
		2316.4	0.87491	3158.3	0.7008	2316.4	0.99301	3158.3	0.56287	2316.4	0.96147	3158.3	0.69731
		2314.5	0.87553	3157.4	0.69982	2314.5	0.99305	3157.4	0.5625	2314.5	0.96196	3157.4	0.69604
		2312.6	0.87615	3156.4	0.69883	2312.6	0.99308	3156.4	0.56212	2312.6	0.96246	3156.4	0.69474
		2310.6	0.87676	3155.4	0.69784	2310.6	0.99311	3155.4	0.56173	2310.6	0.96296	3155.4	0.69341
		2308.7	0.87738	3154.5	0.69683	2308.7	0.99314	3154.5	0.56135	2308.7	0.96346	3154.5	0.69206
		2306.8	0.878	3153.5	0.69583	2306.8	0.99317	3153.5	0.56098	2306.8	0.96396	3153.5	0.69069
		2304.9	0.87862	3152.6	0.69483	2304.9	0.9932	3152.6	0.56064	2304.9	0.96445	3152.6	0.68932
		2302.9	0.87923	3151.6	0.69383	2302.9	0.99324	3151.6	0.56031	2302.9	0.96495	3151.6	0.68796
		2301	0.87985	3150.6	0.69283	2301	0.99327	3150.6	0.56001	2301	0.96545	3150.6	0.68659
		2299.1	0.88047	3149.7	0.69182	2299.1	0.9933	3149.7	0.55972	2299.1	0.96595	3149.7	0.68524
		2297.1	0.88108	3148.7	0.6908	2297.1	0.99333	3148.7	0.55944	2297.1	0.96645	3148.7	0.68388
		2295.2	0.8817	3147.7	0.68976	2295.2	0.99336	3147.7	0.55915	2295.2	0.96694	3147.7	0.6825
		2293.3	0.88232	3146.8	0.68868	2293.3	0.9934	3146.8	0.55884	2293.3	0.96744	3146.8	0.68111
		2291.4	0.88293	3145.8	0.68757	2291.4	0.99343	3145.8	0.5585	2291.4	0.96794	3145.8	0.67968
		2289.4	0.88355	3144.8	0.68643	2289.4	0.99346	3144.8	0.55814	2289.4	0.96844	3144.8	0.67821
		2287.5	0.88417	3143.9	0.68527	2287.5	0.99349	3143.9	0.55776	2287.5	0.96894	3143.9	0.6767
		2285.6	0.88479	3142.9	0.6841	2285.6	0.99352	3142.9	0.55738	2285.6	0.96943	3142.9	0.67516
		2283.6	0.88544	3141.9	0.68291	2283.6	0.99354	3141.9	0.557	2283.6	0.96996	3141.9	0.67357
		2281.7	0.88605	3141	0.68172	2281.7	0.99356	3141	0.55663	2281.7	0.97047	3141	0.67194
		2279.8	0.88661	3140	0.68051	2279.8	0.99361	3140	0.55627	2279.8	0.97094	3140	0.67027
		2277.9	0.88712	3139.1	0.67928	2277.9	0.99372	3139.1	0.55595	2277.9	0.97132	3139.1	0.66854
		2275.9	0.88754	3138.1	0.67804	2275.9	0.9939	3138.1	0.55564	2275.9	0.97159	3138.1	0.66676
		2274	0.88787	3137.1	0.67677	2274	0.99413	3137.1	0.55537	2274	0.97176	3137.1	0.66495
		2272.1	0.88815	3136.2	0.67548	2272.1	0.99434	3136.2	0.55513	2272.1	0.97185	3136.2	0.66313
		2270.1	0.88846	3135.2	0.67417	2270.1	0.99445	3135.2	0.55491	2270.1	0.97191	3135.2	0.6613
		2268.2	0.88877	3134.2	0.67283	2268.2	0.99442	3134.2	0.55469	2268.2	0.97199	3134.2	0.65951
		2266.3	0.889	3133.3	0.67147	2266.3	0.99428	3133.3	0.55447	2266.3	0.97208	3133.3	0.65774
		2264.4	0.8892	3132.3	0.67008	2264.4	0.99413	3132.3	0.55424	2264.4	0.97218	3132.3	0.65603
		2262.4	0.88943	3131.3	0.66864	2262.4	0.99404	3131.3	0.55401	2262.4	0.97226	3131.3	0.65436
		2260.5	0.88969	3130.4	0.66716	2260.5	0.99404	3130.4	0.55378	2260.5	0.9723	3130.4	0.65274
		2258.6	0.88997	3129.4	0.66561	2258.6	0.99413	3129.4	0.55355	2258.6	0.9723	3129.4	0.65116
		2256.6	0.89029	3128.4	0.66398	2256.6	0.99424	3128.4	0.55332	2256.6	0.97225	3128.4	0.6496
		2254.7	0.89067	3127.5	0.66226	2254.7	0.99429	3127.5	0.55309	2254.7	0.97217	3127.5	0.64806
		2252.8	0.8911	3126.5	0.66044	2252.8	0.9942	3126.5	0.55283	2252.8	0.97209	3126.5	0.64653
		2250.9	0.89154	3125.5	0.65855	2250.9	0.99402	3125.5	0.55256	2250.9	0.97207	3125.5	0.645
		2248.9	0.89193	3124.6	0.6566	2248.9	0.99381	3124.6	0.55224	2248.9	0.97211	3124.6	0.64347
		2247	0.89225	3123.6	0.65461	2247	0.99363	3123.6	0.55188	2247	0.97219	3123.6	0.64193
		2245.1	0.89252	3122.7	0.65265	2245.1	0.99356	3122.7	0.55147	2245.1	0.97229	3122.7	0.64035
		2243.1	0.89275	3121.7	0.65076	2243.1	0.99359	3121.7	0.55101	2243.1	0.97239	3121.7	0.63872
		2241.2	0.89294	3120.7	0.64899	2241.2	0.99368	3120.7	0.55051	2241.2	0.97249	3120.7	0.63701
		2239.3	0.89313	3119.8	0.6474	2239.3	0.99372	3119.8	0.55	2239.3	0.97257	3119.8	0.63522
		2237.4	0.89338	3118.8	0.64603	2237.4	0.99366	3118.8	0.54946	2237.4	0.97264	3118.8	0.63331
		2235.4	0.89365	3117.8	0.64488	2235.4	0.99351	3117.8	0.5489	2235.4	0.97269	3117.8	0.63125
		2233.5	0.89389	3116.9	0.64395	2233.5	0.99331	3116.9	0.54826	2233.5	0.97276	3116.9	0.629
		2231.6	0.89409	3115.9	0.64323	2231.6	0.99316	3115.9	0.5475	2231.6	0.97285	3115.9	0.62652
		2229.6	0.89428	3114.9	0.64267	2229.6	0.9931	3114.9	0.54655	2229.6	0.97298	3114.9	0.62371
		2227.7	0.89448	3114	0.64222	2227.7	0.99313	3114	0.5454	2227.7	0.97315	3114	0.62044
		2225.8	0.89469	3113	0.64186	2225.8	0.9932	3113	0.54406	2225.8	0.97335	3113	0.61654
		2223.9	0.89492	3112	0.64153	2223.9	0.99325	3112	0.54263	2223.9	0.97355	3112	0.61182
		2221.9	0.89515	3111.1	0.64121	2221.9	0.99324	3111.1	0.54125	2221.9	0.97373	3111.1	0.60615
		2220	0.89534	3110.1	0.64085	2220	0.99318	3110.1	0.54011	2220	0.97387	3110.1	0.59952
		2218.1	0.89559	3109.2	0.64043	2218.1	0.9931	3109.2	0.53937	2218.1	0.97399	3109.2	0.59213
		2216.1	0.89596	3108.2	0.63991	2216.1	0.99306	3108.2	0.53914	2216.1	0.97411	3108.2	0.58443
		2214.2	0.89637	3107.2	0.63928	2214.2	0.99308	3107.2	0.53946	2214.2	0.97421	3107.2	0.57703
		2212.3	0.89672	3106.3	0.63851	2212.3	0.99314	3106.3	0.54029	2212.3	0.9743	3106.3	0.57063
		2210.4	0.897	3105.3	0.63761	2210.4	0.99323	3105.3	0.54151	2210.4	0.97437	3105.3	0.56585
		2208.4	0.89724	3104.3	0.63659	2208.4	0.9933	3104.3	0.54294	2208.4	0.97444	3104.3	0.56309
		2206.5	0.89743	3103.4	0.63548	2206.5	0.99329	3103.4	0.54441	2206.5	0.9745	3103.4	0.56249
		2204.6	0.89752	3102.4	0.63432	2204.6	0.99323	3102.4	0.54575	2204.6	0.97459	3102.4	0.56384
		2202.6	0.89763	3101.4	0.63314	2202.6	0.99315	3101.4	0.54687	2202.6	0.9747	3101.4	0.56665
		2200.7	0.89785	3100.5	0.63198	2200.7	0.99308	3100.5	0.54773	2200.7	0.97484	3100.5	0.57029
		2198.8	0.89812	3099.5	0.63086	2198.8	0.99306	3099.5	0.54837	2198.8	0.97497	3099.5	0.57407
		2196.9	0.89829	3098.5	0.62979	2196.9	0.9931	3098.5	0.54881	2196.9	0.9751	3098.5	0.57741
		2194.9	0.89839	3097.6	0.62878	2194.9	0.99317	3097.6	0.54911	2194.9	0.97521	3097.6	0.57991
		2193	0.89851	3096.6	0.62781	2193	0.99322	3096.6	0.5493	2193	0.9753	3096.6	0.58142
		2191.1	0.89865	3095.7	0.62688	2191.1	0.9932	3095.7	0.54938	2191.1	0.97534	3095.7	0.58197
		2189.1	0.89878	3094.7	0.62598	2189.1	0.99311	3094.7	0.54936	2189.1	0.97536	3094.7	0.58171
		2187.2	0.8989	3093.7	0.62509	2187.2	0.99299	3093.7	0.54923	2187.2	0.97538	3093.7	0.58081
		2185.3	0.89904	3092.8	0.62423	2185.3	0.99288	3092.8	0.549	2185.3	0.97543	3092.8	0.57944
		2183.4	0.89917	3091.8	0.62337	2183.4	0.99281	3091.8	0.54867	2183.4	0.97549	3091.8	0.57773
		2181.4	0.89922	3090.8	0.62251	2181.4	0.9928	3090.8	0.54822	2181.4	0.97556	3090.8	0.57579
		2179.5	0.89925	3089.9	0.62164	2179.5	0.99282	3089.9	0.54766	2179.5	0.97563	3089.9	0.57369
		2177.6	0.89934	3088.9	0.62073	2177.6	0.99283	3088.9	0.54703	2177.6	0.9757	3088.9	0.5715
		2175.6	0.89946	3087.9	0.61979	2175.6	0.99278	3087.9	0.54637	2175.6	0.97576	3087.9	0.56925
		2173.7	0.89951	3087	0.61884	2173.7	0.99267	3087	0.54572	2173.7	0.9758	3087	0.56696
		2171.8	0.89951	3086	0.61786	2171.8	0.99254	3086	0.54514	2171.8	0.97583	3086	0.56462
		2169.9	0.89952	3085	0.61689	2169.9	0.99239	3085	0.54467	2169.9	0.97584	3085	0.56222
		2167.9	0.8995	3084.1	0.61592	2167.9	0.99228	3084.1	0.54436	2167.9	0.97584	3084.1	0.5597
		2166	0.89949	3083.1	0.61497	2166	0.99224	3083.1	0.54422	2166	0.97581	3083.1	0.55703
		2164.1	0.89959	3082.2	0.61405	2164.1	0.99225	3082.2	0.54423	2164.1	0.97578	3082.2	0.55418
		2162.1	0.89979	3081.2	0.61316	2162.1	0.99226	3081.2	0.54437	2162.1	0.97577	3081.2	0.55112
		2160.2	0.89999	3080.2	0.61229	2160.2	0.99221	3080.2	0.54458	2160.2	0.97577	3080.2	0.54784
		2158.3	0.90008	3079.3	0.61143	2158.3	0.9921	3079.3	0.5448	2158.3	0.97579	3079.3	0.54432
		2156.3	0.90009	3078.3	0.61054	2156.3	0.99197	3078.3	0.54497	2156.3	0.97582	3078.3	0.54057
		2154.4	0.90003	3077.3	0.60962	2154.4	0.99185	3077.3	0.54506	2154.4	0.97587	3077.3	0.5366
		2152.5	0.89992	3076.4	0.60863	2152.5	0.99177	3076.4	0.54505	2152.5	0.97592	3076.4	0.53241
		2150.6	0.89983	3075.4	0.60755	2150.6	0.99175	3075.4	0.54493	2150.6	0.97594	3075.4	0.52803
		2148.6	0.89979	3074.4	0.60638	2148.6	0.99178	3074.4	0.54471	2148.6	0.97595	3074.4	0.52351
		2146.7	0.89979	3073.5	0.6051	2146.7	0.99179	3073.5	0.54441	2146.7	0.97594	3073.5	0.51888
		2144.8	0.89979	3072.5	0.60371	2144.8	0.99175	3072.5	0.54403	2144.8	0.97591	3072.5	0.51416
		2142.8	0.89975	3071.5	0.60224	2142.8	0.99166	3071.5	0.54359	2142.8	0.97591	3071.5	0.50935
		2140.9	0.89965	3070.6	0.60073	2140.9	0.99157	3070.6	0.54311	2140.9	0.97594	3070.6	0.50445
		2139	0.89953	3069.6	0.59925	2139	0.99149	3069.6	0.54262	2139	0.97602	3069.6	0.4995
		2137.1	0.89943	3068.7	0.59789	2137.1	0.99145	3068.7	0.54212	2137.1	0.97612	3068.7	0.49463
		2135.1	0.89933	3067.7	0.59672	2135.1	0.99145	3067.7	0.54164	2135.1	0.97623	3067.7	0.49004
		2133.2	0.89921	3066.7	0.59582	2133.2	0.99146	3066.7	0.54117	2133.2	0.97633	3066.7	0.48608
		2131.3	0.8991	3065.8	0.59524	2131.3	0.99145	3065.8	0.54071	2131.3	0.9764	3065.8	0.48316
		2129.3	0.899	3064.8	0.595	2129.3	0.9914	3064.8	0.54026	2129.3	0.97645	3064.8	0.48168
		2127.4	0.89889	3063.8	0.59506	2127.4	0.99132	3063.8	0.53979	2127.4	0.97649	3063.8	0.48198
		2125.5	0.89881	3062.9	0.59539	2125.5	0.99123	3062.9	0.5393	2125.5	0.97653	3062.9	0.48422
		2123.6	0.89884	3061.9	0.59592	2123.6	0.99117	3061.9	0.53877	2123.6	0.97659	3061.9	0.48833
		2121.6	0.89894	3060.9	0.59657	2121.6	0.99117	3060.9	0.5382	2121.6	0.97667	3060.9	0.49403
		2119.7	0.89899	3060	0.59729	2119.7	0.99121	3060	0.5376	2119.7	0.97677	3060	0.50083
		2117.8	0.89896	3059	0.59801	2117.8	0.99128	3059	0.53697	2117.8	0.97688	3059	0.50816
		2115.8	0.89889	3058	0.59871	2115.8	0.99133	3058	0.53634	2115.8	0.97699	3058	0.5154
		2113.9	0.89873	3057.1	0.59936	2113.9	0.99134	3057.1	0.5357	2113.9	0.9771	3057.1	0.52205
		2112	0.89847	3056.1	0.59994	2112	0.99132	3056.1	0.53506	2112	0.97716	3056.1	0.52779
		2110.1	0.89823	3055.1	0.60043	2110.1	0.99128	3055.1	0.53441	2110.1	0.97719	3055.1	0.53243
		2108.1	0.89811	3054.2	0.60082	2108.1	0.99122	3054.2	0.53376	2108.1	0.97719	3054.2	0.53599
		2106.2	0.89805	3053.2	0.6011	2106.2	0.99117	3053.2	0.5331	2106.2	0.97715	3053.2	0.53857
		2104.3	0.89791	3052.3	0.60126	2104.3	0.99117	3052.3	0.53244	2104.3	0.9771	3052.3	0.54033
		2102.3	0.89776	3051.3	0.60131	2102.3	0.9912	3051.3	0.53177	2102.3	0.97705	3051.3	0.54144
		2100.4	0.89763	3050.3	0.60125	2100.4	0.99123	3050.3	0.53109	2100.4	0.97705	3050.3	0.54205
		2098.5	0.89745	3049.4	0.60109	2098.5	0.99125	3049.4	0.53041	2098.5	0.97708	3049.4	0.54229
		2096.6	0.89721	3048.4	0.60085	2096.6	0.99126	3048.4	0.52971	2096.6	0.97713	3048.4	0.54223
		2094.6	0.89699	3047.4	0.60052	2094.6	0.99124	3047.4	0.529	2094.6	0.97718	3047.4	0.54195
		2092.7	0.89684	3046.5	0.60014	2092.7	0.9912	3046.5	0.52827	2092.7	0.9772	3046.5	0.54146
		2090.8	0.89671	3045.5	0.5997	2090.8	0.99114	3045.5	0.52752	2090.8	0.97717	3045.5	0.5408
		2088.8	0.89651	3044.5	0.59921	2088.8	0.99111	3044.5	0.52674	2088.8	0.97709	3044.5	0.53998
		2086.9	0.89624	3043.6	0.59867	2086.9	0.99109	3043.6	0.52593	2086.9	0.97698	3043.6	0.539
		2085	0.89591	3042.6	0.59811	2085	0.99107	3042.6	0.5251	2085	0.97684	3042.6	0.53787
		2083.1	0.8955	3041.6	0.59751	2083.1	0.99105	3041.6	0.52426	2083.1	0.97668	3041.6	0.53662
		2081.1	0.89505	3040.7	0.5969	2081.1	0.99103	3040.7	0.5234	2081.1	0.97654	3040.7	0.53524
		2079.2	0.89462	3039.7	0.59626	2079.2	0.99099	3039.7	0.52254	2079.2	0.9764	3039.7	0.53376
		2077.3	0.89426	3038.8	0.5956	2077.3	0.99094	3038.8	0.52167	2077.3	0.97625	3038.8	0.53219
		2075.3	0.89394	3037.8	0.59492	2075.3	0.9909	3037.8	0.52081	2075.3	0.97608	3037.8	0.53055
		2073.4	0.89367	3036.8	0.59422	2073.4	0.99088	3036.8	0.51996	2073.4	0.97587	3036.8	0.52886
		2071.5	0.8934	3035.9	0.59351	2071.5	0.99087	3035.9	0.51913	2071.5	0.97564	3035.9	0.52712
		2069.6	0.89305	3034.9	0.5928	2069.6	0.99088	3034.9	0.51835	2069.6	0.97542	3034.9	0.52537
		2067.6	0.89261	3033.9	0.59211	2067.6	0.99092	3033.9	0.51761	2067.6	0.9752	3033.9	0.5236
		2065.7	0.8921	3033	0.59145	2065.7	0.99096	3033	0.51691	2065.7	0.975	3033	0.52182
		2063.8	0.89155	3032	0.59081	2063.8	0.99099	3032	0.51625	2063.8	0.97482	3032	0.52005
		2061.8	0.89102	3031	0.5902	2061.8	0.99101	3031	0.51561	2061.8	0.97466	3031	0.51829
		2059.9	0.89054	3030.1	0.58959	2059.9	0.99102	3030.1	0.51498	2059.9	0.97449	3030.1	0.51653
		2058	0.89013	3029.1	0.58898	2058	0.99103	3029.1	0.51435	2058	0.97432	3029.1	0.51477
		2056.1	0.88973	3028.1	0.58837	2056.1	0.99105	3028.1	0.51371	2056.1	0.97413	3028.1	0.513
		2054.1	0.8893	3027.2	0.58774	2054.1	0.99109	3027.2	0.51305	2054.1	0.97394	3027.2	0.51122
		2052.2	0.88888	3026.2	0.58709	2052.2	0.99113	3026.2	0.51239	2052.2	0.97371	3026.2	0.50941
		2050.3	0.88849	3025.3	0.58644	2050.3	0.99112	3025.3	0.51171	2050.3	0.97345	3025.3	0.50757
		2048.3	0.88811	3024.3	0.58578	2048.3	0.99107	3024.3	0.51104	2048.3	0.97319	3024.3	0.50568
		2046.4	0.88771	3023.3	0.58514	2046.4	0.99102	3023.3	0.51038	2046.4	0.97301	3023.3	0.50375
		2044.5	0.88725	3022.4	0.5845	2044.5	0.991	3022.4	0.50972	2044.5	0.97297	3022.4	0.50178
		2042.6	0.88667	3021.4	0.58388	2042.6	0.99104	3021.4	0.50909	2042.6	0.97307	3021.4	0.49978
		2040.6	0.88606	3020.4	0.58328	2040.6	0.99113	3020.4	0.50846	2040.6	0.97327	3020.4	0.49774
		2038.7	0.8855	3019.5	0.58268	2038.7	0.99125	3019.5	0.50785	2038.7	0.97346	3019.5	0.49569
		2036.8	0.88506	3018.5	0.58209	2036.8	0.99137	3018.5	0.50726	2036.8	0.97356	3018.5	0.49364
		2034.8	0.88473	3017.5	0.58151	2034.8	0.99144	3017.5	0.50669	2034.8	0.97353	3017.5	0.4916
		2032.9	0.88443	3016.6	0.58095	2032.9	0.99144	3016.6	0.50614	2032.9	0.97344	3016.6	0.4896
		2031	0.88408	3015.6	0.5804	2031	0.99142	3015.6	0.50562	2031	0.97335	3015.6	0.48765
		2029.1	0.88363	3014.6	0.57988	2029.1	0.99143	3014.6	0.50514	2029.1	0.97328	3014.6	0.48576
		2027.1	0.88315	3013.7	0.57939	2027.1	0.99146	3013.7	0.50469	2027.1	0.97322	3013.7	0.48394
		2025.2	0.88277	3012.7	0.57894	2025.2	0.99147	3012.7	0.50428	2025.2	0.97317	3012.7	0.4822
		2023.3	0.88243	3011.8	0.57853	2023.3	0.99149	3011.8	0.50388	2023.3	0.97318	3011.8	0.48056
		2021.3	0.88199	3010.8	0.57815	2021.3	0.99158	3010.8	0.5035	2021.3	0.97333	3010.8	0.47901
		2019.4	0.88151	3009.8	0.5778	2019.4	0.99169	3009.8	0.50313	2019.4	0.97365	3009.8	0.47757
		2017.5	0.88112	3008.9	0.57747	2017.5	0.9918	3008.9	0.50276	2017.5	0.97409	3008.9	0.47625
		2015.5	0.88083	3007.9	0.57715	2015.5	0.9919	3007.9	0.50241	2015.5	0.97458	3007.9	0.47503
		2013.6	0.88059	3006.9	0.57686	2013.6	0.99199	3006.9	0.50206	2013.6	0.97499	3006.9	0.47391
		2011.7	0.88042	3006	0.57658	2011.7	0.99208	3006	0.50172	2011.7	0.97526	3006	0.47287
		2009.8	0.88039	3005	0.57632	2009.8	0.99213	3005	0.5014	2009.8	0.97536	3005	0.47188
		2007.8	0.88035	3004	0.57608	2007.8	0.99218	3004	0.5011	2007.8	0.97538	3004	0.47092
		2005.9	0.88016	3003.1	0.57585	2005.9	0.99226	3003.1	0.50081	2005.9	0.97541	3003.1	0.46995
		2004	0.87989	3002.1	0.57565	2004	0.99238	3002.1	0.50054	2004	0.97545	3002.1	0.46894
		2002	0.8797	3001.1	0.57547	2002	0.99245	3001.1	0.50027	2002	0.97546	3001.1	0.46788
		2000.1	0.87968	3000.2	0.57531	2000.1	0.9924	3000.2	0.50001	2000.1	0.97536	3000.2	0.46674
		1998.2	0.87958	2999.2	0.57518	1998.2	0.99228	2999.2	0.49976	1998.2	0.97521	2999.2	0.46554
		1996.3	0.87916	2998.3	0.57505	1996.3	0.99221	2998.3	0.49952	1996.3	0.97508	2998.3	0.46429
		1994.3	0.87851	2997.3	0.57494	1994.3	0.99225	2997.3	0.4993	1994.3	0.97503	2997.3	0.463
		1992.4	0.87779	2996.3	0.57485	1992.4	0.99238	2996.3	0.4991	1992.4	0.97505	2996.3	0.46169
		1990.5	0.87714	2995.4	0.57477	1990.5	0.99258	2995.4	0.49891	1990.5	0.97516	2995.4	0.46037
		1988.5	0.87666	2994.4	0.57471	1988.5	0.99282	2994.4	0.49874	1988.5	0.97532	2994.4	0.45906
		1986.6	0.87649	2993.4	0.57467	1986.6	0.99298	2993.4	0.49857	1986.6	0.97549	2993.4	0.45776
		1984.7	0.87663	2992.5	0.57465	1984.7	0.99299	2992.5	0.49839	1984.7	0.97562	2992.5	0.45648
		1982.8	0.87681	2991.5	0.57464	1982.8	0.99293	2991.5	0.49822	1982.8	0.97571	2991.5	0.45524
		1980.8	0.87676	2990.5	0.57464	1980.8	0.99292	2990.5	0.49803	1980.8	0.97583	2990.5	0.45404
		1978.9	0.87652	2989.6	0.57466	1978.9	0.99301	2989.6	0.49784	1978.9	0.97598	2989.6	0.45289
		1977	0.8762	2988.6	0.57467	1977	0.99317	2988.6	0.49765	1977	0.97609	2988.6	0.45182
		1975	0.87595	2987.6	0.57467	1975	0.99331	2987.6	0.49745	1975	0.97616	2987.6	0.45085
		1973.1	0.87569	2986.7	0.57467	1973.1	0.99341	2986.7	0.49725	1973.1	0.97621	2986.7	0.44998
		1971.2	0.87528	2985.7	0.57465	1971.2	0.99355	2985.7	0.49705	1971.2	0.97636	2985.7	0.44924
		1969.3	0.87484	2984.7	0.57463	1969.3	0.99371	2984.7	0.49685	1969.3	0.97659	2984.7	0.44862
		1967.3	0.87452	2983.8	0.57463	1967.3	0.99388	2983.8	0.49665	1967.3	0.97689	2983.8	0.44812
		1965.4	0.87436	2982.8	0.57465	1965.4	0.99409	2982.8	0.49645	1965.4	0.97728	2982.8	0.44771
		1963.5	0.87432	2981.9	0.5747	1963.5	0.99434	2981.9	0.49624	1963.5	0.97774	2981.9	0.44738
		1961.5	0.87437	2980.9	0.57478	1961.5	0.99457	2980.9	0.49604	1961.5	0.97818	2980.9	0.44713
		1959.6	0.87446	2979.9	0.5749	1959.6	0.99474	2979.9	0.49584	1959.6	0.97851	2979.9	0.44695
		1957.7	0.87441	2979	0.57505	1957.7	0.99487	2979	0.49565	1957.7	0.97874	2979	0.44685
		1955.8	0.87416	2978	0.57521	1955.8	0.99502	2978	0.49548	1955.8	0.97896	2978	0.44683
		1953.8	0.87391	2977	0.57539	1953.8	0.99516	2977	0.49532	1953.8	0.97922	2977	0.44688
		1951.9	0.8739	2976.1	0.57556	1951.9	0.99519	2976.1	0.49518	1951.9	0.97956	2976.1	0.447
		1950	0.87413	2975.1	0.57573	1950	0.99509	2975.1	0.49507	1950	0.98002	2975.1	0.44719
		1948	0.87417	2974.1	0.57588	1948	0.995	2974.1	0.49498	1948	0.98073	2974.1	0.44744
		1946.1	0.87384	2973.2	0.57603	1946.1	0.99511	2973.2	0.49491	1946.1	0.98168	2973.2	0.44773
		1944.2	0.87343	2972.2	0.57616	1944.2	0.99536	2972.2	0.49485	1944.2	0.98268	2972.2	0.44806
		1942.3	0.87321	2971.2	0.57628	1942.3	0.99565	2971.2	0.49482	1942.3	0.98353	2971.2	0.44842
		1940.3	0.87325	2970.3	0.5764	1940.3	0.9959	2970.3	0.49481	1940.3	0.98416	2970.3	0.44881
		1938.4	0.87359	2969.3	0.57652	1938.4	0.99607	2969.3	0.49482	1938.4	0.98458	2969.3	0.44923
		1936.5	0.87425	2968.4	0.57663	1936.5	0.99606	2968.4	0.49484	1936.5	0.98479	2968.4	0.44969
		1934.5	0.87497	2967.4	0.57676	1934.5	0.99591	2967.4	0.49487	1934.5	0.98486	2967.4	0.45017
		1932.6	0.87545	2966.4	0.57689	1932.6	0.99575	2966.4	0.49491	1932.6	0.985	2966.4	0.45068
		1930.7	0.87576	2965.5	0.57705	1930.7	0.99563	2965.5	0.49494	1930.7	0.98527	2965.5	0.45119
		1928.8	0.87599	2964.5	0.57723	1928.8	0.99555	2964.5	0.49497	1928.8	0.9857	2964.5	0.4517
		1926.8	0.87623	2963.5	0.57742	1926.8	0.9955	2963.5	0.49497	1926.8	0.98621	2963.5	0.45218
		1924.9	0.87658	2962.6	0.57763	1924.9	0.99541	2962.6	0.49495	1924.9	0.98674	2962.6	0.45264
		1923	0.87666	2961.6	0.57784	1923	0.99544	2961.6	0.49489	1923	0.98734	2961.6	0.45305
		1921	0.87638	2960.6	0.57805	1921	0.99572	2960.6	0.49478	1921	0.98804	2960.6	0.45343
		1919.1	0.87623	2959.7	0.57825	1919.1	0.99613	2959.7	0.49463	1919.1	0.9887	2959.7	0.45377
		1917.2	0.87654	2958.7	0.57842	1917.2	0.99647	2958.7	0.49443	1917.2	0.98922	2958.7	0.45409
		1915.3	0.87717	2957.7	0.57857	1915.3	0.9967	2957.7	0.49419	1915.3	0.98966	2957.7	0.4544
		1913.3	0.87774	2956.8	0.57869	1913.3	0.99697	2956.8	0.49391	1913.3	0.99016	2956.8	0.45471
		1911.4	0.87834	2955.8	0.57879	1911.4	0.99723	2955.8	0.4936	1911.4	0.99067	2955.8	0.45501
		1909.5	0.87899	2954.9	0.57887	1909.5	0.99737	2954.9	0.49327	1909.5	0.99111	2954.9	0.45531
		1907.5	0.87922	2953.9	0.57892	1907.5	0.99754	2953.9	0.49292	1907.5	0.9916	2953.9	0.45561
		1905.6	0.87922	2952.9	0.57896	1905.6	0.9978	2952.9	0.49255	1905.6	0.99213	2952.9	0.45592
		1903.7	0.87951	2952	0.57896	1903.7	0.99794	2952	0.49218	1903.7	0.99257	2952	0.45622
		1901.8	0.88003	2951	0.57893	1901.8	0.99797	2951	0.49181	1901.8	0.99292	2951	0.45654
		1899.8	0.88049	2950	0.57886	1899.8	0.99806	2950	0.49144	1899.8	0.9933	2950	0.45688
		1897.9	0.88103	2949.1	0.57875	1897.9	0.99819	2949.1	0.49107	1897.9	0.99367	2949.1	0.45725
		1896	0.88161	2948.1	0.57858	1896	0.99823	2948.1	0.4907	1896	0.99402	2948.1	0.45763
		1894	0.88175	2947.1	0.57836	1894	0.9983	2947.1	0.49035	1894	0.99441	2947.1	0.45804
		1892.1	0.88153	2946.2	0.57808	1892.1	0.99843	2946.2	0.49001	1892.1	0.99484	2946.2	0.45847
		1890.2	0.88131	2945.2	0.57774	1890.2	0.99856	2945.2	0.48968	1890.2	0.99518	2945.2	0.45892
		1888.3	0.88129	2944.2	0.57734	1888.3	0.99864	2944.2	0.48936	1888.3	0.99537	2944.2	0.45939
		1886.3	0.88151	2943.3	0.57689	1886.3	0.99876	2943.3	0.48905	1886.3	0.99543	2943.3	0.45988
		1884.4	0.882	2942.3	0.57639	1884.4	0.99894	2942.3	0.48873	1884.4	0.99543	2942.3	0.4604
		1882.5	0.88285	2941.4	0.57583	1882.5	0.99906	2941.4	0.48842	1882.5	0.99539	2941.4	0.46097
		1880.5	0.88367	2940.4	0.57522	1880.5	0.9991	2940.4	0.4881	1880.5	0.99542	2940.4	0.46159
		1878.6	0.88431	2939.4	0.57455	1878.6	0.99909	2939.4	0.48779	1878.6	0.99558	2939.4	0.46228
		1876.7	0.88522	2938.5	0.57384	1876.7	0.99873	2938.5	0.48747	1876.7	0.99569	2938.5	0.46302
		1874.8	0.88587	2937.5	0.57308	1874.8	0.9981	2937.5	0.48716	1874.8	0.99583	2937.5	0.46382
		1872.8	0.88549	2936.5	0.57228	1872.8	0.99774	2936.5	0.48685	1872.8	0.99623	2936.5	0.46465
		1870.9	0.88457	2935.6	0.57145	1870.9	0.99781	2935.6	0.48655	1870.9	0.99681	2935.6	0.46551
		1869	0.88375	2934.6	0.5706	1869	0.9982	2934.6	0.48626	1869	0.9974	2934.6	0.46637
		1867	0.88319	2933.6	0.56973	1867	0.99879	2933.6	0.48597	1867	0.99793	2933.6	0.46722
		1865.1	0.88293	2932.7	0.56885	1865.1	0.99945	2932.7	0.4857	1865.1	0.99834	2932.7	0.46803
		1863.2	0.88337	2931.7	0.56798	1863.2	0.99986	2931.7	0.48544	1863.2	0.99853	2931.7	0.46879
		1861.2	0.88455	2930.7	0.56711	1861.2	0.99975	2930.7	0.4852	1861.2	0.99842	2930.7	0.46948
		1859.3	0.88556	2929.8	0.56624	1859.3	0.99939	2929.8	0.48499	1859.3	0.99829	2929.8	0.47009
		1857.4	0.88588	2928.8	0.5654	1857.4	0.99919	2928.8	0.48481	1857.4	0.99837	2928.8	0.47061
		1855.5	0.88604	2927.9	0.5646	1855.5	0.99915	2927.9	0.48466	1855.5	0.99853	2927.9	0.47103
		1853.5	0.88659	2926.9	0.56384	1853.5	0.99899	2926.9	0.48456	1853.5	0.99858	2926.9	0.47137
		1851.6	0.88748	2925.9	0.56314	1851.6	0.99853	2925.9	0.48451	1851.6	0.99843	2925.9	0.47163
		1849.7	0.88754	2925	0.56252	1849.7	0.99812	2925	0.4845	1849.7	0.99843	2925	0.47182
		1847.7	0.88633	2924	0.56199	1847.7	0.99811	2924	0.48454	1847.7	0.99878	2924	0.47196
		1845.8	0.88477	2923	0.56155	1845.8	0.99832	2923	0.48463	1845.8	0.99926	2923	0.47204
		1843.9	0.88357	2922.1	0.5612	1843.9	0.99857	2922.1	0.48476	1843.9	0.99965	2922.1	0.47208
		1842	0.8828	2921.1	0.56094	1842	0.99892	2921.1	0.48494	1842	0.99996	2921.1	0.47207
		1840	0.88277	2920.1	0.56075	1840	0.99927	2920.1	0.48517	1840	1.0001	2920.1	0.47201
		1838.1	0.88419	2919.2	0.56062	1838.1	0.99917	2919.2	0.48544	1838.1	0.9998	2919.2	0.47189
		1836.2	0.88633	2918.2	0.56053	1836.2	0.99855	2918.2	0.48577	1836.2	0.99918	2918.2	0.47171
		1834.2	0.88723	2917.2	0.56045	1834.2	0.99812	2917.2	0.48615	1834.2	0.99885	2917.2	0.47146
		1832.3	0.88694	2916.3	0.56038	1832.3	0.99807	2916.3	0.48658	1832.3	0.99889	2916.3	0.47112
		1830.4	0.8863	2915.3	0.56028	1830.4	0.99815	2915.3	0.48707	1830.4	0.99908	2915.3	0.47069
		1828.5	0.88551	2914.4	0.56016	1828.5	0.99841	2914.4	0.4876	1828.5	0.99939	2914.4	0.47017
		1826.5	0.88489	2913.4	0.56001	1826.5	0.99888	2913.4	0.48818	1826.5	0.99973	2913.4	0.46956
		1824.6	0.88507	2912.4	0.55981	1824.6	0.99935	2912.4	0.48879	1824.6	0.99991	2912.4	0.46886
		1822.7	0.88622	2911.5	0.55957	1822.7	0.99958	2911.5	0.48943	1822.7	0.99981	2911.5	0.4681
		1820.7	0.88766	2910.5	0.5593	1820.7	0.99962	2910.5	0.49008	1820.7	0.99956	2910.5	0.46728
		1818.8	0.88901	2909.5	0.559	1818.8	0.99952	2909.5	0.49075	1818.8	0.99925	2909.5	0.46643
		1816.9	0.8902	2908.6	0.55869	1816.9	0.99919	2908.6	0.49142	1816.9	0.99891	2908.6	0.46556
		1815	0.89059	2907.6	0.55837	1815	0.99886	2907.6	0.4921	1815	0.99873	2907.6	0.4647
		1813	0.89025	2906.6	0.55805	1813	0.99873	2906.6	0.49279	1813	0.99876	2906.6	0.46385
		1811.1	0.89005	2905.7	0.55775	1811.1	0.99865	2905.7	0.4935	1811.1	0.99875	2905.7	0.46302
		1809.2	0.89031	2904.7	0.55748	1809.2	0.99845	2904.7	0.49423	1809.2	0.99853	2904.7	0.46221
		1807.2	0.89054	2903.7	0.55724	1807.2	0.99821	2903.7	0.49499	1807.2	0.99815	2903.7	0.46143
		1805.3	0.89031	2902.8	0.55704	1805.3	0.99809	2902.8	0.49578	1805.3	0.99771	2902.8	0.46067
		1803.4	0.88986	2901.8	0.55686	1803.4	0.99803	2901.8	0.4966	1803.4	0.99718	2901.8	0.45993
		1801.5	0.88961	2900.8	0.55672	1801.5	0.99777	2900.8	0.49746	1801.5	0.99646	2900.8	0.4592
		1799.5	0.88962	2899.9	0.5566	1799.5	0.99717	2899.9	0.49835	1799.5	0.9956	2899.9	0.45848
		1797.6	0.889	2898.9	0.5565	1797.6	0.99667	2898.9	0.49927	1797.6	0.99501	2898.9	0.45775
		1795.7	0.88763	2898	0.55642	1795.7	0.99664	2898	0.50022	1795.7	0.99491	2898	0.45701
		1793.7	0.88659	2897	0.55635	1793.7	0.99679	2897	0.50121	1793.7	0.99502	2897	0.45626
		1791.8	0.88604	2896	0.55631	1791.8	0.99697	2896	0.50223	1791.8	0.99521	2896	0.45548
		1789.9	0.88545	2895.1	0.55629	1789.9	0.99733	2895.1	0.50329	1789.9	0.99553	2895.1	0.45469
		1788	0.88505	2894.1	0.55628	1788	0.99771	2894.1	0.5044	1788	0.99581	2894.1	0.45389
		1786	0.88522	2893.1	0.5563	1786	0.99773	2893.1	0.50555	1786	0.99579	2893.1	0.45309
		1784.1	0.88552	2892.2	0.55634	1784.1	0.99735	2892.2	0.50675	1784.1	0.99547	2892.2	0.4523
		1782.2	0.88514	2891.2	0.5564	1782.2	0.99694	2891.2	0.508	1782.2	0.99513	2891.2	0.45156
		1780.2	0.88453	2890.2	0.55648	1780.2	0.99644	2890.2	0.50929	1780.2	0.9947	2890.2	0.45087
		1778.3	0.8837	2889.3	0.55657	1778.3	0.99574	2889.3	0.51061	1778.3	0.99407	2889.3	0.45025
		1776.4	0.88175	2888.3	0.55669	1776.4	0.99529	2888.3	0.51197	1776.4	0.99347	2888.3	0.44973
		1774.5	0.87871	2887.3	0.55681	1774.5	0.99533	2887.3	0.51336	1774.5	0.99293	2887.3	0.4493
		1772.5	0.87501	2886.4	0.55696	1772.5	0.99575	2886.4	0.51477	1772.5	0.99229	2886.4	0.44898
		1770.6	0.87132	2885.4	0.55713	1770.6	0.99625	2885.4	0.51621	1770.6	0.99134	2885.4	0.44878
		1768.7	0.86815	2884.5	0.55732	1768.7	0.99654	2884.5	0.51767	1768.7	0.98991	2884.5	0.44868
		1766.7	0.86541	2883.5	0.55754	1766.7	0.99648	2883.5	0.51916	1766.7	0.98792	2883.5	0.44868
		1764.8	0.86307	2882.5	0.55779	1764.8	0.99582	2882.5	0.52067	1764.8	0.98534	2882.5	0.44878
		1762.9	0.85929	2881.6	0.55808	1762.9	0.99493	2881.6	0.52221	1762.9	0.98256	2881.6	0.44896
		1761	0.85244	2880.6	0.5584	1761	0.99441	2880.6	0.52378	1761	0.97993	2880.6	0.44921
		1759	0.84326	2879.6	0.55876	1759	0.99395	2879.6	0.52536	1759	0.97725	2879.6	0.44951
		1757.1	0.82986	2878.7	0.55914	1757.1	0.99314	2878.7	0.52696	1757.1	0.97437	2878.7	0.44984
		1755.2	0.80695	2877.7	0.55954	1755.2	0.99191	2877.7	0.52857	1755.2	0.97129	2877.7	0.45019
		1753.2	0.77259	2876.7	0.55998	1753.2	0.99042	2876.7	0.53019	1753.2	0.96801	2876.7	0.45055
		1751.3	0.73066	2875.8	0.56046	1751.3	0.98893	2875.8	0.53183	1751.3	0.96453	2875.8	0.45091
		1749.4	0.68946	2874.8	0.56099	1749.4	0.98737	2874.8	0.53348	1749.4	0.96066	2874.8	0.45127
		1747.5	0.65598	2873.8	0.56158	1747.5	0.98565	2873.8	0.53514	1747.5	0.95631	2873.8	0.45162
		1745.5	0.63249	2872.9	0.56224	1745.5	0.98397	2872.9	0.53682	1745.5	0.95142	2872.9	0.45195
		1743.6	0.61897	2871.9	0.56295	1743.6	0.98196	2871.9	0.5385	1743.6	0.94576	2871.9	0.45225
		1741.7	0.6114	2871	0.56371	1741.7	0.97905	2871	0.54019	1741.7	0.93934	2871	0.45252
		1739.7	0.6001	2870	0.5645	1739.7	0.97605	2870	0.54187	1739.7	0.93236	2870	0.45277
		1737.8	0.58094	2869	0.56531	1737.8	0.97414	2869	0.54354	1737.8	0.92489	2869	0.45297
		1735.9	0.5582	2868.1	0.56612	1735.9	0.97334	2868.1	0.5452	1735.9	0.91685	2868.1	0.45312
		1734	0.5383	2867.1	0.56691	1734	0.97343	2867.1	0.54683	1734	0.90816	2867.1	0.45322
		1732	0.52557	2866.1	0.56766	1732	0.97411	2866.1	0.54843	1732	0.89892	2866.1	0.45325
		1730.1	0.5203	2865.2	0.56836	1730.1	0.9752	2865.2	0.55	1730.1	0.88925	2865.2	0.45322
		1728.2	0.52198	2864.2	0.56901	1728.2	0.97609	2864.2	0.55155	1728.2	0.87921	2864.2	0.4531
		1726.2	0.53004	2863.2	0.56959	1726.2	0.9756	2863.2	0.55309	1726.2	0.86897	2863.2	0.45289
		1724.3	0.54021	2862.3	0.57011	1724.3	0.97376	2862.3	0.55462	1724.3	0.85861	2862.3	0.45257
		1722.4	0.54818	2861.3	0.57057	1722.4	0.97192	2861.3	0.55616	1722.4	0.84819	2861.3	0.45214
		1720.5	0.55331	2860.3	0.57095	1720.5	0.97072	2860.3	0.55773	1720.5	0.83784	2860.3	0.45158
		1718.5	0.55593	2859.4	0.57128	1718.5	0.97024	2859.4	0.55934	1718.5	0.82771	2859.4	0.45087
		1716.6	0.55646	2858.4	0.57157	1716.6	0.97031	2858.4	0.56101	1716.6	0.81795	2858.4	0.45001
		1714.7	0.55511	2857.5	0.57182	1714.7	0.97057	2857.5	0.56274	1714.7	0.80858	2857.5	0.44899
		1712.7	0.55151	2856.5	0.57207	1712.7	0.9706	2856.5	0.56455	1712.7	0.7996	2856.5	0.44782
		1710.8	0.54511	2855.5	0.57232	1710.8	0.96993	2855.5	0.56644	1710.8	0.79113	2855.5	0.4465
		1708.9	0.53636	2854.6	0.57261	1708.9	0.96807	2854.6	0.56842	1708.9	0.78328	2854.6	0.44504
		1706.9	0.52578	2853.6	0.57293	1706.9	0.96554	2853.6	0.57047	1706.9	0.77607	2853.6	0.44348
		1705	0.51463	2852.6	0.5733	1705	0.96336	2852.6	0.5726	1705	0.76959	2852.6	0.44184
		1703.1	0.50558	2851.7	0.57374	1703.1	0.96177	2851.7	0.5748	1703.1	0.76366	2851.7	0.44015
		1701.2	0.50125	2850.7	0.57425	1701.2	0.96096	2850.7	0.57705	1701.2	0.75685	2850.7	0.43844
		1699.2	0.50326	2849.7	0.57482	1699.2	0.96087	2849.7	0.57935	1699.2	0.74745	2849.7	0.43674
		1697.3	0.51121	2848.8	0.57545	1697.3	0.96099	2848.8	0.5817	1697.3	0.73425	2848.8	0.4351
		1695.4	0.52373	2847.8	0.57611	1695.4	0.96102	2847.8	0.58408	1695.4	0.71516	2847.8	0.43353
		1693.4	0.54029	2846.8	0.57679	1693.4	0.96012	2846.8	0.58647	1693.4	0.68943	2846.8	0.43205
		1691.5	0.55942	2845.9	0.57746	1691.5	0.9575	2845.9	0.58886	1691.5	0.65792	2845.9	0.43067
		1689.6	0.57838	2844.9	0.57812	1689.6	0.95444	2844.9	0.59124	1689.6	0.61839	2844.9	0.42939
		1687.7	0.59636	2844	0.57875	1687.7	0.95214	2844	0.5936	1687.7	0.57213	2844	0.42821
		1685.7	0.61391	2843	0.57934	1685.7	0.95083	2843	0.59592	1685.7	0.52468	2843	0.42713
		1683.8	0.63171	2842	0.57991	1683.8	0.95007	2842	0.59821	1683.8	0.48209	2842	0.42615
		1681.9	0.64956	2841.1	0.58044	1681.9	0.94919	2841.1	0.60045	1681.9	0.45032	2841.1	0.42525
		1679.9	0.66696	2840.1	0.58097	1679.9	0.94798	2840.1	0.60265	1679.9	0.4338	2840.1	0.42443
		1678	0.68382	2839.1	0.58151	1678	0.94578	2839.1	0.60481	1678	0.43419	2839.1	0.42368
		1676.1	0.6992	2838.2	0.58205	1676.1	0.94205	2838.2	0.60694	1676.1	0.45012	2838.2	0.423
		1674.2	0.71164	2837.2	0.58262	1674.2	0.93825	2837.2	0.60904	1674.2	0.47537	2837.2	0.42235
		1672.2	0.7219	2836.2	0.58321	1672.2	0.93512	2836.2	0.61111	1672.2	0.50449	2836.2	0.42173
		1670.3	0.73154	2835.3	0.58384	1670.3	0.93196	2835.3	0.61315	1670.3	0.53367	2835.3	0.42112
		1668.4	0.74072	2834.3	0.58449	1668.4	0.92837	2834.3	0.61516	1668.4	0.55929	2834.3	0.42051
		1666.4	0.74863	2833.3	0.58517	1666.4	0.92458	2833.3	0.61713	1666.4	0.57942	2833.3	0.41988
		1664.5	0.75534	2832.4	0.58588	1664.5	0.92064	2832.4	0.61906	1664.5	0.59325	2832.4	0.41923
		1662.6	0.76218	2831.4	0.58661	1662.6	0.91587	2831.4	0.62094	1662.6	0.59954	2831.4	0.41857
		1660.7	0.7697	2830.4	0.58737	1660.7	0.90967	2830.4	0.62277	1660.7	0.59892	2830.4	0.41793
		1658.7	0.774	2829.5	0.58815	1658.7	0.9029	2829.5	0.62455	1658.7	0.59344	2829.5	0.41732
		1656.8	0.77462	2828.5	0.58895	1656.8	0.89613	2828.5	0.62626	1656.8	0.58457	2828.5	0.41677
		1654.9	0.77448	2827.6	0.58977	1654.9	0.88892	2827.6	0.62792	1654.9	0.57395	2827.6	0.41632
		1652.9	0.77339	2826.6	0.5906	1652.9	0.88113	2826.6	0.62952	1652.9	0.56366	2826.6	0.416
		1651	0.77005	2825.6	0.59145	1651	0.87328	2825.6	0.63105	1651	0.55551	2825.6	0.41584
		1649.1	0.7663	2824.7	0.59231	1649.1	0.86547	2824.7	0.63252	1649.1	0.55049	2824.7	0.41587
		1647.2	0.76477	2823.7	0.59319	1647.2	0.85718	2823.7	0.63392	1647.2	0.54907	2823.7	0.4161
		1645.2	0.76637	2822.7	0.59409	1645.2	0.84784	2822.7	0.63524	1645.2	0.55107	2822.7	0.41654
		1643.3	0.76785	2821.8	0.59502	1643.3	0.83768	2821.8	0.63649	1643.3	0.5557	2821.8	0.4172
		1641.4	0.76728	2820.8	0.59597	1641.4	0.82645	2820.8	0.63765	1641.4	0.56359	2820.8	0.41808
		1639.4	0.76564	2819.8	0.59696	1639.4	0.81394	2819.8	0.63872	1639.4	0.57458	2819.8	0.41917
		1637.5	0.76335	2818.9	0.59798	1637.5	0.80091	2818.9	0.6397	1637.5	0.58673	2818.9	0.42044
		1635.6	0.76024	2817.9	0.59904	1635.6	0.78894	2817.9	0.64058	1635.6	0.5987	2817.9	0.4219
		1633.7	0.75739	2816.9	0.60013	1633.7	0.77937	2816.9	0.64135	1633.7	0.61024	2816.9	0.42352
		1631.7	0.7558	2816	0.60126	1631.7	0.77256	2816	0.642	1631.7	0.62119	2816	0.42527
		1629.8	0.75578	2815	0.60242	1629.8	0.76798	2815	0.64254	1629.8	0.6314	2815	0.42716
		1627.9	0.75626	2814.1	0.6036	1627.9	0.76437	2814.1	0.64296	1627.9	0.64132	2814.1	0.42915
		1625.9	0.75566	2813.1	0.60482	1625.9	0.76015	2813.1	0.64326	1625.9	0.65176	2813.1	0.43124
		1624	0.75453	2812.1	0.60606	1624	0.75442	2812.1	0.64345	1624	0.66265	2812.1	0.43341
		1622.1	0.75339	2811.2	0.60732	1622.1	0.74616	2811.2	0.64353	1622.1	0.67411	2811.2	0.43565
		1620.2	0.75228	2810.2	0.60859	1620.2	0.7346	2810.2	0.64349	1620.2	0.68636	2810.2	0.43796
		1618.2	0.75189	2809.2	0.60988	1618.2	0.71948	2809.2	0.64334	1618.2	0.69896	2809.2	0.44033
		1616.3	0.75296	2808.3	0.61117	1616.3	0.70062	2808.3	0.64309	1616.3	0.71129	2808.3	0.44276
		1614.4	0.75523	2807.3	0.61246	1614.4	0.67974	2807.3	0.64272	1614.4	0.72314	2807.3	0.44525
		1612.4	0.75832	2806.3	0.61374	1612.4	0.6613	2806.3	0.64225	1612.4	0.73428	2806.3	0.44779
		1610.5	0.76303	2805.4	0.61503	1610.5	0.65007	2805.4	0.64167	1610.5	0.74289	2805.4	0.45039
		1608.6	0.76922	2804.4	0.61633	1608.6	0.6482	2804.4	0.64098	1608.6	0.74611	2804.4	0.45304
		1606.7	0.77483	2803.4	0.61763	1606.7	0.65362	2803.4	0.6402	1606.7	0.74193	2803.4	0.45575
		1604.7	0.77938	2802.5	0.61895	1604.7	0.66186	2802.5	0.63932	1604.7	0.72972	2802.5	0.4585
		1602.8	0.78364	2801.5	0.62029	1602.8	0.66794	2801.5	0.63837	1602.8	0.71112	2801.5	0.46132
		1600.9	0.78756	2800.6	0.62167	1600.9	0.66812	2800.6	0.63736	1600.9	0.69061	2800.6	0.46418
		1598.9	0.79077	2799.6	0.62309	1598.9	0.66261	2799.6	0.63631	1598.9	0.67427	2799.6	0.4671
		1597	0.79331	2798.6	0.62456	1597	0.65539	2798.6	0.63523	1597	0.66765	2798.6	0.47007
		1595.1	0.79532	2797.7	0.62607	1595.1	0.65039	2797.7	0.63414	1595.1	0.67336	2797.7	0.47308
		1593.2	0.79677	2796.7	0.62763	1593.2	0.64858	2796.7	0.63304	1593.2	0.68954	2796.7	0.47613
		1591.2	0.79767	2795.7	0.62924	1591.2	0.64766	2795.7	0.63193	1591.2	0.71116	2795.7	0.47921
		1589.3	0.7982	2794.8	0.63088	1589.3	0.64437	2794.8	0.63082	1589.3	0.73309	2794.8	0.48232
		1587.4	0.7985	2793.8	0.63256	1587.4	0.63747	2793.8	0.6297	1587.4	0.75214	2793.8	0.48545
		1585.4	0.79902	2792.8	0.63427	1585.4	0.62846	2792.8	0.62857	1585.4	0.76718	2792.8	0.48859
		1583.5	0.79996	2791.9	0.63601	1583.5	0.62121	2791.9	0.62743	1583.5	0.77923	2791.9	0.49171
		1581.6	0.79973	2790.9	0.63779	1581.6	0.62146	2790.9	0.62627	1581.6	0.79172	2790.9	0.49481
		1579.7	0.79798	2789.9	0.63959	1579.7	0.63126	2789.9	0.6251	1579.7	0.80658	2789.9	0.49787
		1577.7	0.7962	2789	0.64142	1577.7	0.64748	2789	0.62392	1577.7	0.82296	2789	0.50089
		1575.8	0.79497	2788	0.64328	1575.8	0.66391	2788	0.62273	1575.8	0.83975	2788	0.50385
		1573.9	0.79443	2787.1	0.64517	1573.9	0.67398	2787.1	0.62155	1573.9	0.85615	2787.1	0.50674
		1571.9	0.79566	2786.1	0.64708	1571.9	0.67421	2786.1	0.62039	1571.9	0.8711	2786.1	0.50957
		1570	0.80006	2785.1	0.649	1570	0.66453	2785.1	0.61925	1570	0.88389	2785.1	0.51232
		1568.1	0.8083	2784.2	0.65093	1568.1	0.6474	2784.2	0.61815	1568.1	0.8942	2784.2	0.51499
		1566.1	0.81868	2783.2	0.65285	1566.1	0.62758	2783.2	0.61712	1566.1	0.90273	2783.2	0.51758
		1564.2	0.8254	2782.2	0.65476	1564.2	0.61576	2782.2	0.61618	1564.2	0.91114	2782.2	0.52007
		1562.3	0.82688	2781.3	0.65666	1562.3	0.61887	2781.3	0.61534	1562.3	0.91919	2781.3	0.52247
		1560.4	0.82419	2780.3	0.65853	1560.4	0.63652	2780.3	0.61462	1560.4	0.92664	2780.3	0.52478
		1558.4	0.81855	2779.3	0.66039	1558.4	0.6656	2779.3	0.61404	1558.4	0.93381	2779.3	0.52699
		1556.5	0.81221	2778.4	0.66222	1556.5	0.70141	2778.4	0.61362	1556.5	0.94032	2778.4	0.52911
		1554.6	0.80765	2777.4	0.66405	1554.6	0.73788	2777.4	0.61337	1554.6	0.94579	2777.4	0.53113
		1552.6	0.80776	2776.4	0.66586	1552.6	0.76792	2776.4	0.6133	1552.6	0.94934	2776.4	0.53308
		1550.7	0.81285	2775.5	0.66767	1550.7	0.78711	2775.5	0.61342	1550.7	0.95072	2775.5	0.53495
		1548.8	0.81774	2774.5	0.66947	1548.8	0.80013	2774.5	0.61374	1548.8	0.95198	2774.5	0.53675
		1546.9	0.82053	2773.6	0.67127	1546.9	0.80991	2773.6	0.61425	1546.9	0.95374	2773.6	0.5385
		1544.9	0.82052	2772.6	0.67307	1544.9	0.81772	2772.6	0.61495	1544.9	0.95619	2772.6	0.5402
		1543	0.81905	2771.6	0.67487	1543	0.82485	2771.6	0.61581	1543	0.959	2771.6	0.54188
		1541.1	0.81816	2770.7	0.67666	1541.1	0.83134	2770.7	0.61683	1541.1	0.96144	2770.7	0.54356
		1539.1	0.81812	2769.7	0.67845	1539.1	0.83685	2769.7	0.61797	1539.1	0.96344	2769.7	0.54524
		1537.2	0.81911	2768.7	0.68022	1537.2	0.83996	2768.7	0.61923	1537.2	0.96503	2768.7	0.54695
		1535.3	0.82219	2767.8	0.68197	1535.3	0.83844	2767.8	0.62059	1535.3	0.96582	2767.8	0.54868
		1533.4	0.82721	2766.8	0.68371	1533.4	0.82992	2766.8	0.62203	1533.4	0.96576	2766.8	0.55044
		1531.4	0.8319	2765.8	0.68543	1531.4	0.81404	2765.8	0.62354	1531.4	0.96549	2765.8	0.55224
		1529.5	0.83455	2764.9	0.68712	1529.5	0.79401	2764.9	0.62512	1529.5	0.96569	2764.9	0.55406
		1527.6	0.83598	2763.9	0.68879	1527.6	0.77584	2763.9	0.62677	1527.6	0.96597	2763.9	0.55591
		1525.6	0.83644	2762.9	0.69043	1525.6	0.76676	2762.9	0.62847	1525.6	0.96598	2762.9	0.55776
		1523.7	0.83539	2762	0.69204	1523.7	0.77051	2762	0.63023	1523.7	0.96584	2762	0.55962
		1521.8	0.83248	2761	0.69363	1521.8	0.78741	2761	0.63205	1521.8	0.9657	2761	0.56148
		1519.9	0.82877	2760	0.69519	1519.9	0.81392	2760	0.63391	1519.9	0.96525	2760	0.56332
		1517.9	0.82477	2759.1	0.69671	1517.9	0.84329	2759.1	0.63583	1517.9	0.9644	2759.1	0.56512
		1516	0.82078	2758.1	0.69819	1516	0.86855	2758.1	0.6378	1516	0.9631	2758.1	0.56686
		1514.1	0.81653	2757.2	0.69962	1514.1	0.88555	2757.2	0.63981	1514.1	0.96132	2757.2	0.56854
		1512.1	0.80695	2756.2	0.701	1512.1	0.8972	2756.2	0.64186	1512.1	0.96012	2756.2	0.57014
		1510.2	0.7917	2755.2	0.70232	1510.2	0.90719	2755.2	0.64395	1510.2	0.95989	2755.2	0.57163
		1508.3	0.77518	2754.3	0.70359	1508.3	0.91543	2754.3	0.64607	1508.3	0.95996	2754.3	0.57301
		1506.4	0.7608	2753.3	0.7048	1506.4	0.92205	2753.3	0.64822	1506.4	0.95976	2753.3	0.57426
		1504.4	0.75067	2752.3	0.70596	1504.4	0.92703	2752.3	0.6504	1504.4	0.95904	2752.3	0.57539
		1502.5	0.74567	2751.4	0.70706	1502.5	0.93037	2751.4	0.65261	1502.5	0.95782	2751.4	0.57639
		1500.6	0.74639	2750.4	0.70811	1500.6	0.93186	2750.4	0.65486	1500.6	0.95606	2750.4	0.57726
		1498.6	0.75173	2749.4	0.70913	1498.6	0.93132	2749.4	0.65713	1498.6	0.95376	2749.4	0.578
		1496.7	0.75677	2748.5	0.7101	1496.7	0.93045	2748.5	0.65944	1496.7	0.95174	2748.5	0.57861
		1494.8	0.76054	2747.5	0.71103	1494.8	0.92947	2747.5	0.66179	1494.8	0.95026	2747.5	0.5791
		1492.9	0.76451	2746.5	0.71192	1492.9	0.9269	2746.5	0.66416	1492.9	0.9489	2746.5	0.57948
		1490.9	0.76951	2745.6	0.71277	1490.9	0.92134	2745.6	0.66657	1490.9	0.94724	2745.6	0.57974
		1489	0.77516	2744.6	0.71359	1489	0.91191	2744.6	0.66899	1489	0.94515	2744.6	0.5799
		1487.1	0.78041	2743.7	0.71436	1487.1	0.89844	2743.7	0.67144	1487.1	0.94271	2743.7	0.57996
		1485.1	0.78531	2742.7	0.71509	1485.1	0.88149	2742.7	0.67388	1485.1	0.93964	2742.7	0.57992
		1483.2	0.79063	2741.7	0.71578	1483.2	0.8626	2741.7	0.67632	1483.2	0.9352	2741.7	0.57979
		1481.3	0.79605	2740.8	0.71643	1481.3	0.84446	2740.8	0.67876	1481.3	0.9288	2740.8	0.57957
		1479.4	0.7997	2739.8	0.71704	1479.4	0.83081	2739.8	0.68117	1479.4	0.92088	2739.8	0.57925
		1477.4	0.80029	2738.8	0.71761	1477.4	0.82493	2738.8	0.68356	1477.4	0.91322	2738.8	0.57885
		1475.5	0.799	2737.9	0.71814	1475.5	0.82691	2737.9	0.68592	1475.5	0.90749	2737.9	0.57834
		1473.6	0.79776	2736.9	0.71864	1473.6	0.83404	2736.9	0.68825	1473.6	0.90459	2736.9	0.57772
		1471.6	0.79705	2735.9	0.71911	1471.6	0.84237	2735.9	0.69055	1471.6	0.90513	2735.9	0.577
		1469.7	0.79621	2735	0.71954	1469.7	0.848	2735	0.6928	1469.7	0.90912	2735	0.57618
		1467.8	0.79579	2734	0.71994	1467.8	0.84804	2734	0.69501	1467.8	0.91504	2734	0.57525
		1465.9	0.79706	2733	0.72031	1465.9	0.84108	2733	0.69718	1465.9	0.92039	2733	0.57423
		1463.9	0.79864	2732.1	0.72065	1463.9	0.82679	2732.1	0.69929	1463.9	0.92395	2732.1	0.57312
		1462	0.79684	2731.1	0.72094	1462	0.80727	2731.1	0.70134	1462	0.92652	2731.1	0.57194
		1460.1	0.79254	2730.2	0.7212	1460.1	0.7868	2730.2	0.70334	1460.1	0.92825	2730.2	0.5707
		1458.1	0.78837	2729.2	0.72143	1458.1	0.76996	2729.2	0.70528	1458.1	0.92873	2729.2	0.56942
		1456.2	0.78498	2728.2	0.72162	1456.2	0.76075	2728.2	0.70717	1456.2	0.92829	2728.2	0.56813
		1454.3	0.78134	2727.3	0.72179	1454.3	0.76119	2727.3	0.70901	1454.3	0.92757	2727.3	0.56683
		1452.4	0.77743	2726.3	0.72193	1452.4	0.77075	2726.3	0.71081	1452.4	0.92646	2726.3	0.56558
		1450.4	0.77413	2725.3	0.72205	1450.4	0.78634	2725.3	0.71257	1450.4	0.92442	2725.3	0.56438
		1448.5	0.77042	2724.4	0.72216	1448.5	0.80321	2724.4	0.7143	1448.5	0.92137	2724.4	0.56328
		1446.6	0.76456	2723.4	0.72226	1446.6	0.81848	2723.4	0.71599	1446.6	0.91766	2723.4	0.56231
		1444.6	0.75878	2722.4	0.72234	1444.6	0.83188	2722.4	0.71766	1444.6	0.91296	2722.4	0.5615
		1442.7	0.75512	2721.5	0.72241	1442.7	0.84363	2721.5	0.71929	1442.7	0.90632	2721.5	0.56087
		1440.8	0.75412	2720.5	0.72246	1440.8	0.85351	2720.5	0.72088	1440.8	0.89669	2720.5	0.56045
		1438.9	0.75586	2719.5	0.72249	1438.9	0.86042	2719.5	0.72244	1438.9	0.88431	2719.5	0.56022
		1436.9	0.7595	2718.6	0.72249	1436.9	0.86352	2718.6	0.72396	1436.9	0.87051	2718.6	0.56019
		1435	0.76362	2717.6	0.72248	1435	0.86366	2717.6	0.72545	1435	0.85724	2717.6	0.56035
		1433.1	0.76711	2716.7	0.72243	1433.1	0.86311	2716.7	0.72689	1433.1	0.84667	2716.7	0.56065
		1431.1	0.76933	2715.7	0.72236	1431.1	0.86407	2715.7	0.7283	1431.1	0.84132	2715.7	0.56107
		1429.2	0.76961	2714.7	0.72226	1429.2	0.8679	2714.7	0.72967	1429.2	0.84327	2714.7	0.56156
		1427.3	0.76742	2713.8	0.72212	1427.3	0.87468	2713.8	0.73099	1427.3	0.85172	2713.8	0.56207
		1425.4	0.76166	2712.8	0.72194	1425.4	0.88306	2712.8	0.73227	1425.4	0.864	2712.8	0.56257
		1423.4	0.75073	2711.8	0.72171	1423.4	0.89109	2711.8	0.73351	1423.4	0.87779	2711.8	0.56299
		1421.5	0.73494	2710.9	0.72143	1421.5	0.8971	2710.9	0.7347	1421.5	0.89056	2710.9	0.56329
		1419.6	0.71577	2709.9	0.72108	1419.6	0.90066	2709.9	0.73584	1419.6	0.90022	2709.9	0.56342
		1417.6	0.69542	2708.9	0.72066	1417.6	0.90185	2708.9	0.73693	1417.6	0.90583	2708.9	0.56333
		1415.7	0.67635	2708	0.72015	1415.7	0.90076	2708	0.73799	1415.7	0.90788	2708	0.56297
		1413.8	0.66092	2707	0.71957	1413.8	0.89751	2707	0.739	1413.8	0.90749	2707	0.5623
		1411.8	0.6511	2706	0.71888	1411.8	0.89198	2706	0.73999	1411.8	0.90499	2706	0.56129
		1409.9	0.64611	2705.1	0.7181	1409.9	0.88461	2705.1	0.74096	1409.9	0.9007	2705.1	0.55992
		1408	0.64371	2704.1	0.71723	1408	0.8763	2704.1	0.74192	1408	0.89524	2704.1	0.55817
		1406.1	0.64356	2703.2	0.71627	1406.1	0.86727	2703.2	0.74286	1406.1	0.8888	2703.2	0.55605
		1404.1	0.64532	2702.2	0.71522	1404.1	0.85742	2702.2	0.7438	1404.1	0.88167	2702.2	0.55356
		1402.2	0.64808	2701.2	0.71408	1402.2	0.84676	2701.2	0.74474	1402.2	0.87444	2701.2	0.55074
		1400.3	0.65127	2700.3	0.71287	1400.3	0.835	2700.3	0.74567	1400.3	0.86749	2700.3	0.54762
		1398.3	0.65496	2699.3	0.71159	1398.3	0.82146	2699.3	0.74661	1398.3	0.86079	2699.3	0.54423
		1396.4	0.65935	2698.3	0.71025	1396.4	0.80554	2698.3	0.74755	1396.4	0.85406	2698.3	0.54061
		1394.5	0.66401	2697.4	0.70885	1394.5	0.78667	2697.4	0.74849	1394.5	0.84663	2697.4	0.5368
		1392.6	0.66797	2696.4	0.70741	1392.6	0.76493	2696.4	0.74943	1392.6	0.8371	2696.4	0.53283
		1390.6	0.67061	2695.4	0.70592	1390.6	0.74194	2695.4	0.75039	1390.6	0.82444	2695.4	0.52871
		1388.7	0.67217	2694.5	0.70442	1388.7	0.72037	2694.5	0.75135	1388.7	0.80894	2694.5	0.52446
		1386.8	0.6733	2693.5	0.70289	1386.8	0.7024	2693.5	0.75231	1386.8	0.79186	2693.5	0.5201
		1384.8	0.67473	2692.5	0.70136	1384.8	0.68789	2692.5	0.75328	1384.8	0.77461	2692.5	0.51563
		1382.9	0.67738	2691.6	0.69984	1382.9	0.67413	2691.6	0.75424	1382.9	0.75877	2691.6	0.51106
		1381	0.68182	2690.6	0.69833	1381	0.65746	2690.6	0.75518	1381	0.74604	2690.6	0.5064
		1379.1	0.68745	2689.6	0.69683	1379.1	0.63654	2689.6	0.75612	1379.1	0.73699	2689.6	0.50166
		1377.1	0.69316	2688.7	0.69535	1377.1	0.61474	2688.7	0.75703	1377.1	0.73035	2688.7	0.49685
		1375.2	0.69863	2687.7	0.6939	1375.2	0.59925	2687.7	0.75791	1375.2	0.72451	2687.7	0.492
		1373.3	0.70419	2686.8	0.69248	1373.3	0.59736	2686.8	0.75876	1373.3	0.71843	2686.8	0.48711
		1371.3	0.71028	2685.8	0.69109	1371.3	0.61206	2685.8	0.75958	1371.3	0.71148	2685.8	0.48221
		1369.4	0.71698	2684.8	0.68972	1369.4	0.64115	2684.8	0.76036	1369.4	0.70378	2684.8	0.47734
		1367.5	0.72398	2683.9	0.68837	1367.5	0.67882	2683.9	0.76109	1367.5	0.69686	2683.9	0.47255
		1365.6	0.73096	2682.9	0.68705	1365.6	0.71734	2682.9	0.76176	1365.6	0.69282	2682.9	0.46787
		1363.6	0.73776	2681.9	0.68573	1363.6	0.751	2681.9	0.76239	1363.6	0.69287	2681.9	0.46336
		1361.7	0.74448	2681	0.68441	1361.7	0.77829	2681	0.76296	1361.7	0.69718	2681	0.45907
		1359.8	0.75114	2680	0.68309	1359.8	0.80035	2680	0.76346	1359.8	0.70491	2680	0.45506
		1357.8	0.75784	2679	0.68175	1357.8	0.81888	2679	0.7639	1357.8	0.71437	2679	0.45136
		1355.9	0.76482	2678.1	0.6804	1355.9	0.83447	2678.1	0.76428	1355.9	0.72367	2678.1	0.44801
		1354	0.77201	2677.1	0.67901	1354	0.84775	2677.1	0.76459	1354	0.73158	2677.1	0.44501
		1352.1	0.77898	2676.1	0.6776	1352.1	0.85981	2676.1	0.76483	1352.1	0.73759	2676.1	0.44239
		1350.1	0.78558	2675.2	0.67616	1350.1	0.87092	2675.2	0.765	1350.1	0.741	2675.2	0.44013
		1348.2	0.79171	2674.2	0.67468	1348.2	0.88088	2674.2	0.76511	1348.2	0.74067	2674.2	0.43824
		1346.3	0.79679	2673.3	0.67318	1346.3	0.88988	2673.3	0.76515	1346.3	0.73455	2673.3	0.4367
		1344.3	0.80006	2672.3	0.67165	1344.3	0.8984	2672.3	0.76512	1344.3	0.7192	2672.3	0.43549
		1342.4	0.80126	2671.3	0.67011	1342.4	0.90662	2671.3	0.76503	1342.4	0.6923	2671.3	0.4346
		1340.5	0.80061	2670.4	0.66856	1340.5	0.91437	2670.4	0.76487	1340.5	0.65565	2670.4	0.43402
		1338.6	0.79835	2669.4	0.66702	1338.6	0.92146	2669.4	0.76466	1338.6	0.61626	2669.4	0.43371
		1336.6	0.79451	2668.4	0.66549	1336.6	0.92777	2668.4	0.76439	1336.6	0.58492	2668.4	0.43367
		1334.7	0.78903	2667.5	0.66398	1334.7	0.93316	2667.5	0.76407	1334.7	0.57209	2667.5	0.43386
		1332.8	0.78171	2666.5	0.66251	1332.8	0.93759	2666.5	0.76372	1332.8	0.58321	2666.5	0.43429
		1330.8	0.77201	2665.5	0.66109	1330.8	0.94127	2665.5	0.76335	1330.8	0.61579	2665.5	0.43494
		1328.9	0.75928	2664.6	0.65976	1328.9	0.94464	2664.6	0.76297	1328.9	0.66026	2664.6	0.43579
		1327	0.74327	2663.6	0.65853	1327	0.94782	2663.6	0.76259	1327	0.70489	2663.6	0.43684
		1325.1	0.72382	2662.6	0.65743	1325.1	0.95071	2662.6	0.76222	1325.1	0.74028	2662.6	0.43808
		1323.1	0.70083	2661.7	0.6565	1323.1	0.95328	2661.7	0.76188	1323.1	0.76179	2661.7	0.43951
		1321.2	0.67478	2660.7	0.65575	1321.2	0.95548	2660.7	0.76156	1321.2	0.76974	2660.7	0.44112
		1319.3	0.64651	2659.8	0.65522	1319.3	0.95737	2659.8	0.76127	1319.3	0.76746	2659.8	0.4429
		1317.3	0.61715	2658.8	0.6549	1317.3	0.95912	2658.8	0.761	1317.3	0.75919	2658.8	0.44484
		1315.4	0.5881	2657.8	0.6548	1315.4	0.96088	2657.8	0.76074	1315.4	0.74955	2657.8	0.44693
		1313.5	0.56096	2656.9	0.65489	1313.5	0.96269	2656.9	0.76048	1313.5	0.74342	2656.9	0.44914
		1311.6	0.5374	2655.9	0.65515	1311.6	0.96441	2655.9	0.7602	1311.6	0.74507	2655.9	0.45147
		1309.6	0.51891	2654.9	0.65553	1309.6	0.9659	2654.9	0.75989	1309.6	0.75668	2654.9	0.45388
		1307.7	0.50675	2654	0.65601	1307.7	0.96698	2654	0.75953	1307.7	0.77744	2654	0.45636
		1305.8	0.50177	2653	0.65654	1305.8	0.96753	2653	0.75912	1305.8	0.80399	2653	0.45889
		1303.8	0.50381	2652	0.65709	1303.8	0.9675	2652	0.75863	1303.8	0.83175	2652	0.46143
		1301.9	0.51187	2651.1	0.65763	1301.9	0.96702	2651.1	0.75805	1301.9	0.85652	2651.1	0.46398
		1300	0.52447	2650.1	0.65816	1300	0.96636	2650.1	0.75738	1300	0.87561	2650.1	0.46652
		1298.1	0.5398	2649.1	0.65867	1298.1	0.96589	2649.1	0.7566	1298.1	0.88802	2649.1	0.46903
		1296.1	0.55581	2648.2	0.65918	1296.1	0.96594	2648.2	0.75569	1296.1	0.89429	2648.2	0.47153
		1294.2	0.57025	2647.2	0.65969	1294.2	0.96659	2647.2	0.75465	1294.2	0.89563	2647.2	0.47401
		1292.3	0.58064	2646.3	0.66023	1292.3	0.9677	2646.3	0.75346	1292.3	0.89311	2646.3	0.47647
		1290.3	0.58501	2645.3	0.66082	1290.3	0.96898	2645.3	0.75212	1290.3	0.88711	2645.3	0.47893
		1288.4	0.58285	2644.3	0.66148	1288.4	0.9701	2644.3	0.75061	1288.4	0.87738	2644.3	0.48138
		1286.5	0.57546	2643.4	0.66222	1286.5	0.9709	2643.4	0.74894	1286.5	0.863	2643.4	0.48382
		1284.6	0.56552	2642.4	0.66305	1284.6	0.97145	2642.4	0.74711	1284.6	0.84252	2642.4	0.48625
		1282.6	0.55621	2641.4	0.66397	1282.6	0.97199	2641.4	0.74513	1282.6	0.8147	2641.4	0.48866
		1280.7	0.55013	2640.5	0.665	1280.7	0.97263	2640.5	0.743	1280.7	0.77968	2640.5	0.49103
		1278.8	0.5483	2639.5	0.66612	1278.8	0.97333	2639.5	0.74076	1278.8	0.73967	2639.5	0.49336
		1276.8	0.55014	2638.5	0.66733	1276.8	0.9739	2638.5	0.7384	1276.8	0.69859	2638.5	0.49563
		1274.9	0.55396	2637.6	0.66863	1274.9	0.97417	2637.6	0.73595	1274.9	0.66132	2637.6	0.49782
		1273	0.55735	2636.6	0.67001	1273	0.97412	2636.6	0.73344	1273	0.63266	2636.6	0.49993
		1271.1	0.55802	2635.6	0.67146	1271.1	0.97389	2635.6	0.73087	1271.1	0.61627	2635.6	0.50195
		1269.1	0.55509	2634.7	0.67298	1269.1	0.97375	2634.7	0.72827	1269.1	0.61378	2634.7	0.50388
		1267.2	0.54979	2633.7	0.67455	1267.2	0.97387	2633.7	0.72567	1267.2	0.62461	2633.7	0.50572
		1265.3	0.54466	2632.8	0.67616	1265.3	0.97424	2632.8	0.72308	1265.3	0.64627	2632.8	0.50749
		1263.3	0.54258	2631.8	0.67781	1263.3	0.97467	2631.8	0.72052	1263.3	0.67481	2631.8	0.50919
		1261.4	0.54581	2630.8	0.67947	1261.4	0.97488	2630.8	0.718	1261.4	0.70525	2630.8	0.51083
		1259.5	0.55519	2629.9	0.68115	1259.5	0.97461	2629.9	0.71555	1259.5	0.73223	2629.9	0.51244
		1257.5	0.56964	2628.9	0.68281	1257.5	0.97374	2628.9	0.71317	1257.5	0.75186	2628.9	0.51402
		1255.6	0.5871	2627.9	0.68446	1255.6	0.97238	2627.9	0.71089	1255.6	0.76374	2627.9	0.51557
		1253.7	0.60586	2627	0.68609	1253.7	0.97081	2627	0.70872	1253.7	0.7707	2627	0.51708
		1251.8	0.62502	2626	0.68768	1251.8	0.96929	2626	0.70667	1251.8	0.77672	2626	0.51856
		1249.8	0.64408	2625	0.68923	1249.8	0.96799	2625	0.70474	1249.8	0.78501	2625	0.52
		1247.9	0.66254	2624.1	0.69075	1247.9	0.96695	2624.1	0.70295	1247.9	0.79682	2624.1	0.52138
		1246	0.67987	2623.1	0.6922	1246	0.96609	2623.1	0.70129	1246	0.8111	2623.1	0.5227
		1244	0.69557	2622.1	0.69361	1244	0.9653	2622.1	0.69976	1244	0.82522	2622.1	0.52394
		1242.1	0.70936	2621.2	0.69495	1242.1	0.96461	2621.2	0.69834	1242.1	0.83705	2621.2	0.52512
		1240.2	0.7212	2620.2	0.69623	1240.2	0.9642	2620.2	0.69703	1240.2	0.84641	2620.2	0.52622
		1238.3	0.73121	2619.3	0.69744	1238.3	0.96435	2619.3	0.6958	1238.3	0.85453	2619.3	0.52727
		1236.3	0.73961	2618.3	0.69861	1236.3	0.96528	2618.3	0.69464	1236.3	0.86248	2618.3	0.52826
		1234.4	0.74672	2617.3	0.69972	1234.4	0.96699	2617.3	0.69354	1234.4	0.87052	2617.3	0.52922
		1232.5	0.7529	2616.4	0.70079	1232.5	0.96925	2616.4	0.69248	1232.5	0.87829	2616.4	0.53015
		1230.5	0.75849	2615.4	0.70182	1230.5	0.97166	2615.4	0.69146	1230.5	0.88537	2615.4	0.53106
		1228.6	0.76378	2614.4	0.70282	1228.6	0.97378	2614.4	0.69046	1228.6	0.8915	2614.4	0.53197
		1226.7	0.76897	2613.5	0.7038	1226.7	0.97529	2613.5	0.68951	1226.7	0.89658	2613.5	0.53288
		1224.8	0.77416	2612.5	0.70477	1224.8	0.97604	2612.5	0.68862	1224.8	0.90066	2612.5	0.53378
		1222.8	0.77935	2611.5	0.70571	1222.8	0.97612	2611.5	0.68781	1222.8	0.90381	2611.5	0.53466
		1220.9	0.78447	2610.6	0.70664	1220.9	0.97561	2610.6	0.68712	1220.9	0.90608	2610.6	0.53551
		1219	0.78949	2609.6	0.70755	1219	0.97435	2609.6	0.68658	1219	0.9075	2609.6	0.5363
		1217	0.79435	2608.6	0.70845	1217	0.97223	2608.6	0.68623	1217	0.90817	2608.6	0.53701
		1215.1	0.79895	2607.7	0.70934	1215.1	0.96976	2607.7	0.68612	1215.1	0.90829	2607.7	0.53759
		1213.2	0.80327	2606.7	0.71021	1213.2	0.96785	2606.7	0.68626	1213.2	0.90787	2606.7	0.53804
		1211.3	0.80737	2605.7	0.71107	1211.3	0.96721	2605.7	0.68669	1211.3	0.90677	2605.7	0.53832
		1209.3	0.81135	2604.8	0.71191	1209.3	0.96813	2604.8	0.68741	1209.3	0.90533	2604.8	0.53841
		1207.4	0.81536	2603.8	0.71272	1207.4	0.97055	2603.8	0.68844	1207.4	0.90463	2603.8	0.53832
		1205.5	0.81961	2602.9	0.71351	1205.5	0.974	2602.9	0.68975	1205.5	0.90568	2602.9	0.53806
		1203.5	0.82434	2601.9	0.71426	1203.5	0.97757	2601.9	0.69134	1203.5	0.90874	2601.9	0.53767
		1201.6	0.8296	2600.9	0.71496	1201.6	0.98051	2600.9	0.69317	1201.6	0.91343	2600.9	0.53718
		1199.7	0.83521	2600	0.71562	1199.7	0.98266	2600	0.69523	1199.7	0.91902	2600	0.53666
		1197.8	0.84081	2599	0.71622	1197.8	0.98413	2599	0.69746	1197.8	0.92424	2599	0.53615
		1195.8	0.84607	2598	0.71676	1195.8	0.9849	2598	0.69984	1195.8	0.9275	2598	0.53572
		1193.9	0.85069	2597.1	0.71725	1193.9	0.98485	2597.1	0.70234	1193.9	0.92754	2597.1	0.53539
		1192	0.85446	2596.1	0.71767	1192	0.98395	2596.1	0.70491	1192	0.92354	2596.1	0.5352
		1190	0.85738	2595.1	0.71801	1190	0.98235	2595.1	0.70753	1190	0.91507	2595.1	0.53517
		1188.1	0.85959	2594.2	0.71829	1188.1	0.98036	2594.2	0.71016	1188.1	0.90248	2594.2	0.53527
		1186.2	0.86118	2593.2	0.71848	1186.2	0.97844	2593.2	0.71276	1186.2	0.88793	2593.2	0.53549
		1184.3	0.86224	2592.2	0.71859	1184.3	0.97695	2592.2	0.71532	1184.3	0.8752	2592.2	0.53579
		1182.3	0.86286	2591.3	0.71863	1182.3	0.97599	2591.3	0.71782	1182.3	0.86784	2591.3	0.53612
		1180.4	0.86312	2590.3	0.7186	1180.4	0.97548	2590.3	0.72024	1180.4	0.86732	2590.3	0.53645
		1178.5	0.86284	2589.4	0.71849	1178.5	0.97525	2589.4	0.72259	1178.5	0.87252	2589.4	0.53672
		1176.5	0.8616	2588.4	0.71833	1176.5	0.97507	2588.4	0.72489	1176.5	0.87991	2588.4	0.53688
		1174.6	0.85884	2587.4	0.7181	1174.6	0.97477	2587.4	0.72715	1174.6	0.88308	2587.4	0.5369
		1172.7	0.85401	2586.5	0.71783	1172.7	0.97417	2586.5	0.7294	1172.7	0.87387	2586.5	0.53672
		1170.8	0.84718	2585.5	0.71752	1170.8	0.97321	2585.5	0.7317	1170.8	0.84951	2585.5	0.5363
		1168.8	0.83956	2584.5	0.71716	1168.8	0.97187	2584.5	0.73405	1168.8	0.81838	2584.5	0.53562
		1166.9	0.833	2583.6	0.71675	1166.9	0.97016	2583.6	0.73648	1166.9	0.79399	2583.6	0.53463
		1165	0.82896	2582.6	0.7163	1165	0.96815	2582.6	0.739	1165	0.78563	2582.6	0.5333
		1163	0.82792	2581.6	0.71579	1163	0.96628	2581.6	0.74159	1163	0.79598	2581.6	0.5316
		1161.1	0.82933	2580.7	0.71522	1161.1	0.96529	2580.7	0.74423	1161.1	0.82208	2580.7	0.5295
		1159.2	0.83196	2579.7	0.71459	1159.2	0.96572	2579.7	0.7469	1159.2	0.85518	2579.7	0.52698
		1157.3	0.83466	2578.7	0.71389	1157.3	0.96755	2578.7	0.74954	1157.3	0.8834	2578.7	0.52404
		1155.3	0.83717	2577.8	0.71313	1155.3	0.97029	2577.8	0.75214	1155.3	0.89986	2577.8	0.52067
		1153.4	0.83995	2576.8	0.71231	1153.4	0.97328	2576.8	0.75466	1153.4	0.90695	2576.8	0.51688
		1151.5	0.84329	2575.9	0.71143	1151.5	0.9757	2575.9	0.75708	1151.5	0.91007	2575.9	0.51269
		1149.5	0.84679	2574.9	0.71051	1149.5	0.9768	2574.9	0.75939	1149.5	0.91167	2574.9	0.50814
		1147.6	0.84962	2573.9	0.70954	1147.6	0.9764	2573.9	0.76157	1147.6	0.91237	2573.9	0.50325
		1145.7	0.85125	2573	0.70854	1145.7	0.97507	2573	0.76362	1145.7	0.913	2573	0.49809
		1143.8	0.85181	2572	0.7075	1143.8	0.97356	2572	0.76554	1143.8	0.91443	2572	0.4927
		1141.8	0.85195	2571	0.70644	1141.8	0.97238	2571	0.76732	1141.8	0.91698	2571	0.48714
		1139.9	0.85246	2570.1	0.70534	1139.9	0.97172	2570.1	0.76896	1139.9	0.92038	2570.1	0.48148
		1138	0.85362	2569.1	0.70421	1138	0.97149	2569.1	0.77046	1138	0.92395	2569.1	0.47579
		1136	0.85476	2568.1	0.70305	1136	0.9713	2568.1	0.77182	1136	0.9268	2568.1	0.47014
		1134.1	0.85438	2567.2	0.70187	1134.1	0.97074	2567.2	0.77305	1134.1	0.92832	2567.2	0.4646
		1132.2	0.85071	2566.2	0.70065	1132.2	0.96973	2566.2	0.77415	1132.2	0.9286	2566.2	0.45926
		1130.3	0.84208	2565.2	0.69941	1130.3	0.9686	2565.2	0.77512	1130.3	0.9282	2565.2	0.45418
		1128.3	0.82664	2564.3	0.69814	1128.3	0.9677	2564.3	0.77598	1128.3	0.92762	2564.3	0.44943
		1126.4	0.80288	2563.3	0.69685	1126.4	0.96728	2563.3	0.77674	1126.4	0.92707	2563.3	0.44508
		1124.5	0.77187	2562.4	0.69555	1124.5	0.96734	2562.4	0.77739	1124.5	0.92668	2562.4	0.44118
		1122.5	0.73879	2561.4	0.69425	1122.5	0.96764	2561.4	0.77796	1122.5	0.9265	2561.4	0.43778
		1120.6	0.71149	2560.4	0.69295	1120.6	0.96786	2560.4	0.77846	1120.6	0.92655	2560.4	0.43489
		1118.7	0.69708	2559.5	0.69166	1118.7	0.96775	2559.5	0.7789	1118.7	0.92684	2559.5	0.43254
		1116.7	0.69898	2558.5	0.69037	1116.7	0.96734	2558.5	0.7793	1116.7	0.92736	2558.5	0.43071
		1114.8	0.71571	2557.5	0.68909	1114.8	0.96683	2557.5	0.77968	1114.8	0.92809	2557.5	0.42938
		1112.9	0.74157	2556.6	0.68781	1112.9	0.96648	2556.6	0.78007	1112.9	0.92887	2556.6	0.42852
		1111	0.76895	2555.6	0.68655	1111	0.96649	2555.6	0.78047	1111	0.92871	2555.6	0.42807
		1109	0.79187	2554.6	0.68529	1109	0.9669	2554.6	0.78092	1109	0.92574	2554.6	0.428
		1107.1	0.80823	2553.7	0.68403	1107.1	0.96762	2553.7	0.78141	1107.1	0.91916	2553.7	0.42826
		1105.2	0.81913	2552.7	0.68278	1105.2	0.96838	2552.7	0.78197	1105.2	0.91069	2552.7	0.42879
		1103.2	0.82649	2551.7	0.68154	1103.2	0.96889	2551.7	0.78259	1103.2	0.90319	2551.7	0.42956
		1101.3	0.83166	2550.8	0.68031	1101.3	0.96901	2550.8	0.78329	1101.3	0.89873	2550.8	0.43052
		1099.4	0.83538	2549.8	0.67909	1099.4	0.96879	2549.8	0.78405	1099.4	0.89781	2549.8	0.43166
		1097.5	0.83805	2548.9	0.67787	1097.5	0.96842	2548.9	0.78488	1097.5	0.89922	2548.9	0.43295
		1095.5	0.83984	2547.9	0.67667	1095.5	0.96814	2547.9	0.78575	1095.5	0.90032	2547.9	0.43438
		1093.6	0.8409	2546.9	0.6755	1093.6	0.96809	2546.9	0.78665	1093.6	0.8984	2546.9	0.43596
		1091.7	0.84154	2546	0.67436	1091.7	0.96826	2546	0.78758	1091.7	0.89205	2546	0.4377
		1089.7	0.84209	2545	0.6733	1089.7	0.96846	2545	0.7885	1089.7	0.87982	2545	0.4396
		1087.8	0.84271	2544	0.67232	1087.8	0.96841	2544	0.7894	1087.8	0.85965	2544	0.44168
		1085.9	0.84339	2543.1	0.67146	1085.9	0.96794	2543.1	0.79026	1085.9	0.83386	2543.1	0.44394
		1084	0.84415	2542.1	0.67074	1084	0.96704	2542.1	0.79106	1084	0.811	2542.1	0.44639
		1082	0.84497	2541.1	0.67018	1082	0.96585	2541.1	0.7918	1082	0.79966	2541.1	0.44903
		1080.1	0.84573	2540.2	0.66979	1080.1	0.96456	2540.2	0.79245	1080.1	0.80381	2540.2	0.45185
		1078.2	0.84644	2539.2	0.6696	1078.2	0.96332	2539.2	0.793	1078.2	0.82287	2539.2	0.45484
		1076.2	0.84717	2538.2	0.66961	1076.2	0.96204	2538.2	0.79346	1076.2	0.85185	2538.2	0.45797
		1074.3	0.84788	2537.3	0.6698	1074.3	0.96047	2537.3	0.79381	1074.3	0.88134	2537.3	0.46123
		1072.4	0.84842	2536.3	0.67019	1072.4	0.95845	2536.3	0.79407	1072.4	0.90188	2536.3	0.46459
		1070.5	0.8487	2535.3	0.67076	1070.5	0.9563	2535.3	0.79423	1070.5	0.91114	2535.3	0.46803
		1068.5	0.84882	2534.4	0.6715	1068.5	0.95471	2534.4	0.79431	1068.5	0.91373	2534.4	0.47154
		1066.6	0.8489	2533.4	0.6724	1066.6	0.95424	2533.4	0.79432	1066.6	0.91428	2533.4	0.4751
		1064.7	0.84893	2532.5	0.67344	1064.7	0.95507	2532.5	0.79428	1064.7	0.91444	2532.5	0.4787
		1062.7	0.84885	2531.5	0.67462	1062.7	0.95698	2531.5	0.79423	1062.7	0.91448	2531.5	0.48233
		1060.8	0.84868	2530.5	0.67591	1060.8	0.9594	2530.5	0.79418	1060.8	0.91443	2530.5	0.48599
		1058.9	0.84842	2529.6	0.6773	1058.9	0.96146	2529.6	0.79417	1058.9	0.91428	2529.6	0.48968
		1057	0.84811	2528.6	0.67878	1057	0.96253	2528.6	0.79423	1057	0.914	2528.6	0.49339
		1055	0.84784	2527.6	0.68033	1055	0.96261	2527.6	0.79438	1055	0.91354	2527.6	0.49711
		1053.1	0.84775	2526.7	0.68193	1053.1	0.96213	2526.7	0.79464	1053.1	0.91282	2526.7	0.50085
		1051.2	0.84803	2525.7	0.68358	1051.2	0.9616	2525.7	0.79502	1051.2	0.91175	2525.7	0.5046
		1049.2	0.84872	2524.7	0.68526	1049.2	0.96137	2524.7	0.79554	1049.2	0.91034	2524.7	0.50835
		1047.3	0.84967	2523.8	0.68698	1047.3	0.96168	2523.8	0.79617	1047.3	0.90863	2523.8	0.5121
		1045.4	0.85066	2522.8	0.68874	1045.4	0.96251	2522.8	0.79692	1045.4	0.90678	2522.8	0.51585
		1043.5	0.85156	2521.8	0.69055	1043.5	0.96357	2521.8	0.79775	1043.5	0.90478	2521.8	0.51957
		1041.5	0.85228	2520.9	0.6924	1041.5	0.96447	2520.9	0.79866	1041.5	0.90142	2520.9	0.52329
		1039.6	0.85272	2519.9	0.69431	1039.6	0.96497	2519.9	0.79961	1039.6	0.89408	2519.9	0.52697
		1037.7	0.85283	2519	0.69627	1037.7	0.96508	2519	0.80058	1037.7	0.88222	2519	0.53063
		1035.7	0.85264	2518	0.6983	1035.7	0.96496	2518	0.80154	1035.7	0.86968	2518	0.53426
		1033.8	0.85222	2517	0.70039	1033.8	0.96488	2517	0.80249	1033.8	0.86135	2517	0.53786
		1031.9	0.85163	2516.1	0.70255	1031.9	0.96507	2516.1	0.8034	1031.9	0.85972	2516.1	0.54141
		1030	0.85092	2515.1	0.70477	1030	0.96556	2515.1	0.80425	1030	0.86494	2515.1	0.54493
		1028	0.85016	2514.1	0.70704	1028	0.96614	2514.1	0.80504	1028	0.87529	2514.1	0.54841
		1026.1	0.84942	2513.2	0.70937	1026.1	0.9665	2513.2	0.80575	1026.1	0.88681	2513.2	0.55185
		1024.2	0.84875	2512.2	0.71174	1024.2	0.96644	2512.2	0.80638	1024.2	0.89465	2512.2	0.55525
		1022.2	0.84813	2511.2	0.71415	1022.2	0.96597	2511.2	0.80692	1022.2	0.89712	2511.2	0.55862
		1020.3	0.84765	2510.3	0.71659	1020.3	0.96535	2510.3	0.80736	1020.3	0.89674	2510.3	0.56195
		1018.4	0.84753	2509.3	0.71906	1018.4	0.96495	2509.3	0.80772	1018.4	0.89637	2509.3	0.56525
		1016.5	0.84804	2508.3	0.72154	1016.5	0.96507	2508.3	0.80798	1016.5	0.89705	2508.3	0.56852
		1014.5	0.84924	2507.4	0.72402	1014.5	0.96573	2507.4	0.80815	1014.5	0.89868	2507.4	0.57176
		1012.6	0.85106	2506.4	0.72648	1012.6	0.96671	2506.4	0.80825	1012.6	0.90081	2506.4	0.57498
		1010.7	0.85331	2505.5	0.72893	1010.7	0.96766	2505.5	0.80826	1010.7	0.90298	2505.5	0.57816
		1008.7	0.85569	2504.5	0.73134	1008.7	0.96827	2504.5	0.8082	1008.7	0.90479	2504.5	0.58131
		1006.8	0.85791	2503.5	0.73371	1006.8	0.96846	2503.5	0.80807	1006.8	0.90597	2503.5	0.58443
		1004.9	0.85982	2502.6	0.73604	1004.9	0.96845	2502.6	0.80787	1004.9	0.90657	2502.6	0.58751
		1003	0.86148	2501.6	0.73832	1003	0.96853	2501.6	0.80761	1003	0.90714	2501.6	0.59055
		1001	0.86294	2500.6	0.74054	1001	0.96893	2500.6	0.80728	1001	0.90819	2500.6	0.59355
		999.1	0.86432	2499.7	0.74272	999.1	0.96965	2499.7	0.8069	999.1	0.90982	2499.7	0.5965
		997.2	0.86578	2498.7	0.74484	997.2	0.9705	2498.7	0.80648	997.2	0.91182	2498.7	0.59941
		995.2	0.86751	2497.7	0.74691	995.2	0.9712	2497.7	0.80602	995.2	0.91395	2497.7	0.60227
		993.3	0.8694	2496.8	0.74893	993.3	0.97162	2496.8	0.80554	993.3	0.91603	2496.8	0.60509
		991.4	0.87106	2495.8	0.7509	991.4	0.97185	2495.8	0.80505	991.4	0.91798	2495.8	0.60785
		989.5	0.87209	2494.8	0.75284	989.5	0.97219	2494.8	0.80458	989.5	0.91986	2494.8	0.61056
		987.5	0.87246	2493.9	0.75473	987.5	0.97298	2493.9	0.80413	987.5	0.92178	2493.9	0.61322
		985.6	0.87239	2492.9	0.7566	985.6	0.97438	2492.9	0.80373	985.6	0.92377	2492.9	0.61582
		983.7	0.87209	2492	0.75844	983.7	0.97621	2492	0.80339	983.7	0.92578	2492	0.61836
		981.7	0.87186	2491	0.76026	981.7	0.97804	2491	0.80314	981.7	0.92775	2491	0.62085
		979.8	0.8721	2490	0.76207	979.8	0.9794	2490	0.80299	979.8	0.92965	2490	0.62328
		977.9	0.87306	2489.1	0.76386	977.9	0.98011	2489.1	0.80295	977.9	0.93147	2489.1	0.62566
		976	0.87467	2488.1	0.76564	976	0.98028	2488.1	0.80304	976	0.93319	2488.1	0.62799
		974	0.87682	2487.1	0.76742	974	0.98027	2487.1	0.80326	974	0.93481	2487.1	0.63029
		972.1	0.87949	2486.2	0.76919	972.1	0.98056	2486.2	0.80364	972.1	0.93635	2486.2	0.63254
		970.2	0.88255	2485.2	0.77095	970.2	0.98147	2485.2	0.80415	970.2	0.93781	2485.2	0.63477
		968.2	0.88555	2484.2	0.77271	968.2	0.98294	2484.2	0.80482	968.2	0.93925	2484.2	0.63696
		966.3	0.88804	2483.3	0.77445	966.3	0.98464	2483.3	0.80562	966.3	0.94072	2483.3	0.63912
		964.4	0.88985	2482.3	0.77619	964.4	0.9861	2482.3	0.80657	964.4	0.9423	2482.3	0.64125
		962.4	0.89113	2481.3	0.77792	962.4	0.98698	2481.3	0.80764	962.4	0.94402	2481.3	0.64334
		960.5	0.8922	2480.4	0.77963	960.5	0.98721	2480.4	0.80883	960.5	0.94587	2480.4	0.6454
		958.6	0.89342	2479.4	0.78133	958.6	0.98705	2479.4	0.81012	958.6	0.94777	2479.4	0.64742
		956.7	0.8951	2478.5	0.78301	956.7	0.98664	2478.5	0.81151	956.7	0.94969	2478.5	0.64939
		954.7	0.89713	2477.5	0.78467	954.7	0.9853	2477.5	0.81299	954.7	0.95159	2477.5	0.65133
		952.8	0.89867	2476.5	0.78631	952.8	0.9817	2476.5	0.81453	952.8	0.95349	2476.5	0.65322
		950.9	0.89878	2475.6	0.78792	950.9	0.97557	2475.6	0.81613	950.9	0.95536	2475.6	0.65506
		948.9	0.89744	2474.6	0.7895	948.9	0.9686	2474.6	0.81778	948.9	0.95718	2474.6	0.65687
		947	0.8956	2473.6	0.79105	947	0.96315	2473.6	0.81946	947	0.95893	2473.6	0.65864
		945.1	0.89423	2472.7	0.79256	945.1	0.96094	2472.7	0.82116	945.1	0.96052	2472.7	0.66038
		943.2	0.89387	2471.7	0.79403	943.2	0.96274	2471.7	0.82287	943.2	0.96188	2471.7	0.66208
		941.2	0.8946	2470.7	0.79547	941.2	0.96807	2470.7	0.82459	941.2	0.963	2470.7	0.66375
		939.3	0.89609	2469.8	0.79687	939.3	0.97496	2469.8	0.82629	939.3	0.96392	2469.8	0.66539
		937.4	0.89717	2468.8	0.79823	937.4	0.98084	2468.8	0.82799	937.4	0.9647	2468.8	0.66699
		935.4	0.89602	2467.8	0.79955	935.4	0.98454	2467.8	0.82966	935.4	0.96544	2467.8	0.66857
		933.5	0.89135	2466.9	0.80084	933.5	0.9866	2466.9	0.83131	933.5	0.96613	2466.9	0.67012
		931.6	0.88413	2465.9	0.80209	931.6	0.98785	2465.9	0.83293	931.6	0.96666	2465.9	0.67166
		929.7	0.87716	2464.9	0.80331	929.7	0.98865	2464.9	0.83452	929.7	0.96678	2464.9	0.67317
		927.7	0.8728	2464	0.8045	927.7	0.98931	2464	0.83609	927.7	0.96604	2464	0.67468
		925.8	0.8716	2463	0.80566	925.8	0.99023	2463	0.83761	925.8	0.96384	2463	0.67618
		923.9	0.87252	2462.1	0.80679	923.9	0.99164	2462.1	0.83911	923.9	0.95977	2462.1	0.67769
		921.9	0.87391	2461.1	0.8079	921.9	0.99346	2461.1	0.84056	921.9	0.95427	2461.1	0.6792
		920	0.87433	2460.1	0.80899	920	0.99533	2460.1	0.84198	920	0.94865	2460.1	0.68074
		918.1	0.87329	2459.2	0.81006	918.1	0.9968	2459.2	0.84337	918.1	0.94447	2459.2	0.68229
		916.2	0.87188	2458.2	0.81111	916.2	0.99747	2458.2	0.84472	916.2	0.94286	2458.2	0.68387
		914.2	0.87213	2457.2	0.81215	914.2	0.99722	2457.2	0.84605	914.2	0.94408	2457.2	0.68547
		912.3	0.87477	2456.3	0.81319	912.3	0.99637	2456.3	0.84736	912.3	0.94735	2456.3	0.68709
		910.4	0.87817	2455.3	0.81421	910.4	0.99548	2455.3	0.84865	910.4	0.95104	2455.3	0.68874
		908.4	0.87972	2454.3	0.81524	908.4	0.99505	2454.3	0.84992	908.4	0.95343	2454.3	0.6904
		906.5	0.87846	2453.4	0.81626	906.5	0.99518	2453.4	0.85119	906.5	0.95341	2453.4	0.69207
		904.6	0.87575	2452.4	0.81728	904.6	0.99557	2452.4	0.85245	904.6	0.95042	2452.4	0.69375
		902.7	0.87338	2451.4	0.8183	902.7	0.99576	2451.4	0.85371	902.7	0.94445	2451.4	0.69543
		900.7	0.87213	2450.5	0.81931	900.7	0.99535	2450.5	0.85498	900.7	0.93648	2450.5	0.6971
		898.8	0.87221	2449.5	0.82032	898.8	0.99432	2449.5	0.85624	898.8	0.92869	2449.5	0.69877
		896.9	0.87357	2448.6	0.8213	896.9	0.99311	2448.6	0.85751	896.9	0.92359	2448.6	0.70042
		894.9	0.87565	2447.6	0.82228	894.9	0.99236	2447.6	0.85878	894.9	0.92291	2447.6	0.70205
		893	0.8777	2446.6	0.82324	893	0.99256	2446.6	0.86005	893	0.92712	2446.6	0.70366
		891.1	0.87954	2445.7	0.82419	891.1	0.99375	2445.7	0.86133	891.1	0.93526	2445.7	0.70525
		889.2	0.88155	2444.7	0.82512	889.2	0.99546	2444.7	0.8626	889.2	0.94511	2444.7	0.70682
		887.2	0.88375	2443.7	0.82604	887.2	0.99694	2443.7	0.86386	887.2	0.95426	2443.7	0.70837
		885.3	0.88574	2442.8	0.82696	885.3	0.99754	2442.8	0.8651	885.3	0.96128	2442.8	0.70992
		883.4	0.88733	2441.8	0.82786	883.4	0.99711	2441.8	0.86632	883.4	0.96607	2441.8	0.71147
		881.4	0.8887	2440.8	0.82876	881.4	0.99601	2440.8	0.86751	881.4	0.96921	2440.8	0.71302
		879.5	0.89014	2439.9	0.82965	879.5	0.99491	2439.9	0.86868	879.5	0.97132	2439.9	0.71458
		877.6	0.89166	2438.9	0.83054	877.6	0.99446	2438.9	0.86981	877.6	0.97299	2438.9	0.71614
		875.7	0.89333	2437.9	0.83141	875.7	0.99486	2437.9	0.87091	875.7	0.97477	2437.9	0.71769
		873.7	0.89533	2437	0.83229	873.7	0.99586	2437	0.87198	873.7	0.97699	2437	0.71924
		871.8	0.89766	2436	0.83315	871.8	0.99679	2436	0.87301	871.8	0.97958	2436	0.72077
		869.9	0.90017	2435.1	0.83402	869.9	0.99703	2435.1	0.874	869.9	0.98216	2435.1	0.72227
		867.9	0.90275	2434.1	0.8349	867.9	0.99639	2434.1	0.87494	867.9	0.98428	2434.1	0.72375
		866	0.90532	2433.1	0.83577	866	0.99513	2433.1	0.87583	866	0.98567	2433.1	0.72521
		864.1	0.90769	2432.2	0.83664	864.1	0.99379	2432.2	0.87668	864.1	0.98618	2432.2	0.72663
		862.2	0.90963	2431.2	0.83752	862.2	0.99295	2431.2	0.87748	862.2	0.98587	2431.2	0.72802
		860.2	0.91113	2430.2	0.83839	860.2	0.99293	2430.2	0.87824	860.2	0.98507	2430.2	0.72939
		858.3	0.91225	2429.3	0.83925	858.3	0.99348	2429.3	0.87895	858.3	0.98374	2429.3	0.73073
		856.4	0.91285	2428.3	0.8401	856.4	0.99371	2428.3	0.87961	856.4	0.98137	2428.3	0.73205
		854.4	0.91233	2427.3	0.84093	854.4	0.99269	2427.3	0.88024	854.4	0.97829	2427.3	0.73334
		852.5	0.90929	2426.4	0.84173	852.5	0.9904	2426.4	0.88084	852.5	0.97624	2426.4	0.73461
		850.6	0.90109	2425.4	0.84252	850.6	0.98781	2425.4	0.88141	850.6	0.97675	2425.4	0.73586
		848.7	0.88493	2424.4	0.84329	848.7	0.98608	2424.4	0.88196	848.7	0.97999	2424.4	0.7371
		846.7	0.86116	2423.5	0.84405	846.7	0.98574	2423.5	0.88249	846.7	0.98524	2423.5	0.73833
		844.8	0.83538	2422.5	0.84479	844.8	0.98609	2422.5	0.88301	844.8	0.99136	2422.5	0.73955
		842.9	0.81603	2421.6	0.84552	842.9	0.98569	2421.6	0.88352	842.9	0.99671	2421.6	0.74078
		840.9	0.8098	2420.6	0.84624	840.9	0.98383	2420.6	0.88404	840.9	0.99983	2420.6	0.74202
		839	0.81892	2419.6	0.84695	839	0.98112	2419.6	0.88455	839	1.00068	2419.6	0.74327
		837.1	0.84057	2418.7	0.84765	837.1	0.97895	2418.7	0.88507	837.1	1.00042	2418.7	0.74453
		835.2	0.86779	2417.7	0.84835	835.2	0.97873	2417.7	0.8856	835.2	0.99972	2417.7	0.74581
		833.2	0.89246	2416.7	0.84904	833.2	0.98119	2416.7	0.88614	833.2	0.99842	2416.7	0.74709
		831.3	0.90972	2415.8	0.84971	831.3	0.98596	2415.8	0.88669	831.3	0.99619	2415.8	0.74838
		829.4	0.91964	2414.8	0.85038	829.4	0.9914	2414.8	0.88724	829.4	0.9929	2414.8	0.74967
		827.4	0.92416	2413.8	0.85104	827.4	0.99571	2413.8	0.88781	827.4	0.98884	2413.8	0.75097
		825.5	0.92394	2412.9	0.85169	825.5	0.99828	2412.9	0.88837	825.5	0.98488	2412.9	0.75228
		823.6	0.91963	2411.9	0.85232	823.6	0.99941	2411.9	0.88894	823.6	0.98199	2411.9	0.75358
		821.6	0.91371	2410.9	0.85294	821.6	0.9994	2410.9	0.88949	821.6	0.98061	2410.9	0.75488
		819.7	0.90943	2410	0.85355	819.7	0.99858	2410	0.89003	819.7	0.9805	2410	0.75617
		817.8	0.90892	2409	0.85414	817.8	0.9975	2409	0.89055	817.8	0.98092	2409	0.75746
		815.9	0.91264	2408.1	0.85473	815.9	0.99684	2408.1	0.89104	815.9	0.98088	2408.1	0.75873
		813.9	0.91916	2407.1	0.85531	813.9	0.997	2407.1	0.89149	813.9	0.97958	2407.1	0.76001
		812	0.92453	2406.1	0.85589	812	0.99781	2406.1	0.89191	812	0.97703	2406.1	0.76128
		810.1	0.92444	2405.2	0.85648	810.1	0.99866	2405.2	0.89229	810.1	0.97386	2405.2	0.76254
		808.1	0.9191	2404.2	0.85707	808.1	0.99895	2404.2	0.89262	808.1	0.97087	2404.2	0.76381
		806.2	0.91307	2403.2	0.85769	806.2	0.99833	2403.2	0.89292	806.2	0.96872	2403.2	0.76509
		804.3	0.91022	2402.3	0.85833	804.3	0.99687	2402.3	0.89318	804.3	0.96792	2402.3	0.76637
		802.4	0.91149	2401.3	0.859	802.4	0.99519	2401.3	0.89342	802.4	0.96858	2401.3	0.76765
		800.4	0.91607	2400.3	0.8597	800.4	0.99415	2400.3	0.89363	800.4	0.97051	2400.3	0.76894
		798.5	0.92241	2399.4	0.86043	798.5	0.99411	2399.4	0.89382	798.5	0.97337	2399.4	0.77023
		796.6	0.92812	2398.4	0.8612	796.6	0.99465	2398.4	0.894	796.6	0.97667	2398.4	0.77153
		794.6	0.93174	2397.4	0.86198	794.6	0.99494	2397.4	0.89418	794.6	0.97931	2397.4	0.77282
		792.7	0.93423	2396.5	0.86278	792.7	0.99435	2396.5	0.89436	792.7	0.97987	2396.5	0.77411
		790.8	0.93735	2395.5	0.8636	790.8	0.99257	2395.5	0.89455	790.8	0.97776	2395.5	0.7754
		788.9	0.94142	2394.6	0.86442	788.9	0.98979	2394.6	0.89476	788.9	0.97367	2394.6	0.77669
		786.9	0.94548	2393.6	0.86524	786.9	0.98665	2393.6	0.89498	786.9	0.96869	2393.6	0.77798
		785	0.94864	2392.6	0.86604	785	0.98383	2392.6	0.8952	785	0.96345	2392.6	0.77925
		783.1	0.9505	2391.7	0.8668	783.1	0.98159	2391.7	0.89543	783.1	0.95762	2391.7	0.78046
		781.1	0.9503	2390.7	0.86751	781.1	0.97931	2390.7	0.89564	781.1	0.94983	2390.7	0.78161
		779.2	0.946	2389.7	0.86816	779.2	0.97488	2389.7	0.89583	779.2	0.93702	2389.7	0.78269
		777.3	0.93557	2388.8	0.86876	777.3	0.9649	2388.8	0.896	777.3	0.91592	2388.8	0.78368
		775.4	0.91985	2387.8	0.86931	775.4	0.94775	2387.8	0.89614	775.4	0.88829	2387.8	0.7846
		773.4	0.9028	2386.8	0.86981	773.4	0.92705	2386.8	0.89626	773.4	0.86038	2386.8	0.78545
		771.5	0.88893	2385.9	0.87029	771.5	0.91009	2385.9	0.89636	771.5	0.83754	2385.9	0.78625
		769.6	0.88158	2384.9	0.87075	769.6	0.90305	2384.9	0.89645	769.6	0.82484	2384.9	0.787
		767.6	0.88267	2383.9	0.8712	767.6	0.90839	2383.9	0.89653	767.6	0.82744	2383.9	0.78774
		765.7	0.89192	2383	0.87166	765.7	0.92463	2383	0.89661	765.7	0.84588	2383	0.78848
		763.8	0.9061	2382	0.87213	763.8	0.94631	2382	0.8967	763.8	0.87414	2382	0.78925
		761.9	0.92088	2381	0.87261	761.9	0.96578	2381	0.8968	761.9	0.90396	2381	0.79002
		759.9	0.93361	2380.1	0.87308	759.9	0.97787	2380.1	0.89689	759.9	0.93036	2380.1	0.79079
		758	0.94332	2379.1	0.87355	758	0.98297	2379.1	0.89698	758	0.95055	2379.1	0.79156
		756.1	0.94936	2378.2	0.87402	756.1	0.98459	2378.2	0.89707	756.1	0.96174	2378.2	0.79233
		754.1	0.9514	2377.2	0.87449	754.1	0.98523	2377.2	0.89716	754.1	0.96459	2377.2	0.79309
		752.2	0.95012	2376.2	0.87496	752.2	0.98528	2376.2	0.89725	752.2	0.96266	2376.2	0.79386
		750.3	0.94724	2375.3	0.87543	750.3	0.98386	2375.3	0.89734	750.3	0.95768	2375.3	0.79463
		748.4	0.94462	2374.3	0.8759	748.4	0.97966	2374.3	0.89743	748.4	0.94961	2374.3	0.7954
		746.4	0.94347	2373.3	0.87638	746.4	0.97223	2373.3	0.89752	746.4	0.9385	2373.3	0.79617
		744.5	0.94417	2372.4	0.87685	744.5	0.96296	2372.4	0.89761	744.5	0.92487	2372.4	0.79693
		742.6	0.9464	2371.4	0.87732	742.6	0.95454	2371.4	0.89771	742.6	0.90961	2371.4	0.7977
		740.6	0.9494	2370.4	0.87779	740.6	0.94952	2370.4	0.8978	740.6	0.89398	2370.4	0.79847
		738.7	0.95219	2369.5	0.87826	738.7	0.94928	2369.5	0.89789	738.7	0.87947	2369.5	0.79924
		736.8	0.95393	2368.5	0.87873	736.8	0.95337	2368.5	0.89798	736.8	0.86809	2368.5	0.80001
		734.9	0.95434	2367.5	0.8792	734.9	0.95955	2367.5	0.89807	734.9	0.86199	2367.5	0.80078
		732.9	0.95363	2366.6	0.87967	732.9	0.96469	2366.6	0.89816	732.9	0.86223	2366.6	0.80154
		731	0.9521	2365.6	0.88015	731	0.96643	2365.6	0.89825	731	0.86802	2365.6	0.80231
		729.1	0.94973	2364.7	0.88062	729.1	0.96376	2364.7	0.89834	729.1	0.87723	2364.7	0.80308
		727.1	0.94597	2363.7	0.88109	727.1	0.95531	2363.7	0.89843	727.1	0.8874	2363.7	0.80385
		725.2	0.94029	2362.7	0.88156	725.2	0.93805	2362.7	0.89852	725.2	0.89637	2362.7	0.80462
		723.3	0.93298	2361.8	0.88203	723.3	0.91123	2361.8	0.89861	723.3	0.90284	2361.8	0.80539
		721.4	0.92508	2360.8	0.8825	721.4	0.88033	2360.8	0.89871	721.4	0.90697	2360.8	0.80615
		719.4	0.91771	2359.8	0.88297	719.4	0.85498	2359.8	0.8988	719.4	0.90981	2359.8	0.80692
		717.5	0.91194	2358.9	0.88344	717.5	0.84297	2358.9	0.89889	717.5	0.91199	2358.9	0.80769
		715.6	0.90871	2357.9	0.88392	715.6	0.84657	2357.9	0.89898	715.6	0.91346	2357.9	0.80846
		713.6	0.90834	2356.9	0.88439	713.6	0.86219	2356.9	0.89907	713.6	0.9141	2356.9	0.80923
		711.7	0.91007	2356	0.88486	711.7	0.88244	2356	0.89916	711.7	0.91402	2356	0.80999
		709.8	0.91288	2355	0.88533	709.8	0.89986	2355	0.89925	709.8	0.91347	2355	0.81076
		707.9	0.91647	2354	0.8858	707.9	0.91142	2354	0.89934	707.9	0.91273	2354	0.81153
		705.9	0.92066	2353.1	0.88627	705.9	0.9195	2353.1	0.89943	705.9	0.91197	2353.1	0.8123
		704	0.92483	2352.1	0.88674	704	0.92829	2352.1	0.89952	704	0.91122	2352.1	0.81307
		702.1	0.9286	2351.2	0.88721	702.1	0.9395	2351.2	0.89962	702.1	0.91035	2351.2	0.81384
		700.1	0.93233	2350.2	0.88769	700.1	0.95129	2350.2	0.89971	700.1	0.90897	2350.2	0.8146
		698.2	0.93649	2349.2	0.88816	698.2	0.96041	2349.2	0.8998	698.2	0.90627	2349.2	0.81537
		696.3	0.94103	2348.3	0.88863	696.3	0.96541	2348.3	0.89989	696.3	0.90075	2348.3	0.81614
		694.4	0.94569	2347.3	0.8891	694.4	0.96784	2347.3	0.89998	694.4	0.8902	2347.3	0.81691
		692.4	0.95048	2346.3	0.88957	692.4	0.96992	2346.3	0.90007	692.4	0.87339	2346.3	0.81768
		690.5	0.9553	2345.4	0.89004	690.5	0.9725	2345.4	0.90016	690.5	0.85194	2345.4	0.81844
		688.6	0.9597	2344.4	0.89051	688.6	0.97534	2344.4	0.90025	688.6	0.83	2344.4	0.81921
		686.6	0.96332	2343.4	0.89098	686.6	0.97794	2343.4	0.90034	686.6	0.81341	2343.4	0.81998
		684.7	0.96604	2342.5	0.89146	684.7	0.97983	2342.5	0.90043	684.7	0.80809	2342.5	0.82075
		682.8	0.96777	2341.5	0.89193	682.8	0.98082	2341.5	0.90053	682.8	0.81683	2341.5	0.82152
		680.9	0.96816	2340.5	0.8924	680.9	0.98121	2340.5	0.90062	680.9	0.83734	2340.5	0.82229
		678.9	0.96694	2339.6	0.89287	678.9	0.9816	2339.6	0.90071	678.9	0.86339	2339.6	0.82305
		677	0.96464	2338.6	0.89334	677	0.98234	2338.6	0.9008	677	0.88803	2338.6	0.82382
		675.1	0.96196	2337.7	0.89381	675.1	0.98354	2337.7	0.90089	675.1	0.90701	2337.7	0.82459
		673.1	0.95952	2336.7	0.89428	673.1	0.98518	2336.7	0.90098	673.1	0.91984	2336.7	0.82536
		671.2	0.95841	2335.7	0.89475	671.2	0.98656	2335.7	0.90107	671.2	0.92771	2335.7	0.82613
		669.3	0.9592	2334.8	0.89523	669.3	0.98698	2334.8	0.90116	669.3	0.93308	2334.8	0.8269
		667.3	0.96123	2333.8	0.8957	667.3	0.9863	2333.8	0.90125	667.3	0.93781	2333.8	0.82766
		665.4	0.96315	2332.8	0.89617	665.4	0.98505	2332.8	0.90134	665.4	0.94222	2332.8	0.82843
		663.5	0.96397	2331.9	0.89664	663.5	0.98394	2331.9	0.90143	663.5	0.9458	2331.9	0.8292
		661.6	0.96349	2330.9	0.89711	661.6	0.98343	2330.9	0.90153	661.6	0.94788	2330.9	0.82997
		659.6	0.96193	2329.9	0.89758	659.6	0.98391	2329.9	0.90162	659.6	0.94866	2329.9	0.83074
		657.7	0.95992	2329	0.89805	657.7	0.98529	2329	0.90171	657.7	0.9492	2329	0.8315
		655.8	0.95889	2328	0.89852	655.8	0.98652	2328	0.9018	655.8	0.94947	2328	0.83227
		653.8	0.95966	2327	0.899	653.8	0.98677	2327	0.90189	653.8	0.94947	2327	0.83304
		651.9	0.96185	2326.1	0.89947	651.9	0.98586	2326.1	0.90198	651.9	0.94941	2326.1	0.83381
		650	0.96446	2325.1	0.89994	650	0.98419	2325.1	0.90207	650	0.94944	2325.1	0.83458
		648.1	0.96699	2324.2	0.90041	648.1	0.9825	2324.2	0.90216	648.1	0.94965	2324.2	0.83535
		646.1	0.96945	2323.2	0.90088	646.1	0.98149	2323.2	0.90225	646.1	0.94999	2323.2	0.83611
		644.2	0.9717	2322.2	0.90135	644.2	0.98142	2322.2	0.90234	644.2	0.95029	2322.2	0.83688
		642.3	0.97326	2321.3	0.90182	642.3	0.98195	2321.3	0.90244	642.3	0.95039	2321.3	0.83765
		640.3	0.97374	2320.3	0.90229	640.3	0.9823	2320.3	0.90253	640.3	0.95021	2320.3	0.83842
		638.4	0.97291	2319.3	0.90277	638.4	0.98179	2319.3	0.90262	638.4	0.9497	2319.3	0.83919
		636.5	0.97054	2318.4	0.90324	636.5	0.98029	2318.4	0.90271	636.5	0.94892	2318.4	0.83996
		634.6	0.96685	2317.4	0.90371	634.6	0.9782	2317.4	0.9028	634.6	0.94808	2317.4	0.84072
		632.6	0.96281	2316.4	0.90418	632.6	0.97625	2316.4	0.90289	632.6	0.94742	2316.4	0.84149
		630.7	0.95957	2315.5	0.90465	630.7	0.97507	2315.5	0.90298	630.7	0.94707	2315.5	0.84226
		628.8	0.9577	2314.5	0.90512	628.8	0.97485	2314.5	0.90307	628.8	0.947	2314.5	0.84303
		626.8	0.95726	2313.5	0.90559	626.8	0.97523	2313.5	0.90316	626.8	0.94703	2313.5	0.8438
		624.9	0.95758	2312.6	0.90607	624.9	0.97559	2312.6	0.90325	624.9	0.94705	2312.6	0.84456
		623	0.95685	2311.6	0.90654	623	0.97527	2311.6	0.90335	623	0.94689	2311.6	0.84533
		621.1	0.95346	2310.6	0.90701	621.1	0.97386	2310.6	0.90344	621.1	0.94611	2310.6	0.8461
		619.1	0.94715	2309.7	0.90748	619.1	0.97142	2309.7	0.90353	619.1	0.94434	2309.7	0.84687
		617.2	0.93892	2308.7	0.90795	617.2	0.9686	2308.7	0.90362	617.2	0.94168	2308.7	0.84764
		615.3	0.93059	2307.8	0.90842	615.3	0.96636	2307.8	0.90371	615.3	0.93867	2307.8	0.84841
		613.3	0.92433	2306.8	0.90889	613.3	0.96523	2306.8	0.9038	613.3	0.93578	2306.8	0.84917
		611.4	0.92174	2305.8	0.90936	611.4	0.96509	2305.8	0.90389	611.4	0.93335	2305.8	0.84994
		609.5	0.92303	2304.9	0.90984	609.5	0.96537	2304.9	0.90398	609.5	0.93155	2304.9	0.85071
		607.6	0.92694	2303.9	0.91031	607.6	0.96535	2303.9	0.90407	607.6	0.93026	2303.9	0.85148
		605.6	0.93172	2302.9	0.91078	605.6	0.96431	2302.9	0.90416	605.6	0.92899	2302.9	0.85225
		603.7	0.93576	2302	0.91125	603.7	0.96199	2302	0.90425	603.7	0.92736	2302	0.85302
		601.8	0.93826	2301	0.91172	601.8	0.95878	2301	0.90435	601.8	0.92536	2301	0.85378
		599.8	0.93938	2300	0.91219	599.8	0.95562	2300	0.90444	599.8	0.9233	2300	0.85455
		597.9	0.93979	2299.1	0.91266	597.9	0.9535	2299.1	0.90453	597.9	0.92163	2299.1	0.85532
		596	0.94022	2298.1	0.91313	596	0.95295	2298.1	0.90462	596	0.92081	2298.1	0.85609
		594.1	0.94108	2297.1	0.91361	594.1	0.95388	2297.1	0.90471	594.1	0.9211	2297.1	0.85686
		592.1	0.94222	2296.2	0.91408	592.1	0.95592	2296.2	0.9048	592.1	0.92259	2296.2	0.85762
		590.2	0.94309	2295.2	0.91455	590.2	0.95862	2295.2	0.90489	590.2	0.92508	2295.2	0.85839
		588.3	0.94329	2294.3	0.91502	588.3	0.96151	2294.3	0.90498	588.3	0.9281	2294.3	0.85916
		586.3	0.94323	2293.3	0.91549	586.3	0.96438	2293.3	0.90507	586.3	0.93105	2293.3	0.85993
		584.4	0.94384	2292.3	0.91596	584.4	0.96732	2292.3	0.90516	584.4	0.93347	2292.3	0.8607
		582.5	0.94591	2291.4	0.91643	582.5	0.97041	2291.4	0.90526	582.5	0.93519	2291.4	0.86147
		580.6	0.94972	2290.4	0.9169	580.6	0.9734	2290.4	0.90535	580.6	0.93622	2290.4	0.86223
		578.6	0.95479	2289.4	0.91738	578.6	0.97568	2289.4	0.90544	578.6	0.9367	2289.4	0.863
		576.7	0.95998	2288.5	0.91785	576.7	0.97668	2288.5	0.90553	576.7	0.93687	2288.5	0.86377
		574.8	0.96392	2287.5	0.91832	574.8	0.97634	2287.5	0.90562	574.8	0.93692	2287.5	0.86454
		572.8	0.96574	2286.5	0.91879	572.8	0.97513	2286.5	0.90571	572.8	0.93695	2286.5	0.86531
		570.9	0.96554	2285.6	0.91926	570.9	0.9739	2285.6	0.9058	570.9	0.93702	2285.6	0.86608
		569	0.96402	2284.6	0.91973	569	0.97335	2284.6	0.90589	569	0.93708	2284.6	0.86684
		567.1	0.96163	2283.6	0.9202	567.1	0.97371	2283.6	0.90598	567.1	0.93702	2283.6	0.86761
		565.1	0.95871	2282.7	0.92067	565.1	0.97459	2282.7	0.90607	565.1	0.93685	2282.7	0.86838
		563.2	0.95579	2281.7	0.92115	563.2	0.97513	2281.7	0.90617	563.2	0.93668	2281.7	0.86915
		561.3	0.95323	2280.8	0.92164	561.3	0.97458	2280.8	0.90622	561.3	0.93679	2280.8	0.86992
		559.3	0.95095	2279.8	0.92214	559.3	0.97275	2279.8	0.90627	559.3	0.93742	2279.8	0.87068
		557.4	0.94897	2278.8	0.92262	557.4	0.97016	2278.8	0.90635	557.4	0.93871	2278.8	0.87145
		555.5	0.94789	2277.9	0.92305	555.5	0.96772	2277.9	0.90649	555.5	0.94063	2277.9	0.87223
		553.6	0.948	2276.9	0.92343	553.6	0.96631	2276.9	0.90671	553.6	0.94295	2276.9	0.873
		551.6	0.94877	2275.9	0.92375	551.6	0.96629	2275.9	0.90702	551.6	0.94526	2275.9	0.87377
		549.7	0.94954	2275	0.92402	549.7	0.9674	2275	0.90742	549.7	0.94715	2275	0.87453
		547.8	0.95014	2274	0.92425	547.8	0.96884	2274	0.90791	547.8	0.94831	2274	0.87528
		545.8	0.9506	2273	0.92444	545.8	0.96975	2273	0.90849	545.8	0.94861	2273	0.87603
		543.9	0.95046	2272.1	0.92461	543.9	0.96977	2272.1	0.90913	543.9	0.94809	2272.1	0.87676
		542	0.94925	2271.1	0.92479	542	0.96921	2271.1	0.9098	542	0.94705	2271.1	0.87747
		540.1	0.9471	2270.1	0.92499	540.1	0.96884	2270.1	0.91047	540.1	0.94584	2270.1	0.87816
		538.1	0.94426	2269.2	0.92524	538.1	0.96924	2269.2	0.9111	538.1	0.94483	2269.2	0.87881
		536.2	0.94086	2268.2	0.9255	536.2	0.97039	2268.2	0.91172	536.2	0.94426	2268.2	0.87944
		534.3	0.93727	2267.3	0.92578	534.3	0.97169	2267.3	0.91233	534.3	0.94417	2267.3	0.88003
		532.3	0.93391	2266.3	0.92605	532.3	0.97239	2266.3	0.91291	532.3	0.94439	2266.3	0.8806
		530.4	0.93103	2265.3	0.92632	530.4	0.97202	2265.3	0.91348	530.4	0.94452	2265.3	0.88114
		528.5	0.92891	2264.4	0.92659	528.5	0.97061	2264.4	0.91402	528.5	0.94416	2264.4	0.88165
		526.6	0.92759	2263.4	0.92684	526.6	0.96877	2263.4	0.91453	526.6	0.94311	2263.4	0.88214
		524.6	0.9266	2262.4	0.92708	524.6	0.96747	2262.4	0.91502	524.6	0.94156	2262.4	0.88262
		522.7	0.92518	2261.5	0.9273	522.7	0.96741	2261.5	0.91551	522.7	0.93998	2261.5	0.8831
		520.8	0.92267	2260.5	0.9275	520.8	0.96836	2260.5	0.91599	520.8	0.93895	2260.5	0.88359
		518.8	0.91865	2259.5	0.92768	518.8	0.96948	2259.5	0.91648	518.8	0.93886	2259.5	0.88409
		516.9	0.91282	2258.6	0.92784	516.9	0.96997	2258.6	0.91699	516.9	0.9397	2258.6	0.88461
		515	0.90556	2257.6	0.92798	515	0.9693	2257.6	0.91753	515	0.94103	2257.6	0.88515
		513	0.89832	2256.6	0.92809	513	0.96725	2256.6	0.91809	513	0.94228	2256.6	0.8857
		511.1	0.89292	2255.7	0.92818	511.1	0.96422	2255.7	0.91868	511.1	0.94298	2255.7	0.88626
		509.2	0.89066	2254.7	0.92826	509.2	0.96106	2254.7	0.91929	509.2	0.94296	2254.7	0.88682
		507.3	0.89209	2253.8	0.92832	507.3	0.95832	2253.8	0.91992	507.3	0.94251	2253.8	0.88737
		505.3	0.89678	2252.8	0.92838	505.3	0.95579	2252.8	0.92056	505.3	0.94199	2252.8	0.88789
		503.4	0.9034	2251.8	0.92844	503.4	0.95276	2251.8	0.92122	503.4	0.94175	2251.8	0.88838
		501.5	0.91052	2250.9	0.92849	501.5	0.94833	2250.9	0.92188	501.5	0.94206	2250.9	0.88884
		499.5	0.91641	2249.9	0.92855	499.5	0.94179	2249.9	0.92256	499.5	0.94306	2249.9	0.88925
		497.6	0.91955	2248.9	0.92861	497.6	0.9333	2248.9	0.92325	497.6	0.94467	2248.9	0.88963
		495.7	0.92018	2248	0.92867	495.7	0.92426	2248	0.92395	495.7	0.94657	2248	0.88997
		493.8	0.91981	2247	0.92875	493.8	0.91681	2247	0.92465	493.8	0.94829	2247	0.89027
		491.8	0.91983	2246	0.92882	491.8	0.91282	2246	0.92535	491.8	0.94932	2246	0.89054
		489.9	0.92093	2245.1	0.92891	489.9	0.91293	2245.1	0.92604	489.9	0.94931	2245.1	0.89079
		488	0.92346	2244.1	0.929	488	0.91618	2244.1	0.92671	488	0.94838	2244.1	0.89102
		486	0.92775	2243.1	0.9291	486	0.92069	2243.1	0.92736	486	0.94702	2243.1	0.89123
		484.1	0.93371	2242.2	0.92922	484.1	0.92484	2242.2	0.92798	484.1	0.94572	2242.2	0.89143
		482.2	0.94058	2241.2	0.92934	482.2	0.928	2241.2	0.92858	482.2	0.94478	2241.2	0.89161
		480.3	0.94711	2240.2	0.92948	480.3	0.93074	2240.2	0.92915	480.3	0.94431	2240.2	0.89178
		478.3	0.95213	2239.3	0.92962	478.3	0.93443	2239.3	0.92969	478.3	0.94426	2239.3	0.89194
		476.4	0.95531	2238.3	0.92977	476.4	0.93995	2238.3	0.9302	476.4	0.94433	2238.3	0.89209
		474.5	0.95692	2237.4	0.92993	474.5	0.94675	2237.4	0.93069	474.5	0.94437	2237.4	0.89223
		472.5	0.95765	2236.4	0.93009	472.5	0.95338	2236.4	0.93115	472.5	0.94421	2236.4	0.89235
		470.6	0.95857	2235.4	0.93026	470.6	0.95852	2235.4	0.93159	470.6	0.94348	2235.4	0.89247
		468.7	0.96055	2234.5	0.93041	468.7	0.96166	2234.5	0.93202	468.7	0.942	2234.5	0.89258
		466.8	0.96323	2233.5	0.93056	466.8	0.96311	2233.5	0.93243	466.8	0.93978	2233.5	0.89268
		464.8	0.96525	2232.5	0.93069	464.8	0.96372	2232.5	0.93283	464.8	0.93704	2232.5	0.89278
		462.9	0.96567	2231.6	0.93081	462.9	0.96456	2231.6	0.93323	462.9	0.93438	2231.6	0.89288
		461	0.96484	2230.6	0.93091	461	0.96591	2230.6	0.93362	461	0.93262	2230.6	0.89298
		459	0.96347	2229.6	0.93098	459	0.96719	2229.6	0.93402	459	0.93225	2229.6	0.89308
		457.1	0.96229	2228.7	0.93103	457.1	0.96775	2228.7	0.93442	457.1	0.93301	2228.7	0.89319
		455.2	0.96252	2227.7	0.93104	455.2	0.96701	2227.7	0.93484	455.2	0.93411	2227.7	0.89332
		453.3	0.96472	2226.7	0.93103	453.3	0.96505	2226.7	0.93527	453.3	0.93486	2226.7	0.89347
		451.3	0.96761	2225.8	0.931	451.3	0.96285	2225.8	0.93572	451.3	0.93509	2225.8	0.89364
		449.4	0.96937	2224.8	0.93095	449.4	0.96156	2224.8	0.93618	449.4	0.93476	2224.8	0.89383
		447.5	0.9694	2223.9	0.93088	447.5	0.96192	2223.9	0.93667	447.5	0.93381	2223.9	0.89404
		445.5	0.96825	2222.9	0.93082	445.5	0.96378	2222.9	0.93716	445.5	0.93241	2222.9	0.89428
		443.6	0.96593	2221.9	0.93076	443.6	0.9664	2221.9	0.93767	443.6	0.93091	2221.9	0.89455
		441.7	0.96209	2221	0.93071	441.7	0.96884	2221	0.93819	441.7	0.92966	2221	0.89484
		439.8	0.95857	2220	0.93068	439.8	0.97026	2220	0.93871	439.8	0.92923	2220	0.89515
		437.8	0.95815	2219	0.93068	437.8	0.97058	2219	0.93923	437.8	0.93035	2219	0.89549
		435.9	0.96044	2218.1	0.93071	435.9	0.9707	2218.1	0.93974	435.9	0.93336	2218.1	0.89586
		434	0.96313	2217.1	0.93077	434	0.97149	2217.1	0.94023	434	0.93776	2217.1	0.89626
		432	0.96535	2216.1	0.93085	432	0.97333	2216.1	0.94069	432	0.94262	2216.1	0.89668
		430.1	0.96703	2215.2	0.93095	430.1	0.97621	2215.2	0.94111	430.1	0.94721	2215.2	0.89711
		428.2	0.96719	2214.2	0.93108	428.2	0.9794	2214.2	0.94151	428.2	0.9509	2214.2	0.89756
		426.3	0.96491	2213.2	0.93121	426.3	0.9816	2213.2	0.94186	426.3	0.95332	2213.2	0.89802
		424.3	0.96086	2212.3	0.93136	424.3	0.98249	2212.3	0.94218	424.3	0.95583	2212.3	0.89848
		422.4	0.95743	2211.3	0.93151	422.4	0.98286	2211.3	0.94246	422.4	0.95977	2211.3	0.89894
		420.5	0.95597	2210.4	0.93165	420.5	0.98354	2210.4	0.9427	420.5	0.96484	2210.4	0.89939
		418.5	0.95606	2209.4	0.93179	418.5	0.98516	2209.4	0.94291	418.5	0.97001	2209.4	0.89984
		416.6	0.95805	2208.4	0.93192	416.6	0.98819	2208.4	0.9431	416.6	0.97453	2208.4	0.90026
		414.7	0.96331	2207.5	0.93204	414.7	0.99243	2207.5	0.94325	414.7	0.97812	2207.5	0.90067
		412.8	0.97186	2206.5	0.93215	412.8	0.99646	2206.5	0.94339	412.8	0.9804	2206.5	0.90105
		410.8	0.98209	2205.5	0.93226	410.8	0.99872	2205.5	0.94353	410.8	0.98124	2205.5	0.90139
		408.9	0.99044	2204.6	0.93235	408.9	0.99924	2204.6	0.94367	408.9	0.98199	2204.6	0.9017
		407	0.99585	2203.6	0.93244	407	0.99871	2203.6	0.94381	407	0.98395	2203.6	0.90196
		405	0.99585	2202.6	0.93252	405	0.99871	2202.6	0.94398	405	0.98395	2202.6	0.90217
		403.1	0.99585	2201.7	0.9326	403.1	0.99871	2201.7	0.94416	403.1	0.98395	2201.7	0.90234
		401.2	0.99585	2200.7	0.93266	401.2	0.99871	2200.7	0.94437	401.2	0.98395	2200.7	0.90246
		399.3	0.99585	2199.7	0.93272	399.3	0.99871	2199.7	0.9446	399.3	0.98395	2199.7	0.90254
				2198.8	0.93277			2198.8	0.94485			2198.8	0.90258
				2197.8	0.93281			2197.8	0.94512			2197.8	0.9026
				2196.9	0.93284			2196.9	0.9454			2196.9	0.9026
				2195.9	0.93286			2195.9	0.94569			2195.9	0.90258
				2194.9	0.93287			2194.9	0.94599			2194.9	0.90254
				2194	0.93287			2194	0.94628			2194	0.90249
				2193	0.93287			2193	0.94656			2193	0.90244
				2192	0.93286			2192	0.94683			2192	0.90239
				2191.1	0.93284			2191.1	0.94708			2191.1	0.90235
				2190.1	0.93282			2190.1	0.9473			2190.1	0.90232
				2189.1	0.9328			2189.1	0.9475			2189.1	0.90232
				2188.2	0.93278			2188.2	0.94767			2188.2	0.90234
				2187.2	0.93276			2187.2	0.94782			2187.2	0.9024
				2186.2	0.93275			2186.2	0.94793			2186.2	0.90249
				2185.3	0.93274			2185.3	0.94801			2185.3	0.90262
				2184.3	0.93273			2184.3	0.94807			2184.3	0.90278
				2183.4	0.93272			2183.4	0.94809			2183.4	0.90297
				2182.4	0.93271			2182.4	0.94808			2182.4	0.90319
				2181.4	0.9327			2181.4	0.94803			2181.4	0.90342
				2180.5	0.93269			2180.5	0.94796			2180.5	0.90366
				2179.5	0.93267			2179.5	0.94785			2179.5	0.90391
				2178.5	0.93266			2178.5	0.94772			2178.5	0.90416
				2177.6	0.93265			2177.6	0.94756			2177.6	0.90442
				2176.6	0.93263			2176.6	0.94738			2176.6	0.90468
				2175.6	0.93262			2175.6	0.94718			2175.6	0.90495
				2174.7	0.9326			2174.7	0.94697			2174.7	0.90522
				2173.7	0.93258			2173.7	0.94675			2173.7	0.90549
				2172.7	0.93255			2172.7	0.94652			2172.7	0.90576
				2171.8	0.93251			2171.8	0.9463			2171.8	0.90601
				2170.8	0.93247			2170.8	0.94609			2170.8	0.90626
				2169.9	0.93244			2169.9	0.94589			2169.9	0.90647
				2168.9	0.9324			2168.9	0.94571			2168.9	0.90665
				2167.9	0.93237			2167.9	0.94555			2167.9	0.90679
				2167	0.93236			2167	0.9454			2167	0.90689
				2166	0.93236			2166	0.94528			2166	0.90693
				2165	0.93238			2165	0.94517			2165	0.90692
				2164.1	0.93242			2164.1	0.94509			2164.1	0.90686
				2163.1	0.93248			2163.1	0.94503			2163.1	0.90675
				2162.1	0.93256			2162.1	0.94499			2162.1	0.90659
				2161.2	0.93265			2161.2	0.94499			2161.2	0.90639
				2160.2	0.93274			2160.2	0.94502			2160.2	0.90614
				2159.2	0.93283			2159.2	0.94509			2159.2	0.90587
				2158.3	0.93291			2158.3	0.94521			2158.3	0.90557
				2157.3	0.93299			2157.3	0.94537			2157.3	0.90525
				2156.3	0.93305			2156.3	0.94558			2156.3	0.90494
				2155.4	0.9331			2155.4	0.94583			2155.4	0.90463
				2154.4	0.93315			2154.4	0.94612			2154.4	0.90433
				2153.5	0.93319			2153.5	0.94645			2153.5	0.90405
				2152.5	0.93323			2152.5	0.94679			2152.5	0.90378
				2151.5	0.93328			2151.5	0.94716			2151.5	0.90354
				2150.6	0.93332			2150.6	0.94754			2150.6	0.9033
				2149.6	0.93337			2149.6	0.94791			2149.6	0.90307
				2148.6	0.93342			2148.6	0.94829			2148.6	0.90285
				2147.7	0.93348			2147.7	0.94864			2147.7	0.90261
				2146.7	0.93354			2146.7	0.94899			2146.7	0.90237
				2145.7	0.93361			2145.7	0.94931			2145.7	0.90211
				2144.8	0.93368			2144.8	0.9496			2144.8	0.90184
				2143.8	0.93376			2143.8	0.94988			2143.8	0.90155
				2142.8	0.93385			2142.8	0.95015			2142.8	0.90126
				2141.9	0.93394			2141.9	0.9504			2141.9	0.90096
				2140.9	0.93405			2140.9	0.95064			2140.9	0.90067
				2140	0.93418			2140	0.95089			2140	0.90038
				2139	0.93433			2139	0.95113			2139	0.90011
				2138	0.9345			2138	0.95137			2138	0.89986
				2137.1	0.9347			2137.1	0.9516			2137.1	0.89961
				2136.1	0.93493			2136.1	0.95181			2136.1	0.89938
				2135.1	0.93518			2135.1	0.95201			2135.1	0.89916
				2134.2	0.93545			2134.2	0.95218			2134.2	0.89894
				2133.2	0.93574			2133.2	0.95233			2133.2	0.89873
				2132.2	0.93604			2132.2	0.95244			2132.2	0.89852
				2131.3	0.93635			2131.3	0.95253			2131.3	0.89832
				2130.3	0.93666			2130.3	0.9526			2130.3	0.89813
				2129.3	0.93699			2129.3	0.95265			2129.3	0.89794
				2128.4	0.93733			2128.4	0.95269			2128.4	0.89777
				2127.4	0.93769			2127.4	0.95273			2127.4	0.89762
				2126.5	0.93807			2126.5	0.95276			2126.5	0.89749
				2125.5	0.93847			2125.5	0.95279			2125.5	0.89737
				2124.5	0.93889			2124.5	0.9528			2124.5	0.89728
				2123.6	0.93932			2123.6	0.95281			2123.6	0.89721
				2122.6	0.93976			2122.6	0.9528			2122.6	0.89717
				2121.6	0.94021			2121.6	0.95278			2121.6	0.89715
				2120.7	0.94065			2120.7	0.95275			2120.7	0.89715
				2119.7	0.9411			2119.7	0.95273			2119.7	0.8972
				2118.7	0.94155			2118.7	0.95271			2118.7	0.89728
				2117.8	0.942			2117.8	0.9527			2117.8	0.89743
				2116.8	0.94247			2116.8	0.95272			2116.8	0.89764
				2115.8	0.94294			2115.8	0.95275			2115.8	0.89792
				2114.9	0.94344			2114.9	0.9528			2114.9	0.89828
				2113.9	0.94395			2113.9	0.95287			2113.9	0.89871
				2113	0.94447			2113	0.95294			2113	0.8992
				2112	0.94502			2112	0.95302			2112	0.89974
				2111	0.94557			2111	0.9531			2111	0.90031
				2110.1	0.94613			2110.1	0.95316			2110.1	0.90087
				2109.1	0.9467			2109.1	0.9532			2109.1	0.9014
				2108.1	0.94727			2108.1	0.95323			2108.1	0.90189
				2107.2	0.94784			2107.2	0.95323			2107.2	0.90231
				2106.2	0.9484			2106.2	0.95321			2106.2	0.90266
				2105.2	0.94896			2105.2	0.95317			2105.2	0.90294
				2104.3	0.9495			2104.3	0.95309			2104.3	0.90316
				2103.3	0.95001			2103.3	0.95299			2103.3	0.90331
				2102.3	0.95049			2102.3	0.95286			2102.3	0.90343
				2101.4	0.95093			2101.4	0.95271			2101.4	0.90352
				2100.4	0.95134			2100.4	0.95253			2100.4	0.90361
				2099.5	0.9517			2099.5	0.95234			2099.5	0.90369
				2098.5	0.95203			2098.5	0.95212			2098.5	0.90379
				2097.5	0.95233			2097.5	0.95187			2097.5	0.90391
				2096.6	0.95258			2096.6	0.95161			2096.6	0.90404
				2095.6	0.95281			2095.6	0.95133			2095.6	0.9042
				2094.6	0.95301			2094.6	0.95104			2094.6	0.90436
				2093.7	0.95321			2093.7	0.95075			2093.7	0.90455
				2092.7	0.9534			2092.7	0.95046			2092.7	0.90475
				2091.7	0.95361			2091.7	0.95017			2091.7	0.90496
				2090.8	0.95383			2090.8	0.9499			2090.8	0.90519
				2089.8	0.95409			2089.8	0.94963			2089.8	0.90544
				2088.8	0.95437			2088.8	0.94936			2088.8	0.90571
				2087.9	0.95467			2087.9	0.94908			2087.9	0.906
				2086.9	0.95499			2086.9	0.94879			2086.9	0.90632
				2085.9	0.9553			2085.9	0.94848			2085.9	0.90666
				2085	0.95559			2085	0.94815			2085	0.90702
				2084	0.95585			2084	0.9478			2084	0.90739
				2083.1	0.95607			2083.1	0.94743			2083.1	0.90776
				2082.1	0.95625			2082.1	0.94706			2082.1	0.90814
				2081.1	0.95639			2081.1	0.94669			2081.1	0.9085
				2080.2	0.95649			2080.2	0.94634			2080.2	0.90885
				2079.2	0.95654			2079.2	0.946			2079.2	0.90916
				2078.2	0.95656			2078.2	0.94569			2078.2	0.90943
				2077.3	0.95654			2077.3	0.94543			2077.3	0.90964
				2076.3	0.95648			2076.3	0.94523			2076.3	0.90981
				2075.3	0.9564			2075.3	0.94509			2075.3	0.90993
				2074.4	0.95631			2074.4	0.94502			2074.4	0.91001
				2073.4	0.95622			2073.4	0.94501			2073.4	0.91006
				2072.4	0.95613			2072.4	0.94506			2072.4	0.91008
[truncated: 1,735 more rows]

## Sheet: Supplementary Fig. 8
Figure S8
	A					B					C					D					E					F
	Complex-1		1,2,4,5-H4BTC			Complex-2		1,2,4-H3BTC			Complex-3		1,3,5-H3BTC			Complex-4		1,2,3-H3BTC			Complex-5		2,6-H2PyDC			Complex-6		1,4-H2BDC
	2θ	Intensity (a.u.)	2θ	Intensity (a.u.)		2θ	Intensity (a.u.)	2θ	Intensity (a.u.)		2θ	Intensity (a.u.)	2θ	Intensity (a.u.)		2θ	Intensity (a.u.)	2θ	Intensity (a.u.)		2θ	Intensity (a.u.)	2θ	Intensity (a.u.)		2θ	Intensity (a.u.)	2θ	Intensity (a.u.)
	3	3	3	6		3	6	3	9		3	8	3	11		3	7	3	4		3	16	3	11		3	6	3	15
	3.02	3	3.02	6		3.02	6	3.02	9		3.02	8	3.02	11		3.02	7	3.02	4		3.02	16	3.02	11		3.02	6	3.02	15
	3.04	4	3.04	9		3.04	9	3.04	12		3.04	10	3.04	14		3.04	9	3.04	6		3.04	21	3.04	14		3.04	25	3.04	19
	3.06	10	3.06	11		3.06	6	3.06	12		3.06	4	3.06	12		3.06	13	3.06	12		3.06	18	3.06	15		3.06	0	3.06	17
	3.08	10	3.08	14		3.08	9	3.08	6		3.08	2	3.08	15		3.08	12	3.08	15		3.08	17	3.08	14		3.08	0	3.08	23
	3.1	7	3.1	11		3.1	15	3.1	0		3.1	5	3.1	24		3.1	10	3.1	16		3.1	12	3.1	16		3.1	20	3.1	24
	3.12	2	3.12	10		3.12	20	3.12	5		3.12	4	3.12	24		3.12	13	3.12	14		3.12	8	3.12	16		3.12	0	3.12	31
	3.14	1	3.14	4		3.14	22	3.14	11		3.14	6	3.14	23		3.14	11	3.14	15		3.14	5	3.14	16		3.14	18	3.14	35
	3.16	0	3.16	1		3.16	17	3.16	14		3.16	9	3.16	28		3.16	11	3.16	10		3.16	1	3.16	21		3.16	0	3.16	35
	3.18	0	3.18	1		3.18	15	3.18	13		3.18	8	3.18	27		3.18	11	3.18	9		3.18	8	3.18	18		3.18	12	3.18	34
	3.2	0	3.2	1		3.2	13	3.2	19		3.2	8	3.2	26		3.2	19	3.2	11		3.2	3	3.2	16		3.2	7	3.2	28
	3.22	0	3.22	1		3.22	10	3.22	15		3.22	9	3.22	22		3.22	20	3.22	8		3.22	5	3.22	10		3.22	0	3.22	23
	3.24	2	3.24	0		3.24	9	3.24	12		3.24	10	3.24	19		3.24	16	3.24	11		3.24	0	3.24	10		3.24	7	3.24	24
	3.26	0	3.26	0		3.26	15	3.26	12		3.26	7	3.26	18		3.26	11	3.26	11		3.26	0	3.26	3		3.26	0	3.26	26
	3.28	0	3.28	0		3.28	12	3.28	9		3.28	12	3.28	13		3.28	11	3.28	13		3.28	2	3.28	0		3.28	0	3.28	27
	3.3	0	3.3	0		3.3	15	3.3	9		3.3	8	3.3	13		3.3	6	3.3	12		3.3	0	3.3	4		3.3	0	3.3	23
	3.32	0	3.32	0		3.32	5	3.32	4		3.32	15	3.32	21		3.32	0	3.32	10		3.32	0	3.32	9		3.32	12	3.32	24
	3.34	0	3.34	0		3.34	9	3.34	5		3.34	9	3.34	26		3.34	0	3.34	9		3.34	0	3.34	10		3.34	0	3.34	26
	3.36	0	3.36	0		3.36	3	3.36	6		3.36	4	3.36	30		3.36	7	3.36	7		3.36	0	3.36	11		3.36	0	3.36	24
	3.38	0	3.38	0		3.38	0	3.38	0		3.38	6	3.38	29		3.38	4	3.38	7		3.38	0	3.38	12		3.38	0	3.38	18
	3.4	0	3.4	0		3.4	0	3.4	0		3.4	2	3.4	28		3.4	4	3.4	3		3.4	0	3.4	18		3.4	0	3.4	28
	3.42	1	3.42	0		3.42	6	3.42	0		3.42	0	3.42	27		3.42	9	3.42	2		3.42	0	3.42	11		3.42	0	3.42	35
	3.44	1	3.44	0		3.44	5	3.44	0		3.44	5	3.44	20		3.44	15	3.44	1		3.44	0	3.44	14		3.44	0	3.44	29
	3.46	0	3.46	0		3.46	6	3.46	0		3.46	2	3.46	17		3.46	14	3.46	1		3.46	0	3.46	11		3.46	0	3.46	29
	3.48	0	3.48	0		3.48	4	3.48	7		3.48	11	3.48	17		3.48	9	3.48	0		3.48	0	3.48	11		3.48	0	3.48	32
	3.5	0	3.5	0		3.5	4	3.5	7		3.5	11	3.5	21		3.5	10	3.5	0		3.5	0	3.5	11		3.5	0	3.5	30
	3.52	0	3.52	0		3.52	2	3.52	12		3.52	6	3.52	21		3.52	12	3.52	0		3.52	0	3.52	12		3.52	0	3.52	29
	3.54	0	3.54	0		3.54	0	3.54	7		3.54	12	3.54	24		3.54	6	3.54	0		3.54	0	3.54	8		3.54	0	3.54	20
	3.56	0	3.56	0		3.56	0	3.56	9		3.56	9	3.56	23		3.56	8	3.56	0		3.56	0	3.56	9		3.56	0	3.56	26
	3.58	0	3.58	0		3.58	0	3.58	9		3.58	5	3.58	23		3.58	13	3.58	0		3.58	0	3.58	5		3.58	0	3.58	23
	3.6	0	3.6	0		3.6	0	3.6	12		3.6	3	3.6	21		3.6	15	3.6	0		3.6	0	3.6	12		3.6	0	3.6	23
	3.62	0	3.62	0		3.62	0	3.62	11		3.62	3	3.62	24		3.62	19	3.62	3		3.62	0	3.62	9		3.62	0	3.62	29
	3.64	0	3.64	0		3.64	0	3.64	12		3.64	2	3.64	22		3.64	13	3.64	2		3.64	0	3.64	13		3.64	0	3.64	27
	3.66	0	3.66	0		3.66	0	3.66	14		3.66	0	3.66	19		3.66	13	3.66	2		3.66	0	3.66	18		3.66	0	3.66	29
	3.68	0	3.68	0		3.68	5	3.68	12		3.68	0	3.68	17		3.68	5	3.68	1		3.68	0	3.68	22		3.68	0	3.68	29
	3.7	0	3.7	0		3.7	7	3.7	7		3.7	2	3.7	19		3.7	7	3.7	1		3.7	0	3.7	21		3.7	0	3.7	29
	3.72	0	3.72	0		3.72	12	3.72	10		3.72	1	3.72	15		3.72	1	3.72	5		3.72	0	3.72	21		3.72	0	3.72	29
	3.74	0	3.74	0		3.74	16	3.74	7		3.74	1	3.74	14		3.74	0	3.74	6		3.74	0	3.74	20		3.74	0	3.74	28
	3.76	0	3.76	0		3.76	14	3.76	6		3.76	0	3.76	11		3.76	1	3.76	5		3.76	0	3.76	19		3.76	0	3.76	33
	3.78	0	3.78	0		3.78	1	3.78	3		3.78	0	3.78	18		3.78	7	3.78	5		3.78	0	3.78	16		3.78	0	3.78	30
	3.8	0	3.8	0		3.8	0	3.8	1		3.8	0	3.8	18		3.8	2	3.8	3		3.8	0	3.8	11		3.8	10	3.8	19
	3.82	0	3.82	0		3.82	1	3.82	1		3.82	0	3.82	16		3.82	3	3.82	1		3.82	0	3.82	9		3.82	0	3.82	15
	3.84	0	3.84	0		3.84	0	3.84	0		3.84	2	3.84	15		3.84	0	3.84	0		3.84	0	3.84	4		3.84	0	3.84	9
	3.86	0	3.86	0		3.86	0	3.86	1		3.86	1	3.86	16		3.86	3	3.86	0		3.86	0	3.86	7		3.86	0	3.86	9
	3.88	0	3.88	0		3.88	0	3.88	5		3.88	6	3.88	19		3.88	2	3.88	0		3.88	0	3.88	9		3.88	0	3.88	7
	3.9	0	3.9	0		3.9	0	3.9	6		3.9	4	3.9	15		3.9	6	3.9	0		3.9	0	3.9	13		3.9	6	3.9	13
	3.92	0	3.92	0		3.92	0	3.92	5		3.92	1	3.92	15		3.92	11	3.92	0		3.92	0	3.92	16		3.92	0	3.92	19
	3.94	0	3.94	0		3.94	0	3.94	8		3.94	3	3.94	19		3.94	17	3.94	3		3.94	0	3.94	19		3.94	0	3.94	16
	3.96	0	3.96	0		3.96	0	3.96	6		3.96	1	3.96	23		3.96	9	3.96	7		3.96	0	3.96	16		3.96	0	3.96	14
	3.98	0	3.98	0		3.98	0	3.98	0		3.98	0	3.98	21		3.98	5	3.98	10		3.98	0	3.98	15		3.98	10	3.98	15
	4	0	4	0		4	0	4	0		4	0	4	18		4	4	4	7		4	0	4	11		4	19	4	18
	4.02	0	4.02	0		4.02	0	4.02	0		4.02	0	4.02	14		4.02	2	4.02	8		4.02	0	4.02	10		4.02	0	4.02	20
	4.04	3	4.04	0		4.04	0	4.04	0		4.04	0	4.04	16		4.04	4	4.04	0		4.04	0	4.04	6		4.04	0	4.04	19
	4.06	2	4.06	0		4.06	1	4.06	0		4.06	0	4.06	8		4.06	8	4.06	3		4.06	0	4.06	6		4.06	0	4.06	20
	4.08	5	4.08	0		4.08	9	4.08	0		4.08	0	4.08	11		4.08	13	4.08	6		4.08	0	4.08	9		4.08	0	4.08	17
	4.1	4	4.1	0		4.1	12	4.1	0		4.1	4	4.1	10		4.1	17	4.1	3		4.1	0	4.1	10		4.1	0	4.1	13
	4.12	3	4.12	0		4.12	9	4.12	0		4.12	11	4.12	14		4.12	9	4.12	2		4.12	2	4.12	11		4.12	0	4.12	8
	4.14	0	4.14	0		4.14	2	4.14	0		4.14	14	4.14	11		4.14	12	4.14	0		4.14	4	4.14	12		4.14	0	4.14	6
	4.16	0	4.16	0		4.16	0	4.16	0		4.16	11	4.16	10		4.16	12	4.16	0		4.16	4	4.16	11		4.16	0	4.16	16
	4.18	0	4.18	0		4.18	0	4.18	0		4.18	10	4.18	7		4.18	4	4.18	0		4.18	1	4.18	10		4.18	0	4.18	15
	4.2	0	4.2	0		4.2	0	4.2	3		4.2	5	4.2	8		4.2	5	4.2	0		4.2	0	4.2	8		4.2	0	4.2	21
	4.22	0	4.22	0		4.22	0	4.22	6		4.22	0	4.22	6		4.22	6	4.22	0		4.22	0	4.22	7		4.22	0	4.22	15
	4.24	2	4.24	0		4.24	0	4.24	6		4.24	0	4.24	7		4.24	10	4.24	0		4.24	0	4.24	6		4.24	0	4.24	16
	4.26	2	4.26	0		4.26	0	4.26	6		4.26	0	4.26	6		4.26	9	4.26	0		4.26	0	4.26	12		4.26	19	4.26	11
	4.28	0	4.28	0		4.28	0	4.28	0		4.28	0	4.28	7		4.28	7	4.28	0		4.28	0	4.28	8		4.28	0	4.28	9
	4.3	0	4.3	0		4.3	0	4.3	0		4.3	0	4.3	6		4.3	8	4.3	4		4.3	0	4.3	7		4.3	0	4.3	10
	4.32	0	4.32	0		4.32	0	4.32	0		4.32	0	4.32	9		4.32	10	4.32	12		4.32	6	4.32	5		4.32	0	4.32	19
	4.34	0	4.34	0		4.34	0	4.34	0		4.34	2	4.34	8		4.34	8	4.34	9		4.34	11	4.34	2		4.34	0	4.34	18
	4.36	0	4.36	0		4.36	0	4.36	0		4.36	5	4.36	14		4.36	7	4.36	5		4.36	15	4.36	0		4.36	0	4.36	23
	4.38	0	4.38	0		4.38	0	4.38	0		4.38	7	4.38	13		4.38	5	4.38	0		4.38	13	4.38	0		4.38	0	4.38	17
	4.4	0	4.4	0		4.4	0	4.4	0		4.4	2	4.4	11		4.4	7	4.4	0		4.4	10	4.4	0		4.4	0	4.4	19
	4.42	0	4.42	0		4.42	0	4.42	0		4.42	1	4.42	13		4.42	7	4.42	0		4.42	5	4.42	6		4.42	0	4.42	13
	4.44	0	4.44	0		4.44	0	4.44	3		4.44	6	4.44	11		4.44	9	4.44	0		4.44	6	4.44	6		4.44	0	4.44	15
	4.46	0	4.46	0		4.46	8	4.46	6		4.46	4	4.46	12		4.46	5	4.46	0		4.46	7	4.46	7		4.46	0	4.46	12
	4.48	1	4.48	0		4.48	6	4.48	3		4.48	2	4.48	7		4.48	15	4.48	2		4.48	17	4.48	8		4.48	0	4.48	13
	4.5	4	4.5	0		4.5	9	4.5	1		4.5	4	4.5	4		4.5	13	4.5	0		4.5	22	4.5	9		4.5	0	4.5	11
	4.52	3	4.52	0		4.52	17	4.52	0		4.52	6	4.52	5		4.52	15	4.52	0		4.52	25	4.52	6		4.52	0	4.52	10
	4.54	1	4.54	0		4.54	15	4.54	0		4.54	10	4.54	6		4.54	14	4.54	0		4.54	22	4.54	8		4.54	2	4.54	10
	4.56	1	4.56	0		4.56	13	4.56	0		4.56	7	4.56	8		4.56	14	4.56	0		4.56	18	4.56	5		4.56	0	4.56	6
	4.58	0	4.58	0		4.58	9	4.58	0		4.58	7	4.58	7		4.58	14	4.58	0		4.58	12	4.58	4		4.58	7	4.58	4
	4.6	0	4.6	0		4.6	8	4.6	0		4.6	10	4.6	9		4.6	10	4.6	0		4.6	13	4.6	3		4.6	0	4.6	6
	4.62	0	4.62	0		4.62	11	4.62	0		4.62	7	4.62	8		4.62	6	4.62	3		4.62	12	4.62	3		4.62	11	4.62	6
	4.64	0	4.64	6		4.64	0	4.64	6		4.64	5	4.64	6		4.64	11	4.64	4		4.64	17	4.64	4		4.64	14	4.64	9
	4.66	0	4.66	2		4.66	0	4.66	6		4.66	7	4.66	5		4.66	10	4.66	4		4.66	21	4.66	6		4.66	3	4.66	12
	4.68	3	4.68	2		4.68	0	4.68	6		4.68	3	4.68	4		4.68	12	4.68	2		4.68	21	4.68	6		4.68	9	4.68	15
	4.7	0	4.7	4		4.7	3	4.7	9		4.7	2	4.7	10		4.7	12	4.7	5		4.7	23	4.7	14		4.7	0	4.7	17
	4.72	2	4.72	6		4.72	7	4.72	4		4.72	2	4.72	12		4.72	17	4.72	4		4.72	22	4.72	15		4.72	0	4.72	15
	4.74	4	4.74	6		4.74	11	4.74	2		4.74	2	4.74	8		4.74	15	4.74	2		4.74	22	4.74	14		4.74	0	4.74	15
	4.76	0	4.76	6		4.76	19	4.76	1		4.76	3	4.76	14		4.76	13	4.76	0		4.76	22	4.76	13		4.76	0	4.76	16
	4.78	3	4.78	5		4.78	14	4.78	2		4.78	3	4.78	9		4.78	16	4.78	0		4.78	19	4.78	4		4.78	0	4.78	16
	4.8	7	4.8	4		4.8	4	4.8	4		4.8	0	4.8	8		4.8	10	4.8	1		4.8	21	4.8	0		4.8	0	4.8	16
	4.82	10	4.82	0		4.82	2	4.82	5		4.82	0	4.82	3		4.82	9	4.82	2		4.82	24	4.82	0		4.82	5	4.82	17
	4.84	11	4.84	0		4.84	0	4.84	3		4.84	2	4.84	0		4.84	10	4.84	1		4.84	34	4.84	0		4.84	20	4.84	15
	4.86	4	4.86	0		4.86	8	4.86	4		4.86	1	4.86	7		4.86	7	4.86	0		4.86	38	4.86	5		4.86	1	4.86	13
	4.88	6	4.88	1		4.88	7	4.88	5		4.88	3	4.88	7		4.88	11	4.88	0		4.88	46	4.88	6		4.88	0	4.88	16
	4.9	0	4.9	0		4.9	10	4.9	3		4.9	12	4.9	9		4.9	9	4.9	0		4.9	43	4.9	5		4.9	0	4.9	12
	4.92	0	4.92	1		4.92	16	4.92	0		4.92	14	4.92	14		4.92	4	4.92	0		4.92	42	4.92	2		4.92	0	4.92	12
	4.94	0	4.94	0		4.94	13	4.94	4		4.94	14	4.94	11		4.94	9	4.94	1		4.94	32	4.94	0		4.94	0	4.94	13
	4.96	0	4.96	0		4.96	18	4.96	6		4.96	11	4.96	9		4.96	8	4.96	2		4.96	32	4.96	0		4.96	0	4.96	11
	4.98	0	4.98	0		4.98	22	4.98	7		4.98	8	4.98	5		4.98	16	4.98	1		4.98	29	4.98	1		4.98	0	4.98	12
	5	3	5	0		5	20	5	6		5	12	5	4		5	15	5	0		5	32	5	5		5	0	5	11
	5.02	2	5.02	0		5.02	19	5.02	9		5.02	9	5.02	6		5.02	16	5.02	0		5.02	31	5.02	9		5.02	0	5.02	12
	5.04	0	5.04	4		5.04	16	5.04	11		5.04	12	5.04	8		5.04	16	5.04	0		5.04	35	5.04	10		5.04	0	5.04	17
	5.06	0	5.06	1		5.06	7	5.06	5		5.06	18	5.06	11		5.06	12	5.06	0		5.06	29	5.06	9		5.06	0	5.06	15
	5.08	1	5.08	7		5.08	5	5.08	3		5.08	16	5.08	12		5.08	7	5.08	3		5.08	30	5.08	8		5.08	10	5.08	21
	5.1	2	5.1	4		5.1	6	5.1	3		5.1	18	5.1	14		5.1	9	5.1	5		5.1	26	5.1	8		5.1	1	5.1	17
	5.12	0	5.12	6		5.12	11	5.12	3		5.12	17	5.12	11		5.12	12	5.12	5		5.12	26	5.12	13		5.12	3	5.12	22
	5.14	2	5.14	4		5.14	13	5.14	3		5.14	10	5.14	12		5.14	16	5.14	9		5.14	26	5.14	12		5.14	42	5.14	24
	5.16	5	5.16	2		5.16	13	5.16	5		5.16	13	5.16	12		5.16	13	5.16	8		5.16	30	5.16	8		5.16	23	5.16	28
	5.18	7	5.18	5		5.18	16	5.18	10		5.18	12	5.18	11		5.18	13	5.18	5		5.18	28	5.18	4		5.18	4	5.18	28
	5.2	9	5.2	5		5.2	15	5.2	16		5.2	14	5.2	15		5.2	10	5.2	1		5.2	32	5.2	6		5.2	0	5.2	21
	5.22	12	5.22	1		5.22	9	5.22	15		5.22	15	5.22	12		5.22	10	5.22	2		5.22	28	5.22	4		5.22	0	5.22	20
	5.24	10	5.24	9		5.24	11	5.24	14		5.24	14	5.24	13		5.24	7	5.24	2		5.24	27	5.24	6		5.24	0	5.24	23
	5.26	8	5.26	5		5.26	11	5.26	12		5.26	16	5.26	13		5.26	9	5.26	3		5.26	23	5.26	7		5.26	0	5.26	16
	5.28	4	5.28	7		5.28	10	5.28	12		5.28	12	5.28	12		5.28	9	5.28	6		5.28	23	5.28	10		5.28	29	5.28	17
	5.3	10	5.3	4		5.3	13	5.3	11		5.3	5	5.3	15		5.3	16	5.3	6		5.3	30	5.3	0		5.3	0	5.3	20
	5.32	12	5.32	3		5.32	10	5.32	10		5.32	5	5.32	12		5.32	22	5.32	9		5.32	34	5.32	0		5.32	15	5.32	22
	5.34	13	5.34	0		5.34	14	5.34	12		5.34	4	5.34	10		5.34	22	5.34	9		5.34	28	5.34	2		5.34	0	5.34	21
	5.36	14	5.36	0		5.36	12	5.36	16		5.36	10	5.36	13		5.36	22	5.36	11		5.36	33	5.36	10		5.36	14	5.36	18
	5.38	17	5.38	0		5.38	13	5.38	13		5.38	9	5.38	9		5.38	26	5.38	13		5.38	29	5.38	9		5.38	0	5.38	23
	5.4	14	5.4	6		5.4	16	5.4	9		5.4	17	5.4	16		5.4	22	5.4	16		5.4	25	5.4	13		5.4	5	5.4	22
	5.42	16	5.42	8		5.42	14	5.42	11		5.42	12	5.42	18		5.42	20	5.42	17		5.42	28	5.42	17		5.42	6	5.42	18
	5.44	13	5.44	14		5.44	18	5.44	10		5.44	13	5.44	17		5.44	12	5.44	14		5.44	34	5.44	15		5.44	0	5.44	14
	5.46	9	5.46	12		5.46	17	5.46	10		5.46	11	5.46	22		5.46	18	5.46	12		5.46	38	5.46	6		5.46	6	5.46	19
	5.48	3	5.48	15		5.48	12	5.48	5		5.48	15	5.48	19		5.48	20	5.48	11		5.48	39	5.48	13		5.48	19	5.48	20
	5.5	1	5.5	12		5.5	7	5.5	10		5.5	15	5.5	22		5.5	16	5.5	8		5.5	39	5.5	14		5.5	4	5.5	20
	5.52	0	5.52	9		5.52	9	5.52	11		5.52	25	5.52	26		5.52	22	5.52	9		5.52	42	5.52	13		5.52	9	5.52	20
	5.54	0	5.54	11		5.54	6	5.54	8		5.54	22	5.54	34		5.54	26	5.54	7		5.54	37	5.54	13		5.54	22	5.54	20
	5.56	1	5.56	8		5.56	8	5.56	8		5.56	23	5.56	46		5.56	25	5.56	9		5.56	38	5.56	11		5.56	3	5.56	17
	5.58	8	5.58	9		5.58	3	5.58	12		5.58	19	5.58	50		5.58	28	5.58	4		5.58	37	5.58	8		5.58	0	5.58	16
	5.6	11	5.6	5		5.6	11	5.6	12		5.6	18	5.6	50		5.6	29	5.6	6		5.6	36	5.6	9		5.6	46	5.6	15
	5.62	12	5.62	6		5.62	10	5.62	12		5.62	20	5.62	46		5.62	31	5.62	8		5.62	29	5.62	6		5.62	37	5.62	17
	5.64	14	5.64	8		5.64	12	5.64	10		5.64	25	5.64	49		5.64	35	5.64	9		5.64	26	5.64	12		5.64	21	5.64	22
	5.66	16	5.66	7		5.66	8	5.66	14		5.66	29	5.66	47		5.66	32	5.66	17		5.66	27	5.66	17		5.66	0	5.66	18
	5.68	9	5.68	6		5.68	15	5.68	12		5.68	30	5.68	56		5.68	29	5.68	19		5.68	22	5.68	17		5.68	0	5.68	20
	5.7	9	5.7	8		5.7	10	5.7	15		5.7	31	5.7	67		5.7	29	5.7	18		5.7	24	5.7	21		5.7	27	5.7	17
	5.72	3	5.72	9		5.72	1	5.72	17		5.72	29	5.72	72		5.72	26	5.72	19		5.72	31	5.72	18		5.72	16	5.72	19
	5.74	1	5.74	10		5.74	3	5.74	19		5.74	30	5.74	66		5.74	28	5.74	10		5.74	31	5.74	14		5.74	8	5.74	16
	5.76	5	5.76	14		5.76	10	5.76	21		5.76	25	5.76	59		5.76	28	5.76	11		5.76	34	5.76	15		5.76	0	5.76	20
	5.78	10	5.78	11		5.78	10	5.78	20		5.78	25	5.78	43		5.78	26	5.78	12		5.78	30	5.78	10		5.78	0	5.78	19
	5.8	15	5.8	21		5.8	16	5.8	16		5.8	23	5.8	40		5.8	37	5.8	27		5.8	24	5.8	11		5.8	16	5.8	21
	5.82	16	5.82	23		5.82	14	5.82	14		5.82	17	5.82	28		5.82	36	5.82	51		5.82	20	5.82	12		5.82	11	5.82	21
	5.84	13	5.84	24		5.84	15	5.84	10		5.84	17	5.84	33		5.84	39	5.84	66		5.84	13	5.84	11		5.84	3	5.84	23
	5.86	16	5.86	24		5.86	15	5.86	6		5.86	18	5.86	44		5.86	40	5.86	81		5.86	13	5.86	12		5.86	0	5.86	24
	5.88	13	5.88	24		5.88	7	5.88	9		5.88	20	5.88	52		5.88	37	5.88	74		5.88	16	5.88	12		5.88	7	5.88	27
	5.9	15	5.9	24		5.9	18	5.9	9		5.9	22	5.9	63		5.9	44	5.9	67		5.9	24	5.9	12		5.9	17	5.9	23
	5.92	17	5.92	24		5.92	20	5.92	11		5.92	20	5.92	76		5.92	42	5.92	52		5.92	28	5.92	13		5.92	0	5.92	27
	5.94	18	5.94	15		5.94	22	5.94	15		5.94	23	5.94	91		5.94	42	5.94	38		5.94	28	5.94	10		5.94	3	5.94	23
	5.96	22	5.96	17		5.96	28	5.96	14		5.96	28	5.96	96		5.96	45	5.96	32		5.96	32	5.96	13		5.96	32	5.96	28
	5.98	12	5.98	18		5.98	20	5.98	20		5.98	25	5.98	105		5.98	40	5.98	29		5.98	27	5.98	13		5.98	0	5.98	25
	6	10	6	14		6	22	6	16		6	29	6	119		6	39	6	29		6	22	6	13		6	0	6	26
	6.02	5	6.02	13		6.02	18	6.02	14		6.02	32	6.02	130		6.02	30	6.02	28		6.02	18	6.02	15		6.02	9	6.02	29
	6.04	5	6.04	13		6.04	15	6.04	12		6.04	37	6.04	132		6.04	32	6.04	23		6.04	20	6.04	16		6.04	17	6.04	28
	6.06	6	6.06	18		6.06	21	6.06	14		6.06	39	6.06	132		6.06	37	6.06	36		6.06	17	6.06	15		6.06	0	6.06	29
	6.08	7	6.08	22		6.08	22	6.08	11		6.08	36	6.08	131		6.08	39	6.08	45		6.08	12	6.08	20		6.08	32	6.08	29
	6.1	7	6.1	23		6.1	27	6.1	12		6.1	42	6.1	132		6.1	44	6.1	71		6.1	7	6.1	20		6.1	15	6.1	27
	6.12	14	6.12	22		6.12	32	6.12	13		6.12	44	6.12	140		6.12	48	6.12	99		6.12	12	6.12	22		6.12	5	6.12	30
	6.14	11	6.14	25		6.14	24	6.14	17		6.14	42	6.14	159		6.14	54	6.14	122		6.14	6	6.14	18		6.14	9	6.14	32
	6.16	15	6.16	20		6.16	26	6.16	12		6.16	40	6.16	184		6.16	59	6.16	114		6.16	13	6.16	19		6.16	0	6.16	36
	6.18	13	6.18	18		6.18	18	6.18	10		6.18	43	6.18	218		6.18	60	6.18	126		6.18	17	6.18	21		6.18	6	6.18	35
	6.2	14	6.2	18		6.2	19	6.2	14		6.2	46	6.2	265		6.2	62	6.2	296		6.2	19	6.2	21		6.2	12	6.2	31
	6.22	14	6.22	20		6.22	21	6.22	18		6.22	50	6.22	354		6.22	67	6.22	703		6.22	19	6.22	23		6.22	6	6.22	35
	6.24	14	6.24	18		6.24	24	6.24	23		6.24	54	6.24	469		6.24	69	6.24	1181		6.24	20	6.24	27		6.24	25	6.24	29
	6.26	6	6.26	21		6.26	27	6.26	23		6.26	72	6.26	605		6.26	78	6.26	1535		6.26	17	6.26	27		6.26	21	6.26	27
	6.28	11	6.28	22		6.28	27	6.28	39		6.28	78	6.28	729		6.28	86	6.28	1648		6.28	23	6.28	26		6.28	0	6.28	31
	6.3	9	6.3	29		6.3	26	6.3	53		6.3	80	6.3	802		6.3	93	6.3	1522		6.3	20	6.3	21		6.3	33	6.3	33
	6.32	7	6.32	27		6.32	19	6.32	64		6.32	87	6.32	823		6.32	91	6.32	1166		6.32	25	6.32	14		6.32	16	6.32	37
	6.34	7	6.34	30		6.34	18	6.34	66		6.34	90	6.34	789		6.34	87	6.34	738		6.34	21	6.34	14		6.34	5	6.34	41
	6.36	6	6.36	32		6.36	20	6.36	68		6.36	101	6.36	744		6.36	81	6.36	474		6.36	14	6.36	12		6.36	0	6.36	36
	6.38	3	6.38	34		6.38	11	6.38	51		6.38	109	6.38	733		6.38	81	6.38	493		6.38	15	6.38	18		6.38	17	6.38	41
	6.4	3	6.4	29		6.4	18	6.4	43		6.4	120	6.4	713		6.4	81	6.4	614		6.4	12	6.4	23		6.4	0	6.4	37
	6.42	1	6.42	28		6.42	20	6.42	22		6.42	131	6.42	721		6.42	86	6.42	681		6.42	13	6.42	25		6.42	6	6.42	37
	6.44	6	6.44	24		6.44	22	6.44	22		6.44	143	6.44	691		6.44	89	6.44	647		6.44	19	6.44	28		6.44	0	6.44	41
	6.46	10	6.46	30		6.46	28	6.46	20		6.46	140	6.46	719		6.46	92	6.46	548		6.46	14	6.46	29		6.46	27	6.46	35
	6.48	8	6.48	22		6.48	28	6.48	21		6.48	166	6.48	922		6.48	100	6.48	383		6.48	13	6.48	20		6.48	0	6.48	40
	6.5	14	6.5	23		6.5	26	6.5	19		6.5	188	6.5	1342		6.5	107	6.5	200		6.5	7	6.5	21		6.5	0	6.5	40
	6.52	13	6.52	28		6.52	23	6.52	17		6.52	229	6.52	1851		6.52	113	6.52	68		6.52	6	6.52	20		6.52	0	6.52	32
	6.54	13	6.54	29		6.54	8	6.54	13		6.54	276	6.54	2281		6.54	117	6.54	16		6.54	6	6.54	23		6.54	35	6.54	35
	6.56	11	6.56	26		6.56	16	6.56	18		6.56	340	6.56	2540		6.56	130	6.56	8		6.56	9	6.56	22		6.56	0	6.56	33
	6.58	12	6.58	24		6.58	15	6.58	17		6.58	409	6.58	2575		6.58	137	6.58	18		6.58	9	6.58	23		6.58	0	6.58	34
	6.6	12	6.6	22		6.6	15	6.6	23		6.6	460	6.6	2386		6.6	146	6.6	19		6.6	13	6.6	21		6.6	0	6.6	38
	6.62	11	6.62	26		6.62	28	6.62	28		6.62	479	6.62	2164		6.62	154	6.62	26		6.62	16	6.62	25		6.62	25	6.62	36
	6.64	10	6.64	23		6.64	33	6.64	30		6.64	444	6.64	2009		6.64	176	6.64	19		6.64	11	6.64	23		6.64	0	6.64	42
	6.66	12	6.66	28		6.66	28	6.66	32		6.66	364	6.66	1864		6.66	202	6.66	22		6.66	14	6.66	24		6.66	0	6.66	42
	6.68	9	6.68	31		6.68	25	6.68	32		6.68	257	6.68	1633		6.68	219	6.68	16		6.68	12	6.68	26		6.68	23	6.68	38
	6.7	12	6.7	34		6.7	14	6.7	32		6.7	150	6.7	1296		6.7	230	6.7	16		6.7	15	6.7	29		6.7	20	6.7	41
	6.72	14	6.72	35		6.72	17	6.72	25		6.72	71	6.72	924		6.72	253	6.72	15		6.72	11	6.72	26		6.72	0	6.72	39
	6.74	12	6.74	34		6.74	15	6.74	24		6.74	29	6.74	543		6.74	267	6.74	16		6.74	3	6.74	21		6.74	0	6.74	42
	6.76	13	6.76	37		6.76	21	6.76	25		6.76	8	6.76	259		6.76	280	6.76	15		6.76	3	6.76	18		6.76	6	6.76	32
	6.78	12	6.78	36		6.78	32	6.78	21		6.78	15	6.78	124		6.78	295	6.78	18		6.78	8	6.78	19		6.78	23	6.78	33
	6.8	11	6.8	32		6.8	37	6.8	17		6.8	13	6.8	83		6.8	327	6.8	13		6.8	0	6.8	19		6.8	25	6.8	29
	6.82	5	6.82	28		6.82	37	6.82	22		6.82	19	6.82	51		6.82	363	6.82	14		6.82	3	6.82	15		6.82	20	6.82	32
	6.84	8	6.84	26		6.84	34	6.84	19		6.84	15	6.84	34		6.84	395	6.84	7		6.84	1	6.84	19		6.84	0	6.84	28
	6.86	14	6.86	25		6.86	25	6.86	22		6.86	19	6.86	35		6.86	431	6.86	9		6.86	8	6.86	28		6.86	3	6.86	30
	6.88	23	6.88	20		6.88	28	6.88	22		6.88	19	6.88	32		6.88	467	6.88	11		6.88	2	6.88	27		6.88	23	6.88	28
	6.9	30	6.9	17		6.9	26	6.9	21		6.9	20	6.9	33		6.9	498	6.9	11		6.9	2	6.9	29		6.9	15	6.9	35
	6.92	34	6.92	15		6.92	30	6.92	19		6.92	15	6.92	36		6.92	541	6.92	12		6.92	8	6.92	31		6.92	11	6.92	28
	6.94	35	6.94	20		6.94	33	6.94	18		6.94	17	6.94	32		6.94	607	6.94	13		6.94	14	6.94	34		6.94	0	6.94	41
	6.96	29	6.96	21		6.96	37	6.96	18		6.96	17	6.96	36		6.96	654	6.96	11		6.96	3	6.96	31		6.96	35	6.96	40
	6.98	21	6.98	12		6.98	35	6.98	23		6.98	15	6.98	34		6.98	726	6.98	9		6.98	8	6.98	27		6.98	10	6.98	46
	7	17	7	17		7	37	7	20		7	11	7	34		7	822	7	8		7	4	7	27		7	9	7	46
	7.02	20	7.02	16		7.02	36	7.02	21		7.02	14	7.02	40		7.02	921	7.02	13		7.02	1	7.02	27		7.02	7	7.02	42
	7.04	18	7.04	14		7.04	34	7.04	19		7.04	19	7.04	38		7.04	1025	7.04	14		7.04	0	7.04	21		7.04	0	7.04	36
	7.06	21	7.06	17		7.06	32	7.06	17		7.06	17	7.06	47		7.06	1181	7.06	15		7.06	0	7.06	30		7.06	19	7.06	35
	7.08	25	7.08	16		7.08	28	7.08	17		7.08	16	7.08	50		7.08	1359	7.08	15		7.08	0	7.08	22		7.08	18	7.08	34
	7.1	30	7.1	26		7.1	23	7.1	17		7.1	22	7.1	54		7.1	1604	7.1	15		7.1	1	7.1	32		7.1	3	7.1	35
	7.12	27	7.12	22		7.12	30	7.12	18		7.12	21	7.12	61		7.12	1836	7.12	21		7.12	5	7.12	27		7.12	8	7.12	33
	7.14	38	7.14	18		7.14	28	7.14	18		7.14	19	7.14	50		7.14	2154	7.14	15		7.14	3	7.14	29		7.14	0	7.14	31
	7.16	44	7.16	26		7.16	38	7.16	14		7.16	10	7.16	47		7.16	2519	7.16	14		7.16	3	7.16	25		7.16	13	7.16	32
	7.18	52	7.18	22		7.18	40	7.18	17		7.18	7	7.18	44		7.18	2877	7.18	15		7.18	1	7.18	26		7.18	0	7.18	29
	7.2	52	7.2	26		7.2	34	7.2	16		7.2	8	7.2	42		7.2	3234	7.2	12		7.2	0	7.2	24		7.2	0	7.2	28
	7.22	58	7.22	29		7.22	32	7.22	20		7.22	4	7.22	41		7.22	3547	7.22	12		7.22	0	7.22	26		7.22	25	7.22	31
	7.24	53	7.24	26		7.24	24	7.24	20		7.24	5	7.24	45		7.24	3707	7.24	9		7.24	4	7.24	21		7.24	0	7.24	36
	7.26	57	7.26	30		7.26	26	7.26	19		7.26	15	7.26	43		7.26	3786	7.26	12		7.26	0	7.26	27		7.26	13	7.26	36
	7.28	55	7.28	23		7.28	33	7.28	17		7.28	19	7.28	43		7.28	3687	7.28	12		7.28	2	7.28	21		7.28	22	7.28	37
	7.3	58	7.3	22		7.3	29	7.3	11		7.3	20	7.3	35		7.3	3505	7.3	7		7.3	0	7.3	24		7.3	0	7.3	34
	7.32	64	7.32	20		7.32	39	7.32	10		7.32	22	7.32	28		7.32	3224	7.32	6		7.32	0	7.32	21		7.32	0	7.32	35
	7.34	64	7.34	13		7.34	44	7.34	12		7.34	21	7.34	28		7.34	2844	7.34	9		7.34	0	7.34	21		7.34	0	7.34	31
	7.36	71	7.36	18		7.36	45	7.36	14		7.36	24	7.36	24		7.36	2406	7.36	12		7.36	0	7.36	21		7.36	0	7.36	33
	7.38	81	7.38	13		7.38	51	7.38	21		7.38	15	7.38	21		7.38	1940	7.38	13		7.38	2	7.38	16		7.38	33	7.38	31
	7.4	80	7.4	14		7.4	56	7.4	22		7.4	15	7.4	23		7.4	1447	7.4	17		7.4	7	7.4	21		7.4	28	7.4	35
	7.42	90	7.42	17		7.42	55	7.42	20		7.42	11	7.42	24		7.42	1031	7.42	18		7.42	1	7.42	21		7.42	0	7.42	38
	7.44	107	7.44	16		7.44	63	7.44	18		7.44	10	7.44	23		7.44	685	7.44	15		7.44	2	7.44	25		7.44	0	7.44	40
	7.46	123	7.46	19		7.46	50	7.46	15		7.46	7	7.46	23		7.46	445	7.46	13		7.46	5	7.46	30		7.46	15	7.46	38
	7.48	139	7.48	19		7.48	55	7.48	13		7.48	13	7.48	17		7.48	299	7.48	13		7.48	10	7.48	28		7.48	10	7.48	43
	7.5	153	7.5	15		7.5	56	7.5	14		7.5	13	7.5	22		7.5	210	7.5	10		7.5	10	7.5	25		7.5	6	7.5	42
	7.52	170	7.52	17		7.52	67	7.52	20		7.52	22	7.52	13		7.52	156	7.52	10		7.52	15	7.52	23		7.52	18	7.52	46
	7.54	194	7.54	10		7.54	82	7.54	22		7.54	15	7.54	16		7.54	140	7.54	11		7.54	10	7.54	19		7.54	0	7.54	43
	7.56	206	7.56	12		7.56	83	7.56	22		7.56	22	7.56	17		7.56	109	7.56	14		7.56	8	7.56	21		7.56	30	7.56	45
	7.58	229	7.58	13		7.58	92	7.58	23		7.58	17	7.58	16		7.58	91	7.58	11		7.58	3	7.58	21		7.58	15	7.58	44
	7.6	263	7.6	16		7.6	92	7.6	23		7.6	19	7.6	15		7.6	86	7.6	13		7.6	0	7.6	24		7.6	0	7.6	36
	7.62	301	7.62	17		7.62	92	7.62	25		7.62	11	7.62	14		7.62	67	7.62	11		7.62	0	7.62	28		7.62	11	7.62	31
	7.64	336	7.64	26		7.64	89	7.64	18		7.64	15	7.64	16		7.64	63	7.64	13		7.64	0	7.64	27		7.64	0	7.64	29
	7.66	392	7.66	18		7.66	91	7.66	22		7.66	10	7.66	18		7.66	51	7.66	8		7.66	0	7.66	24		7.66	0	7.66	29
	7.68	456	7.68	27		7.68	110	7.68	23		7.68	12	7.68	17		7.68	52	7.68	14		7.68	3	7.68	26		7.68	0	7.68	27
	7.7	529	7.7	22		7.7	108	7.7	17		7.7	11	7.7	21		7.7	46	7.7	13		7.7	0	7.7	25		7.7	0	7.7	30
	7.72	621	7.72	21		7.72	123	7.72	17		7.72	16	7.72	23		7.72	41	7.72	14		7.72	3	7.72	29		7.72	0	7.72	34
	7.74	751	7.74	21		7.74	127	7.74	17		7.74	8	7.74	20		7.74	34	7.74	11		7.74	5	7.74	28		7.74	0	7.74	37
	7.76	894	7.76	18		7.76	144	7.76	14		7.76	13	7.76	27		7.76	27	7.76	11		7.76	12	7.76	29		7.76	0	7.76	37
	7.78	1032	7.78	13		7.78	155	7.78	10		7.78	10	7.78	28		7.78	26	7.78	11		7.78	11	7.78	31		7.78	0	7.78	34
	7.8	1152	7.8	13		7.8	166	7.8	7		7.8	14	7.8	26		7.8	15	7.8	10		7.8	11	7.8	30		7.8	0	7.8	37
	7.82	1209	7.82	14		7.82	179	7.82	14		7.82	15	7.82	21		7.82	15	7.82	11		7.82	18	7.82	28		7.82	10	7.82	37
	7.84	1146	7.84	16		7.84	188	7.84	15		7.84	13	7.84	19		7.84	13	7.84	13		7.84	18	7.84	27		7.84	3	7.84	34
	7.86	972	7.86	16		7.86	199	7.86	15		7.86	18	7.86	17		7.86	10	7.86	13		7.86	18	7.86	25		7.86	41	7.86	39
	7.88	747	7.88	17		7.88	231	7.88	19		7.88	14	7.88	9		7.88	11	7.88	16		7.88	17	7.88	27		7.88	0	7.88	39
	7.9	518	7.9	19		7.9	242	7.9	23		7.9	7	7.9	11		7.9	9	7.9	13		7.9	19	7.9	24		7.9	2	7.9	39
	7.92	333	7.92	17		7.92	275	7.92	25		7.92	8	7.92	13		7.92	7	7.92	19		7.92	23	7.92	19		7.92	0	7.92	40
	7.94	209	7.94	22		7.94	296	7.94	22		7.94	7	7.94	18		7.94	13	7.94	14		7.94	24	7.94	20		7.94	15	7.94	38
	7.96	181	7.96	18		7.96	336	7.96	21		7.96	5	7.96	17		7.96	7	7.96	15		7.96	29	7.96	21		7.96	38	7.96	38
	7.98	187	7.98	21		7.98	363	7.98	22		7.98	10	7.98	16		7.98	13	7.98	19		7.98	41	7.98	23		7.98	0	7.98	29
	8	213	8	13		8	387	8	17		8	9	8	19		8	10	8	15		8	49	8	22		8	8	8	34
	8.02	221	8.02	18		8.02	428	8.02	16		8.02	12	8.02	21		8.02	9	8.02	19		8.02	65	8.02	20		8.02	0	8.02	29
	8.04	246	8.04	15		8.04	473	8.04	16		8.04	18	8.04	15		8.04	10	8.04	14		8.04	75	8.04	27		8.04	26	8.04	29
	8.05	262	8.05	16		8.05	507	8.05	18		8.05	17	8.05	19		8.05	10	8.05	12		8.05	101	8.05	21		8.05	20	8.05	27
	8.08	307	8.08	17		8.08	558	8.08	18		8.08	20	8.08	15		8.08	8	8.08	14		8.08	113	8.08	18		8.08	21	8.08	28
	8.09	342	8.09	17		8.09	627	8.09	18		8.09	21	8.09	19		8.09	11	8.09	11		8.09	133	8.09	23		8.09	2	8.09	32
	8.12	399	8.12	20		8.12	717	8.12	15		8.12	17	8.12	21		8.12	8	8.12	13		8.12	130	8.12	18		8.12	24	8.12	30
	8.14	468	8.14	20		8.14	824	8.14	19		8.14	21	8.14	20		8.14	9	8.14	18		8.14	117	8.14	23		8.14	32	8.14	31
	8.16	573	8.16	15		8.16	933	8.16	17		8.16	15	8.16	20		8.16	7	8.16	11		8.16	84	8.16	25		8.16	12	8.16	37
	8.18	672	8.18	20		8.18	1078	8.18	25		8.18	17	8.18	21		8.18	2	8.18	19		8.18	46	8.18	21		8.18	41	8.18	34
	8.2	816	8.2	15		8.2	1265	8.2	23		8.2	14	8.2	16		8.2	1	8.2	12		8.2	14	8.2	21		8.2	14	8.2	38
	8.22	948	8.22	20		8.22	1467	8.22	21		8.22	12	8.22	15		8.22	2	8.22	13		8.22	0	8.22	20		8.22	22	8.22	36
	8.24	1077	8.24	16		8.24	1668	8.24	20		8.24	11	8.24	11		8.24	6	8.24	14		8.24	1	8.24	20		8.24	0	8.24	35
	8.26	1115	8.26	13		8.26	1848	8.26	15		8.26	6	8.26	15		8.26	10	8.26	15		8.26	11	8.26	20		8.26	75	8.26	33
	8.28	1069	8.28	18		8.28	1929	8.28	14		8.28	3	8.28	17		8.28	10	8.28	9		8.28	14	8.28	15		8.28	17	8.28	29
	8.3	929	8.3	17		8.3	1847	8.3	15		8.3	6	8.3	18		8.3	11	8.3	13		8.3	16	8.3	27		8.3	31	8.3	32
	8.32	719	8.32	15		8.32	1576	8.32	12		8.32	8	8.32	17		8.32	5	8.32	7		8.32	16	8.32	23		8.32	0	8.32	31
	8.34	473	8.34	18		8.34	1218	8.34	15		8.34	15	8.34	18		8.34	0	8.34	12		8.34	7	8.34	27		8.34	62	8.34	29
	8.36	278	8.36	16		8.36	830	8.36	18		8.36	17	8.36	15		8.36	0	8.36	12		8.36	8	8.36	23		8.36	0	8.36	36
	8.38	129	8.38	18		8.38	498	8.38	16		8.38	21	8.38	14		8.38	0	8.38	14		8.38	0	8.38	26		8.38	51	8.38	36
	8.4	59	8.4	14		8.4	239	8.4	17		8.4	19	8.4	15		8.4	0	8.4	15		8.4	4	8.4	22		8.4	22	8.4	38
	8.42	22	8.42	10		8.42	138	8.42	17		8.42	13	8.42	16		8.42	0	8.42	18		8.42	0	8.42	14		8.42	17	8.42	34
	8.44	20	8.44	12		8.44	87	8.44	17		8.44	11	8.44	16		8.44	1	8.44	15		8.44	0	8.44	17		8.44	25	8.44	35
	8.46	22	8.46	13		8.46	74	8.46	19		8.46	7	8.46	19		8.46	0	8.46	19		8.46	0	8.46	16		8.46	15	8.46	33
	8.48	25	8.48	14		8.48	62	8.48	19		8.48	8	8.48	16		8.48	0	8.48	16		8.48	21	8.48	15		8.48	64	8.48	30
	8.5	17	8.5	12		8.5	54	8.5	21		8.5	10	8.5	18		8.5	0	8.5	16		8.5	104	8.5	23		8.5	1	8.5	31
	8.52	20	8.52	13		8.52	45	8.52	24		8.52	7	8.52	16		8.52	0	8.52	13		8.52	203	8.52	23		8.52	0	8.52	33
	8.54	17	8.54	13		8.54	52	8.54	19		8.54	12	8.54	18		8.54	0	8.54	13		8.54	283	8.54	27		8.54	18	8.54	30
	8.55	13	8.55	8		8.55	41	8.55	20		8.55	11	8.55	20		8.55	0	8.55	10		8.55	340	8.55	27		8.55	30	8.55	32
	8.58	7	8.58	12		8.58	52	8.58	18		8.58	10	8.58	22		8.58	0	8.58	15		8.58	319	8.58	24		8.58	56	8.58	32
	8.59	10	8.59	13		8.59	39	8.59	17		8.59	10	8.59	27		8.59	1	8.59	13		8.59	257	8.59	22		8.59	42	8.59	30
	8.62	6	8.62	15		8.62	40	8.62	18		8.62	8	8.62	29		8.62	3	8.62	18		8.62	152	8.62	16		8.62	8	8.62	23
	8.64	8	8.64	14		8.64	36	8.64	18		8.64	10	8.64	28		8.64	1	8.64	15		8.64	71	8.64	11		8.64	45	8.64	24
	8.66	1	8.66	13		8.66	30	8.66	16		8.66	14	8.66	31		8.66	0	8.66	19		8.66	21	8.66	14		8.66	15	8.66	26
	8.68	6	8.68	11		8.68	24	8.68	15		8.68	9	8.68	30		8.68	0	8.68	14		8.68	11	8.68	15		8.68	31	8.68	28
	8.7	6	8.7	9		8.7	28	8.7	12		8.7	21	8.7	27		8.7	3	8.7	16		8.7	0	8.7	19		8.7	32	8.7	33
	8.72	10	8.72	11		8.72	31	8.72	19		8.72	20	8.72	25		8.72	2	8.72	12		8.72	0	8.72	17		8.72	0	8.72	34
	8.74	10	8.74	15		8.74	38	8.74	20		8.74	24	8.74	26		8.74	0	8.74	13		8.74	0	8.74	19		8.74	22	8.74	36
	8.76	19	8.76	19		8.76	38	8.76	24		8.76	23	8.76	26		8.76	0	8.76	12		8.76	5	8.76	17		8.76	39	8.76	34
	8.78	12	8.78	19		8.78	31	8.78	21		8.78	22	8.78	31		8.78	4	8.78	9		8.78	0	8.78	16		8.78	8	8.78	31
	8.8	13	8.8	21		8.8	28	8.8	17		8.8	23	8.8	34		8.8	0	8.8	7		8.8	0	8.8	19		8.8	39	8.8	29
	8.82	6	8.82	19		8.82	24	8.82	17		8.82	24	8.82	46		8.82	0	8.82	12		8.82	1	8.82	28		8.82	34	8.82	31
	8.84	3	8.84	15		8.84	20	8.84	13		8.84	16	8.84	48		8.84	6	8.84	11		8.84	2	8.84	30		8.84	14	8.84	32
	8.86	2	8.86	12		8.86	22	8.86	11		8.86	22	8.86	59		8.86	1	8.86	18		8.86	2	8.86	32		8.86	32	8.86	30
	8.88	6	8.88	9		8.88	24	8.88	8		8.88	23	8.88	64		8.88	3	8.88	20		8.88	0	8.88	29		8.88	52	8.88	26
	8.9	5	8.9	10		8.9	30	8.9	9		8.9	26	8.9	67		8.9	2	8.9	23		8.9	4	8.9	25		8.9	24	8.9	34
	8.92	9	8.92	10		8.92	28	8.92	9		8.92	25	8.92	62		8.92	0	8.92	18		8.92	7	8.92	21		8.92	30	8.92	31
	8.94	8	8.94	5		8.94	25	8.94	11		8.94	41	8.94	58		8.94	2	8.94	16		8.94	0	8.94	19		8.94	20	8.94	34
	8.96	9	8.96	7		8.96	28	8.96	13		8.96	41	8.96	54		8.96	2	8.96	10		8.96	0	8.96	15		8.96	28	8.96	37
	8.98	14	8.98	10		8.98	22	8.98	17		8.98	43	8.98	65		8.98	0	8.98	9		8.98	0	8.98	16		8.98	3	8.98	35
	9	6	9	13		9	24	9	21		9	44	9	80		9	1	9	4		9	3	9	19		9	30	9	31
	9.02	7	9.02	13		9.02	14	9.02	21		9.02	48	9.02	115		9.02	7	9.02	5		9.02	0	9.02	18		9.02	32	9.02	30
	9.04	10	9.04	16		9.04	11	9.04	16		9.04	49	9.04	159		9.04	11	9.04	8		9.04	1	9.04	17		9.04	4	9.04	31
	9.05	14	9.05	16		9.05	13	9.05	19		9.05	51	9.05	218		9.05	10	9.05	11		9.05	5	9.05	19		9.05	45	9.05	34
	9.08	14	9.08	12		9.08	16	9.08	17		9.08	56	9.08	249		9.08	12	9.08	11		9.08	7	9.08	20		9.08	35	9.08	31
	9.09	16	9.09	8		9.09	19	9.09	17		9.09	60	9.09	269		9.09	13	9.09	16		9.09	3	9.09	19		9.09	3	9.09	34
	9.12	18	9.12	10		9.12	24	9.12	17		9.12	64	9.12	286		9.12	12	9.12	18		9.12	2	9.12	20		9.12	10	9.12	33
	9.13	18	9.13	10		9.13	24	9.13	13		9.13	76	9.13	289		9.13	6	9.13	22		9.13	3	9.13	24		9.13	24	9.13	28
	9.16	8	9.16	6		9.16	28	9.16	18		9.16	86	9.16	274		9.16	7	9.16	17		9.16	2	9.16	25		9.16	55	9.16	30
	9.18	5	9.18	8		9.18	17	9.18	13		9.18	101	9.18	261		9.18	13	9.18	16		9.18	0	9.18	20		9.18	26	9.18	30
	9.2	7	9.2	11		9.2	16	9.2	15		9.2	112	9.2	255		9.2	1	9.2	14		9.2	0	9.2	21		9.2	0	9.2	24
	9.22	10	9.22	11		9.22	10	9.22	18		9.22	128	9.22	255		9.22	3	9.22	11		9.22	1	9.22	24		9.22	79	9.22	28
	9.24	7	9.24	7		9.24	16	9.24	16		9.24	151	9.24	253		9.24	5	9.24	13		9.24	16	9.24	19		9.24	15	9.24	30
	9.26	8	9.26	11		9.26	4	9.26	17		9.26	166	9.26	270		9.26	2	9.26	11		9.26	19	9.26	22		9.26	17	9.26	32
	9.28	16	9.28	6		9.28	6	9.28	20		9.28	199	9.28	283		9.28	0	9.28	14		9.28	26	9.28	26		9.28	47	9.28	28
	9.3	13	9.3	8		9.3	3	9.3	21		9.3	241	9.3	280		9.3	0	9.3	17		9.3	29	9.3	22		9.3	54	9.3	28
	9.32	14	9.32	7		9.32	10	9.32	21		9.32	285	9.32	250		9.32	6	9.32	15		9.32	32	9.32	20		9.32	31	9.32	29
	9.34	15	9.34	12		9.34	10	9.34	20		9.34	362	9.34	205		9.34	5	9.34	18		9.34	28	9.34	18		9.34	25	9.34	24
	9.36	17	9.36	17		9.36	18	9.36	20		9.36	425	9.36	146		9.36	3	9.36	14		9.36	35	9.36	21		9.36	84	9.36	18
	9.38	15	9.38	22		9.38	17	9.38	20		9.38	474	9.38	85		9.38	6	9.38	10		9.38	57	9.38	22		9.38	60	9.38	26
	9.4	12	9.4	19		9.4	21	9.4	19		9.4	488	9.4	44		9.4	3	9.4	11		9.4	77	9.4	25		9.4	33	9.4	22
	9.42	5	9.42	18		9.42	11	9.42	16		9.42	444	9.42	27		9.42	0	9.42	15		9.42	94	9.42	27		9.42	87	9.42	35
	9.44	8	9.44	8		9.44	11	9.44	22		9.44	359	9.44	13		9.44	0	9.44	14		9.44	114	9.44	28		9.44	60	9.44	36
	9.46	6	9.46	11		9.46	13	9.46	20		9.46	257	9.46	16		9.46	0	9.46	19		9.46	118	9.46	25		9.46	50	9.46	48
	9.48	6	9.48	7		9.48	11	9.48	18		9.48	154	9.48	12		9.48	0	9.48	16		9.48	106	9.48	22		9.48	101	9.48	53
	9.5	9	9.5	13		9.5	7	9.5	17		9.5	87	9.5	16		9.5	7	9.5	15		9.5	81	9.5	19		9.5	78	9.5	52
	9.52	8	9.52	11		9.52	12	9.52	16		9.52	42	9.52	15		9.52	17	9.52	10		9.52	57	9.52	16		9.52	90	9.52	52
	9.54	8	9.54	14		9.54	10	9.54	11		9.54	19	9.54	15		9.54	12	9.54	8		9.54	41	9.54	13		9.54	114	9.54	46
	9.55	9	9.55	9		9.55	13	9.55	19		9.55	15	9.55	11		9.55	15	9.55	6		9.55	30	9.55	13		9.55	124	9.55	33
	9.58	4	9.58	9		9.58	14	9.58	12		9.58	9	9.58	13		9.58	17	9.58	11		9.58	30	9.58	9		9.58	145	9.58	29
	9.59	2	9.59	9		9.59	17	9.59	18		9.59	11	9.59	16		9.59	15	9.59	9		9.59	58	9.59	14		9.59	155	9.59	24
	9.62	2	9.62	11		9.62	16	9.62	20		9.62	12	9.62	13		9.62	17	9.62	10		9.62	96	9.62	17		9.62	170	9.62	23
	9.63	6	9.63	12		9.63	10	9.63	22		9.63	16	9.63	14		9.63	18	9.63	12		9.63	138	9.63	18		9.63	191	9.63	25
	9.66	8	9.66	18		9.66	6	9.66	20		9.66	18	9.66	15		9.66	23	9.66	12		9.66	178	9.66	25		9.66	218	9.66	25
	9.68	13	9.68	12		9.68	14	9.68	17		9.68	16	9.68	15		9.68	22	9.68	16		9.68	168	9.68	24		9.68	171	9.68	30
	9.7	16	9.7	16		9.7	7	9.7	15		9.7	20	9.7	16		9.7	14	9.7	13		9.7	169	9.7	22		9.7	273	9.7	32
	9.72	14	9.72	16		9.72	8	9.72	16		9.72	19	9.72	10		9.72	20	9.72	15		9.72	232	9.72	23		9.72	303	9.72	31
	9.74	11	9.74	17		9.74	13	9.74	12		9.74	15	9.74	11		9.74	18	9.74	15		9.74	416	9.74	24		9.74	284	9.74	27
	9.76	11	9.76	18		9.76	14	9.76	13		9.76	17	9.76	8		9.76	20	9.76	11		9.76	725	9.76	27		9.76	328	9.76	32
	9.78	8	9.78	15		9.78	17	9.78	22		9.78	10	9.78	7		9.78	29	9.78	11		9.78	1085	9.78	29		9.78	361	9.78	22
	9.8	9	9.8	17		9.8	21	9.8	20		9.8	8	9.8	9		9.8	31	9.8	15		9.8	1570	9.8	29		9.8	399	9.8	24
	9.82	9	9.82	17		9.82	14	9.82	19		9.82	11	9.82	9		9.82	29	9.82	13		9.82	2133	9.82	26		9.82	455	9.82	18
	9.84	11	9.84	14		9.84	17	9.84	20		9.84	8	9.84	12		9.84	27	9.84	19		9.84	2619	9.84	22		9.84	538	9.84	16
	9.86	15	9.86	17		9.86	0	9.86	22		9.86	11	9.86	14		9.86	19	9.86	16		9.86	2806	9.86	15		9.86	559	9.86	17
	9.88	18	9.88	20		9.88	0	9.88	17		9.88	6	9.88	14		9.88	22	9.88	19		9.88	2645	9.88	16		9.88	648	9.88	19
	9.9	22	9.9	18		9.9	3	9.9	21		9.9	12	9.9	16		9.9	17	9.9	16		9.9	2216	9.9	19		9.9	639	9.9	20
	9.92	24	9.92	16		9.92	3	9.92	20		9.92	7	9.92	9		9.92	16	9.92	12		9.92	1613	9.92	16		9.92	661	9.92	24
	9.94	26	9.94	11		9.94	7	9.94	21		9.94	3	9.94	10		9.94	14	9.94	15		9.94	966	9.94	22		9.94	812	9.94	25
	9.96	20	9.96	14		9.96	15	9.96	17		9.96	7	9.96	10		9.96	17	9.96	9		9.96	490	9.96	24		9.96	868	9.96	28
	9.98	16	9.98	20		9.98	6	9.98	19		9.98	15	9.98	12		9.98	11	9.98	8		9.98	273	9.98	26		9.98	962	9.98	23
	10	13	10	21		10	3	10	18		10	15	10	10		10	12	10	12		10	231	10	29		10	1017	10	25
	10.02	16	10.02	20		10.02	10	10.02	19		10.02	18	10.02	12		10.02	10	10.02	11		10.02	174	10.02	30		10.02	1207	10.02	20
	10.04	16	10.04	19		10.04	11	10.04	18		10.04	14	10.04	12		10.04	18	10.04	15		10.04	101	10.04	29		10.04	1343	10.04	19
	10.06	20	10.06	15		10.06	12	10.06	27		10.06	19	10.06	14		10.06	14	10.06	16		10.06	38	10.06	26		10.06	1380	10.06	20
	10.08	22	10.08	11		10.08	19	10.08	27		10.08	15	10.08	7		10.08	11	10.08	15		10.08	11	10.08	25		10.08	1464	10.08	17
	10.1	23	10.1	11		10.1	16	10.1	27		10.1	10	10.1	10		10.1	13	10.1	16		10.1	8	10.1	22		10.1	1607	10.1	18
	10.12	19	10.12	14		10.12	24	10.12	28		10.12	16	10.12	35		10.12	13	10.12	17		10.12	3	10.12	22		10.12	1631	10.12	16
	10.14	15	10.14	16		10.14	12	10.14	27		10.14	19	10.14	88		10.14	12	10.14	12		10.14	12	10.14	25		10.14	1619	10.14	17
	10.16	12	10.16	19		10.16	16	10.16	26		10.16	14	10.16	177		10.16	14	10.16	15		10.16	12	10.16	22		10.16	1675	10.16	18
	10.18	15	10.18	16		10.18	25	10.18	29		10.18	11	10.18	244		10.18	17	10.18	12		10.18	1	10.18	29		10.18	1656	10.18	15
	10.2	10	10.2	11		10.2	18	10.2	33		10.2	2	10.2	267		10.2	16	10.2	15		10.2	12	10.2	26		10.2	1334	10.2	15
	10.22	6	10.22	13		10.22	21	10.22	39		10.22	1	10.22	245		10.22	19	10.22	18		10.22	19	10.22	21		10.22	1249	10.22	21
	10.24	8	10.24	18		10.24	17	10.24	33		10.24	6	10.24	184		10.24	14	10.24	15		10.24	31	10.24	22		10.24	972	10.24	16
	10.26	6	10.26	20		10.26	17	10.26	34		10.26	2	10.26	107		10.26	18	10.26	15		10.26	36	10.26	17		10.26	831	10.26	18
	10.28	7	10.28	13		10.28	12	10.28	35		10.28	11	10.28	40		10.28	15	10.28	16		10.28	46	10.28	13		10.28	725	10.28	20
	10.3	8	10.3	14		10.3	7	10.3	29		10.3	12	10.3	13		10.3	16	10.3	14		10.3	62	10.3	18		10.3	497	10.3	21
	10.32	9	10.32	21		10.32	9	10.32	31		10.32	13	10.32	37		10.32	14	10.32	18		10.32	58	10.32	17		10.32	492	10.32	23
	10.34	17	10.34	14		10.34	16	10.34	37		10.34	13	10.34	52		10.34	7	10.34	16		10.34	37	10.34	23		10.34	365	10.34	22
	10.36	16	10.36	13		10.36	23	10.36	38		10.36	13	10.36	58		10.36	3	10.36	20		10.36	34	10.36	22		10.36	275	10.36	23
	10.38	17	10.38	16		10.38	18	10.38	40		10.38	13	10.38	56		10.38	12	10.38	26		10.38	21	10.38	18		10.38	280	10.38	27
	10.4	23	10.4	19		10.4	19	10.4	37		10.4	17	10.4	62		10.4	8	10.4	21		10.4	4	10.4	22		10.4	212	10.4	25
	10.42	18	10.42	18		10.42	16	10.42	38		10.42	10	10.42	76		10.42	14	10.42	18		10.42	1	10.42	24		10.42	207	10.42	28
	10.44	23	10.44	11		10.44	12	10.44	37		10.44	12	10.44	121		10.44	21	10.44	14		10.44	5	10.44	24		10.44	181	10.44	28
	10.46	19	10.46	23		10.46	1	10.46	36		10.46	8	10.46	187		10.46	25	10.46	17		10.46	13	10.46	34		10.46	135	10.46	22
	10.48	19	10.48	22		10.48	0	10.48	41		10.48	12	10.48	279		10.48	24	10.48	13		10.48	8	10.48	31		10.48	90	10.48	21
	10.5	19	10.5	16		10.5	3	10.5	45		10.5	11	10.5	347		10.5	24	10.5	7		10.5	1	10.5	31		10.5	93	10.5	19
	10.52	22	10.52	24		10.52	6	10.52	46		10.52	18	10.52	364		10.52	23	10.52	11		10.52	0	10.52	31		10.52	65	10.52	18
	10.54	26	10.54	22		10.54	5	10.54	50		10.54	18	10.54	328		10.54	21	10.54	14		10.54	0	10.54	32		10.54	85	10.54	19
	10.56	32	10.56	23		10.56	12	10.56	49		10.56	22	10.56	263		10.56	17	10.56	13		10.56	0	10.56	35		10.56	65	10.56	18
	10.58	30	10.58	27		10.58	9	10.58	44		10.58	18	10.58	189		10.58	16	10.58	10		10.58	0	10.58	33		10.58	39	10.58	21
	10.6	37	10.6	27		10.6	19	10.6	47		10.6	22	10.6	153		10.6	17	10.6	12		10.6	0	10.6	36		10.6	73	10.6	23
	10.62	34	10.62	31		10.62	13	10.62	43		10.62	14	10.62	171		10.62	14	10.62	13		10.62	10	10.62	38		10.62	97	10.62	24
	10.64	34	10.64	24		10.64	9	10.64	48		10.64	12	10.64	242		10.64	17	10.64	11		10.64	7	10.64	32		10.64	45	10.64	25
	10.66	27	10.66	22		10.66	9	10.66	56		10.66	7	10.66	369		10.66	23	10.66	13		10.66	4	10.66	32		10.66	19	10.66	24
	10.68	25	10.68	30		10.68	3	10.68	63		10.68	10	10.68	549		10.68	17	10.68	12		10.68	3	10.68	37		10.68	22	10.68	24
	10.7	32	10.7	27		10.7	8	10.7	67		10.7	7	10.7	760		10.7	20	10.7	16		10.7	0	10.7	31		10.7	76	10.7	21
	10.72	35	10.72	31		10.72	4	10.72	69		10.72	10	10.72	925		10.72	23	10.72	17		10.72	1	10.72	34		10.72	46	10.72	22
	10.74	35	10.74	31		10.74	0	10.74	63		10.74	12	10.74	1020		10.74	24	10.74	13		10.74	0	10.74	40		10.74	1	10.74	19
	10.76	46	10.76	32		10.76	5	10.76	65		10.76	15	10.76	1021		10.76	27	10.76	12		10.76	0	10.76	45		10.76	23	10.76	22
	10.78	50	10.78	28		10.78	8	10.78	60		10.78	18	10.78	938		10.78	23	10.78	11		10.78	0	10.78	48		10.78	26	10.78	23
	10.8	50	10.8	32		10.8	8	10.8	67		10.8	21	10.8	784		10.8	24	10.8	12		10.8	0	10.8	52		10.8	7	10.8	22
	10.82	52	10.82	33		10.82	6	10.82	68		10.82	17	10.82	617		10.82	23	10.82	15		10.82	0	10.82	60		10.82	28	10.82	21
	10.84	62	10.84	37		10.84	10	10.84	83		10.84	23	10.84	472		10.84	18	10.84	16		10.84	1	10.84	75		10.84	14	10.84	21
	10.86	68	10.86	33		10.86	19	10.86	92		10.86	26	10.86	350		10.86	20	10.86	21		10.86	1	10.86	75		10.86	23	10.86	16
	10.88	89	10.88	43		10.88	10	10.88	100		10.88	22	10.88	224		10.88	15	10.88	21		10.88	12	10.88	83		10.88	38	10.88	21
	10.9	97	10.9	49		10.9	14	10.9	107		10.9	25	10.9	127		10.9	14	10.9	18		10.9	7	10.9	103		10.9	17	10.9	19
	10.92	121	10.92	51		10.92	13	10.92	107		10.92	31	10.92	52		10.92	19	10.92	19		10.92	8	10.92	123		10.92	12	10.92	22
	10.94	127	10.94	50		10.94	14	10.94	122		10.94	39	10.94	14		10.94	21	10.94	19		10.94	7	10.94	144		10.94	20	10.94	21
	10.96	144	10.96	55		10.96	5	10.96	128		10.96	42	10.96	3		10.96	18	10.96	15		10.96	18	10.96	168		10.96	37	10.96	20
	10.98	157	10.98	55		10.98	0	10.98	135		10.98	47	10.98	8		10.98	18	10.98	13		10.98	14	10.98	193		10.98	16	10.98	20
	11	158	11	59		11	3	11	162		11	48	11	13		11	21	11	19		11	23	11	218		11	1	11	20
	11.02	166	11.02	67		11.02	9	11.02	173		11.02	42	11.02	19		11.02	22	11.02	20		11.02	33	11.02	233		11.02	3	11.02	23
	11.04	187	11.04	85		11.04	7	11.04	174		11.04	41	11.04	19		11.04	19	11.04	18		11.04	43	11.04	239		11.04	0	11.04	24
	11.06	177	11.06	94		11.06	5	11.06	191		11.06	55	11.06	20		11.06	16	11.06	19		11.06	43	11.06	226		11.06	48	11.06	26
	11.08	182	11.08	100		11.08	5	11.08	189		11.08	67	11.08	27		11.08	16	11.08	19		11.08	63	11.08	192		11.08	0	11.08	26
	11.1	160	11.1	105		11.1	5	11.1	194		11.1	76	11.1	29		11.1	21	11.1	18		11.1	67	11.1	145		11.1	0	11.1	23
	11.12	151	11.12	113		11.12	0	11.12	174		11.12	86	11.12	30		11.12	12	11.12	12		11.12	84	11.12	93		11.12	18	11.12	18
	11.14	124	11.14	122		11.14	0	11.14	159		11.14	104	11.14	35		11.14	12	11.14	13		11.14	98	11.14	52		11.14	43	11.14	19
	11.16	99	11.16	138		11.16	1	11.16	142		11.16	110	11.16	34		11.16	15	11.16	19		11.16	117	11.16	26		11.16	15	11.16	18
	11.18	93	11.18	151		11.18	7	11.18	113		11.18	125	11.18	44		11.18	21	11.18	16		11.18	141	11.18	19		11.18	62	11.18	19
	11.2	94	11.2	179		11.2	7	11.2	95		11.2	142	11.2	55		11.2	18	11.2	15		11.2	160	11.2	23		11.2	10	11.2	21
	11.22	90	11.22	196		11.22	12	11.22	99		11.22	162	11.22	67		11.22	15	11.22	17		11.22	186	11.22	21		11.22	7	11.22	19
	11.24	101	11.24	216		11.24	12	11.24	94		11.24	183	11.24	83		11.24	13	11.24	15		11.24	241	11.24	23		11.24	30	11.24	21
	11.26	102	11.26	242		11.26	13	11.26	101		11.26	196	11.26	92		11.26	16	11.26	15		11.26	281	11.26	19		11.26	69	11.26	19
	11.28	105	11.28	269		11.28	10	11.28	102		11.28	235	11.28	102		11.28	8	11.28	13		11.28	335	11.28	15		11.28	14	11.28	17
	11.3	103	11.3	297		11.3	7	11.3	103		11.3	272	11.3	96		11.3	10	11.3	13		11.3	416	11.3	19		11.3	77	11.3	16
	11.32	102	11.32	331		11.32	1	11.32	96		11.32	323	11.32	79		11.32	12	11.32	14		11.32	494	11.32	17		11.32	30	11.32	17
	11.34	97	11.34	365		11.34	0	11.34	87		11.34	381	11.34	74		11.34	20	11.34	12		11.34	640	11.34	17		11.34	43	11.34	18
	11.36	98	11.36	427		11.36	0	11.36	85		11.36	435	11.36	61		11.36	20	11.36	13		11.36	766	11.36	16		11.36	63	11.36	20
	11.38	94	11.38	475		11.38	6	11.38	84		11.38	517	11.38	47		11.38	21	11.38	15		11.38	887	11.38	14		11.38	52	11.38	21
	11.4	99	11.4	533		11.4	5	11.4	78		11.4	616	11.4	43		11.4	22	11.4	13		11.4	969	11.4	16		11.4	50	11.4	23
	11.42	101	11.42	605		11.42	5	11.42	86		11.42	751	11.42	46		11.42	29	11.42	16		11.42	952	11.42	16		11.42	87	11.42	23
	11.44	98	11.44	667		11.44	12	11.44	78		11.44	927	11.44	45		11.44	30	11.44	14		11.44	868	11.44	13		11.44	49	11.44	20
	11.46	99	11.46	738		11.46	13	11.46	75		11.46	1132	11.46	32		11.46	27	11.46	12		11.46	766	11.46	17		11.46	77	11.46	23
	11.48	106	11.48	833		11.48	10	11.48	70		11.48	1369	11.48	38		11.48	25	11.48	11		11.48	650	11.48	14		11.48	83	11.48	23
	11.5	107	11.5	926		11.5	13	11.5	60		11.5	1589	11.5	55		11.5	36	11.5	15		11.5	568	11.5	17		11.5	72	11.5	23
	11.52	108	11.52	1030		11.52	7	11.52	57		11.52	1734	11.52	58		11.52	33	11.52	16		11.52	463	11.52	16		11.52	71	11.52	20
	11.54	109	11.54	1159		11.54	3	11.54	58		11.54	1738	11.54	68		11.54	33	11.54	16		11.54	363	11.54	14		11.54	117	11.54	21
	11.56	116	11.56	1287		11.56	4	11.56	61		11.56	1565	11.56	81		11.56	34	11.56	14		11.56	264	11.56	15		11.56	117	11.56	24
	11.58	120	11.58	1428		11.58	1	11.58	64		11.58	1255	11.58	91		11.58	44	11.58	16		11.58	143	11.58	20		11.58	91	11.58	22
	11.6	117	11.6	1560		11.6	4	11.6	59		11.6	863	11.6	97		11.6	44	11.6	19		11.6	59	11.6	18		11.6	98	11.6	22
	11.62	115	11.62	1719		11.62	10	11.62	61		11.62	494	11.62	117		11.62	38	11.62	17		11.62	13	11.62	22		11.62	124	11.62	23
	11.64	129	11.64	1920		11.64	14	11.64	56		11.64	215	11.64	168		11.64	49	11.64	13		11.64	7	11.64	19		11.64	125	11.64	18
	11.66	132	11.66	2090		11.66	14	11.66	44		11.66	65	11.66	263		11.66	57	11.66	15		11.66	6	11.66	18		11.66	161	11.66	16
	11.68	134	11.68	2267		11.68	21	11.68	44		11.68	21	11.68	387		11.68	52	11.68	13		11.68	5	11.68	19		11.68	172	11.68	13
	11.7	138	11.7	2479		11.7	15	11.7	42		11.7	13	11.7	529		11.7	62	11.7	12		11.7	15	11.7	20		11.7	139	11.7	13
	11.72	147	11.72	2639		11.72	6	11.72	40		11.72	23	11.72	634		11.72	62	11.72	14		11.72	28	11.72	23		11.72	174	11.72	18
	11.74	159	11.74	2755		11.74	5	11.74	37		11.74	30	11.74	682		11.74	61	11.74	18		11.74	44	11.74	27		11.74	253	11.74	20
	11.76	150	11.76	2823		11.76	4	11.76	39		11.76	28	11.76	638		11.76	54	11.76	17		11.76	58	11.76	24		11.76	198	11.76	25
	11.78	135	11.78	2857		11.78	0	11.78	42		11.78	26	11.78	528		11.78	51	11.78	18		11.78	64	11.78	21		11.78	258	11.78	24
	11.8	128	11.8	2838		11.8	0	11.8	42		11.8	22	11.8	390		11.8	51	11.8	15		11.8	70	11.8	15		11.8	232	11.8	24
	11.82	107	11.82	2734		11.82	8	11.82	44		11.82	16	11.82	267		11.82	39	11.82	17		11.82	56	11.82	12		11.82	247	11.82	22
	11.84	93	11.84	2604		11.84	16	11.84	50		11.84	26	11.84	188		11.84	29	11.84	17		11.84	44	11.84	12		11.84	280	11.84	24
	11.86	80	11.86	2438		11.86	12	11.86	46		11.86	24	11.86	161		11.86	30	11.86	18		11.86	49	11.86	10		11.86	319	11.86	25
	11.88	76	11.88	2201		11.88	9	11.88	49		11.88	21	11.88	158		11.88	24	11.88	21		11.88	46	11.88	13		11.88	285	11.88	23
	11.9	79	11.9	1935		11.9	23	11.9	48		11.9	24	11.9	163		11.9	27	11.9	16		11.9	43	11.9	17		11.9	324	11.9	23
	11.92	64	11.92	1653		11.92	20	11.92	51		11.92	16	11.92	153		11.92	24	11.92	13		11.92	35	11.92	13		11.92	406	11.92	24
	11.94	58	11.94	1384		11.94	10	11.94	57		11.94	15	11.94	132		11.94	30	11.94	16		11.94	36	11.94	17		11.94	423	11.94	25
	11.96	46	11.96	1131		11.96	14	11.96	60		11.96	6	11.96	108		11.96	26	11.96	20		11.96	36	11.96	23		11.96	381	11.96	24
	11.98	42	11.98	910		11.98	20	11.98	69		11.98	1	11.98	75		11.98	25	11.98	25		11.98	32	11.98	17		11.98	465	11.98	18
	12	46	12	730		12	17	12	75		12	5	12	48		12	20	12	25		12	40	12	18		12	458	12	21
	12.02	40	12.02	572		12.02	15	12.02	72		12.02	9	12.02	37		12.02	18	12.02	28		12.02	53	12.02	16		12.02	480	12.02	25
	12.04	49	12.04	445		12.04	15	12.04	87		12.04	13	12.04	24		12.04	27	12.04	26		12.04	77	12.04	16		12.04	442	12.04	21
	12.06	47	12.06	342		12.06	27	12.06	96		12.06	20	12.06	13		12.06	31	12.06	23		12.06	119	12.06	19		12.06	467	12.06	24
	12.08	40	12.08	263		12.08	23	12.08	110		12.08	14	12.08	15		12.08	27	12.08	24		12.08	202	12.08	17		12.08	537	12.08	26
	12.1	39	12.1	213		12.1	19	12.1	136		12.1	17	12.1	12		12.1	23	12.1	27		12.1	284	12.1	19		12.1	535	12.1	35
	12.12	31	12.12	173		12.12	26	12.12	149		12.12	11	12.12	9		12.12	25	12.12	28		12.12	359	12.12	27		12.12	419	12.12	43
	12.14	29	12.14	138		12.14	25	12.14	157		12.14	12	12.14	12		12.14	30	12.14	29		12.14	423	12.14	22		12.14	394	12.14	40
	12.16	24	12.16	102		12.16	25	12.16	163		12.16	7	12.16	19		12.16	29	12.16	32		12.16	483	12.16	21		12.16	386	12.16	38
	12.18	17	12.18	87		12.18	21	12.18	146		12.18	12	12.18	32		12.18	27	12.18	37		12.18	540	12.18	20		12.18	377	12.18	41
	12.2	21	12.2	75		12.2	17	12.2	130		12.2	17	12.2	49		12.2	27	12.2	40		12.2	573	12.2	14		12.2	319	12.2	43
	12.22	14	12.22	60		12.22	19	12.22	100		12.22	17	12.22	60		12.22	20	12.22	46		12.22	554	12.22	14		12.22	262	12.22	47
	12.24	15	12.24	55		12.24	23	12.24	74		12.24	13	12.24	70		12.24	19	12.24	51		12.24	485	12.24	15		12.24	247	12.24	41
	12.26	12	12.26	52		12.26	24	12.26	56		12.26	9	12.26	70		12.26	13	12.26	58		12.26	375	12.26	15		12.26	193	12.26	44
	12.28	20	12.28	43		12.28	21	12.28	35		12.28	3	12.28	63		12.28	20	12.28	77		12.28	247	12.28	17		12.28	186	12.28	45
	12.3	22	12.3	36		12.3	13	12.3	22		12.3	5	12.3	61		12.3	26	12.3	105		12.3	134	12.3	21		12.3	156	12.3	33
	12.32	19	12.32	22		12.32	17	12.32	21		12.32	2	12.32	64		12.32	28	12.32	147		12.32	72	12.32	18		12.32	172	12.32	23
	12.34	17	12.34	23		12.34	19	12.34	20		12.34	1	12.34	68		12.34	31	12.34	186		12.34	68	12.34	17		12.34	151	12.34	19
	12.36	22	12.36	20		12.36	22	12.36	20		12.36	8	12.36	74		12.36	36	12.36	214		12.36	81	12.36	13		12.36	112	12.36	21
	12.38	23	12.38	25		12.38	31	12.38	23		12.38	10	12.38	79		12.38	28	12.38	243		12.38	101	12.38	9		12.38	82	12.38	19
	12.4	26	12.4	26		12.4	35	12.4	24		12.4	15	12.4	94		12.4	32	12.4	280		12.4	115	12.4	10		12.4	94	12.4	18
	12.42	30	12.42	20		12.42	35	12.42	25		12.42	21	12.42	152		12.42	33	12.42	332		12.42	137	12.42	16		12.42	92	12.42	22
	12.44	37	12.44	18		12.44	40	12.44	19		12.44	22	12.44	237		12.44	28	12.44	486		12.44	148	12.44	14		12.44	28	12.44	29
	12.46	36	12.46	21		12.46	34	12.46	18		12.46	22	12.46	346		12.46	30	12.46	878		12.46	142	12.46	14		12.46	93	12.46	26
	12.48	31	12.48	16		12.48	38	12.48	20		12.48	14	12.48	457		12.48	33	12.48	1523		12.48	133	12.48	14		12.48	27	12.48	25
	12.5	28	12.5	16		12.5	43	12.5	19		12.5	5	12.5	551		12.5	50	12.5	2202		12.5	108	12.5	16		12.5	40	12.5	25
	12.52	26	12.52	18		12.52	42	12.52	17		12.52	4	12.52	657		12.52	60	12.52	2606		12.52	75	12.52	15		12.52	79	12.52	20
	12.54	21	12.54	24		12.54	49	12.54	19		12.54	0	12.54	783		12.54	60	12.54	2641		12.54	59	12.54	14		12.54	13	12.54	20
	12.56	18	12.56	21		12.56	53	12.56	18		12.56	2	12.56	934		12.56	68	12.56	2297		12.56	46	12.56	18		12.56	34	12.56	18
	12.58	22	12.58	17		12.58	62	12.58	14		12.58	10	12.58	1100		12.58	63	12.58	1673		12.58	34	12.58	22		12.58	17	12.58	20
	12.6	23	12.6	22		12.6	72	12.6	13		12.6	13	12.6	1236		12.6	48	12.6	1054		12.6	28	12.6	21		12.6	12	12.6	25
	12.62	25	12.62	24		12.62	73	12.62	16		12.62	8	12.62	1328		12.62	34	12.62	749		12.62	28	12.62	20		12.62	54	12.62	22
	12.64	23	12.64	26		12.64	68	12.64	17		12.64	3	12.64	1340		12.64	26	12.64	838		12.64	22	12.64	19		12.64	38	12.64	24
	12.66	22	12.66	29		12.66	61	12.66	15		12.66	10	12.66	1264		12.66	22	12.66	1087		12.66	22	12.66	20		12.66	5	12.66	19
	12.68	24	12.68	28		12.68	49	12.68	12		12.68	12	12.68	1179		12.68	18	12.68	1225		12.68	24	12.68	12		12.68	12	12.68	14
	12.7	22	12.7	25		12.7	26	12.7	12		12.7	13	12.7	1094		12.7	20	12.7	1184		12.7	24	12.7	10		12.7	60	12.7	17
	12.72	16	12.72	31		12.72	13	12.72	7		12.72	18	12.72	1008		12.72	21	12.72	960		12.72	31	12.72	12		12.72	9	12.72	17
	12.74	20	12.74	41		12.74	20	12.74	8		12.74	20	12.74	877		12.74	18	12.74	629		12.74	39	12.74	12		12.74	34	12.74	21
	12.76	30	12.76	43		12.76	15	12.76	10		12.76	22	12.76	695		12.76	16	12.76	308		12.76	54	12.76	18		12.76	20	12.76	23
	12.78	30	12.78	41		12.78	1	12.78	12		12.78	14	12.78	500		12.78	15	12.78	92		12.78	60	12.78	18		12.78	10	12.78	21
	12.8	32	12.8	45		12.8	3	12.8	18		12.8	10	12.8	309		12.8	16	12.8	12		12.8	70	12.8	20		12.8	29	12.8	23
	12.82	34	12.82	42		12.82	14	12.82	20		12.82	11	12.82	143		12.82	14	12.82	9		12.82	84	12.82	22		12.82	34	12.82	24
	12.84	37	12.84	39		12.84	7	12.84	17		12.84	12	12.84	54		12.84	17	12.84	26		12.84	94	12.84	20		12.84	4	12.84	23
	12.86	33	12.86	47		12.86	4	12.86	18		12.86	18	12.86	26		12.86	17	12.86	32		12.86	89	12.86	18		12.86	18	12.86	21
	12.88	20	12.88	60		12.88	1	12.88	12		12.88	21	12.88	47		12.88	16	12.88	31		12.88	84	12.88	20		12.88	13	12.88	20
	12.9	21	12.9	65		12.9	16	12.9	10		12.9	28	12.9	60		12.9	21	12.9	32		12.9	72	12.9	20		12.9	46	12.9	22
	12.92	15	12.92	79		12.92	8	12.92	11		12.92	32	12.92	60		12.92	15	12.92	33		12.92	70	12.92	22		12.92	7	12.92	19
	12.94	16	12.94	90		12.94	3	12.94	14		12.94	31	12.94	68		12.94	16	12.94	27		12.94	45	12.94	18		12.94	11	12.94	17
	12.96	25	12.96	98		12.96	8	12.96	13		12.96	32	12.96	82		12.96	14	12.96	20		12.96	38	12.96	16		12.96	18	12.96	17
	12.98	22	12.98	104		12.98	9	12.98	18		12.98	38	12.98	113		12.98	10	12.98	18		12.98	26	12.98	15		12.98	17	12.98	20
	13	23	13	122		13	7	13	19		13	47	13	135		13	13	13	16		13	18	13	19		13	36	13	20
	13.02	29	13.02	140		13.02	8	13.02	22		13.02	49	13.02	149		13.02	9	13.02	12		13.02	10	13.02	18		13.02	29	13.02	22
	13.04	26	13.04	152		13.04	3	13.04	16		13.04	58	13.04	173		13.04	14	13.04	10		13.04	11	13.04	18		13.04	0	13.04	25
	13.06	24	13.06	156		13.06	7	13.06	20		13.06	71	13.06	210		13.06	20	13.06	11		13.06	6	13.06	20		13.06	42	13.06	24
	13.08	15	13.08	162		13.08	3	13.08	23		13.08	76	13.08	272		13.08	16	13.08	13		13.08	15	13.08	20		13.08	27	13.08	23
	13.1	20	13.1	148		13.1	6	13.1	19		13.1	86	13.1	339		13.1	17	13.1	14		13.1	19	13.1	19		13.1	35	13.1	27
	13.12	23	13.12	123		13.12	7	13.12	17		13.12	96	13.12	384		13.12	17	13.12	14		13.12	16	13.12	19		13.12	65	13.12	24
	13.14	19	13.14	103		13.14	2	13.14	17		13.14	115	13.14	398		13.14	13	13.14	11		13.14	15	13.14	20		13.14	55	13.14	21
	13.16	18	13.16	82		13.16	1	13.16	22		13.16	134	13.16	360		13.16	13	13.16	12		13.16	13	13.16	24		13.16	27	13.16	24
	13.18	26	13.18	60		13.18	0	13.18	22		13.18	156	13.18	290		13.18	8	13.18	13		13.18	16	13.18	19		13.18	32	13.18	24
	13.2	19	13.2	45		13.2	1	13.2	19		13.2	204	13.2	228		13.2	6	13.2	11		13.2	23	13.2	13		13.2	74	13.2	24
	13.22	14	13.22	40		13.22	3	13.22	19		13.22	256	13.22	192		13.22	11	13.22	13		13.22	25	13.22	13		13.22	45	13.22	22
	13.24	18	13.24	39		13.24	8	13.24	17		13.24	322	13.24	182		13.24	10	13.24	15		13.24	26	13.24	12		13.24	30	13.24	25
	13.26	18	13.26	34		13.26	7	13.26	13		13.26	392	13.26	195		13.26	9	13.26	17		13.26	33	13.26	11		13.26	79	13.26	28
	13.28	19	13.28	21		13.28	9	13.28	14		13.28	466	13.28	214		13.28	13	13.28	19		13.28	32	13.28	17		13.28	127	13.28	23
	13.3	24	13.3	22		13.3	9	13.3	15		13.3	538	13.3	221		13.3	13	13.3	14		13.3	26	13.3	18		13.3	76	13.3	17
	13.32	25	13.32	22		13.32	6	13.32	19		13.32	585	13.32	207		13.32	15	13.32	13		13.32	22	13.32	18		13.32	127	13.32	21
	13.34	27	13.34	20		13.34	11	13.34	19		13.34	591	13.34	182		13.34	12	13.34	12		13.34	18	13.34	15		13.34	130	13.34	19
	13.36	20	13.36	13		13.36	19	13.36	21		13.36	547	13.36	151		13.36	12	13.36	9		13.36	16	13.36	16		13.36	115	13.36	18
	13.38	22	13.38	16		13.38	4	13.38	21		13.38	456	13.38	113		13.38	12	13.38	15		13.38	17	13.38	16		13.38	107	13.38	22
	13.4	29	13.4	21		13.4	1	13.4	14		13.4	348	13.4	71		13.4	10	13.4	14		13.4	13	13.4	19		13.4	170	13.4	22
	13.42	27	13.42	21		13.42	1	13.42	12		13.42	226	13.42	51		13.42	14	13.42	15		13.42	21	13.42	18		13.42	155	13.42	22
	13.44	24	13.44	15		13.44	0	13.44	15		13.44	121	13.44	38		13.44	11	13.44	20		13.44	29	13.44	14		13.44	166	13.44	20
	13.46	33	13.46	19		13.46	1	13.46	17		13.46	69	13.46	25		13.46	3	13.46	14		13.46	26	13.46	10		13.46	131	13.46	25
	13.48	32	13.48	21		13.48	6	13.48	15		13.48	39	13.48	23		13.48	10	13.48	10		13.48	31	13.48	15		13.48	201	13.48	28
	13.5	27	13.5	17		13.5	12	13.5	18		13.5	17	13.5	18		13.5	12	13.5	9		13.5	31	13.5	18		13.5	213	13.5	33
	13.52	22	13.52	10		13.52	15	13.52	22		13.52	9	13.52	13		13.52	12	13.52	10		13.52	33	13.52	18		13.52	214	13.52	33
	13.54	13	13.54	10		13.54	0	13.54	22		13.54	9	13.54	9		13.54	16	13.54	12		13.54	34	13.54	17		13.54	266	13.54	31
	13.56	7	13.56	13		13.56	4	13.56	16		13.56	5	13.56	16		13.56	24	13.56	11		13.56	38	13.56	25		13.56	200	13.56	27
	13.58	0	13.58	14		13.58	4	13.58	18		13.58	0	13.58	22		13.58	31	13.58	9		13.58	46	13.58	24		13.58	285	13.58	28
	13.6	0	13.6	15		13.6	0	13.6	17		13.6	5	13.6	18		13.6	22	13.6	10		13.6	48	13.6	21		13.6	262	13.6	27
	13.62	6	13.62	10		13.62	0	13.62	18		13.62	12	13.62	15		13.62	15	13.62	11		13.62	51	13.62	20		13.62	210	13.62	28
	13.64	14	13.64	11		13.64	3	13.64	19		13.64	8	13.64	20		13.64	23	13.64	13		13.64	49	13.64	20		13.64	162	13.64	25
	13.66	28	13.66	15		13.66	6	13.66	21		13.66	3	13.66	10		13.66	22	13.66	14		13.66	58	13.66	20		13.66	162	13.66	26
	13.68	28	13.68	17		13.68	13	13.68	22		13.68	9	13.68	12		13.68	11	13.68	20		13.68	77	13.68	16		13.68	187	13.68	30
	13.7	30	13.7	21		13.7	5	13.7	19		13.7	6	13.7	16		13.7	23	13.7	18		13.7	86	13.7	15		13.7	143	13.7	31
	13.72	33	13.72	23		13.72	5	13.72	19		13.72	1	13.72	20		13.72	27	13.72	16		13.72	94	13.72	23		13.72	64	13.72	34
	13.74	26	13.74	25		13.74	2	13.74	19		13.74	4	13.74	18		13.74	27	13.74	14		13.74	98	13.74	19		13.74	105	13.74	43
	13.76	22	13.76	18		13.76	0	13.76	18		13.76	8	13.76	18		13.76	23	13.76	8		13.76	100	13.76	24		13.76	71	13.76	41
	13.78	25	13.78	4		13.78	7	13.78	16		13.78	2	13.78	20		13.78	25	13.78	2		13.78	97	13.78	17		13.78	42	13.78	37
	13.8	26	13.8	0		13.8	14	13.8	21		13.8	1	13.8	27		13.8	29	13.8	7		13.8	87	13.8	14		13.8	57	13.8	39
	13.82	30	13.82	5		13.82	10	13.82	23		13.82	11	13.82	26		13.82	27	13.82	6		13.82	83	13.82	18		13.82	98	13.82	35
	13.84	23	13.84	5		13.84	15	13.84	34		13.84	15	13.84	32		13.84	23	13.84	11		13.84	93	13.84	19		13.84	53	13.84	39
	13.86	29	13.86	8		13.86	11	13.86	45		13.86	9	13.86	32		13.86	32	13.86	13		13.86	88	13.86	18		13.86	23	13.86	41
	13.88	32	13.88	17		13.88	6	13.88	55		13.88	9	13.88	38		13.88	27	13.88	16		13.88	87	13.88	19		13.88	65	13.88	41
	13.9	30	13.9	21		13.9	10	13.9	64		13.9	4	13.9	52		13.9	18	13.9	22		13.9	104	13.9	15		13.9	12	13.9	39
	13.92	25	13.92	18		13.92	18	13.92	65		13.92	0	13.92	66		13.92	17	13.92	14		13.92	119	13.92	17		13.92	53	13.92	34
	13.94	26	13.94	10		13.94	12	13.94	63		13.94	0	13.94	75		13.94	18	13.94	10		13.94	139	13.94	14		13.94	0	13.94	29
	13.96	32	13.96	11		13.96	16	13.96	71		13.96	0	13.96	86		13.96	17	13.96	11		13.96	155	13.96	17		13.96	0	13.96	27
	13.98	36	13.98	14		13.98	15	13.98	83		13.98	0	13.98	96		13.98	15	13.98	5		13.98	170	13.98	20		13.98	38	13.98	23
	14	33	14	16		14	29	14	104		14	1	14	105		14	17	14	5		14	280	14	19		14	0	14	25
	14.02	37	14.02	18		14.02	32	14.02	126		14.02	11	14.02	114		14.02	22	14.02	6		14.02	508	14.02	10		14.02	0	14.02	27
	14.04	44	14.04	16		14.04	30	14.04	157		14.04	8	14.04	141		14.04	19	14.04	11		14.04	842	14.04	13		14.04	27	14.04	28
	14.06	42	14.06	21		14.06	36	14.06	190		14.06	0	14.06	208		14.06	17	14.06	14		14.06	1271	14.06	18		14.06	49	14.06	25
	14.08	49	14.08	21		14.08	44	14.08	227		14.08	8	14.08	274		14.08	20	14.08	12		14.08	1642	14.08	18		14.08	1	14.08	21
	14.1	58	14.1	15		14.1	35	14.1	274		14.1	17	14.1	328		14.1	31	14.1	14		14.1	1829	14.1	21		14.1	47	14.1	22
	14.12	62	14.12	11		14.12	41	14.12	331		14.12	10	14.12	375		14.12	26	14.12	15		14.12	1722	14.12	22		14.12	20	14.12	26
	14.14	58	14.14	12		14.14	48	14.14	406		14.14	9	14.14	419		14.14	27	14.14	15		14.14	1379	14.14	22		14.14	0	14.14	24
	14.16	54	14.16	17		14.16	63	14.16	488		14.16	15	14.16	460		14.16	30	14.16	11		14.16	954	14.16	21		14.16	14	14.16	21
	14.18	54	14.18	17		14.18	61	14.18	577		14.18	18	14.18	482		14.18	37	14.18	9		14.18	544	14.18	8		14.18	0	14.18	19
	14.2	45	14.2	18		14.2	58	14.2	711		14.2	9	14.2	499		14.2	35	14.2	14		14.2	220	14.2	11		14.2	45	14.2	23
	14.22	36	14.22	21		14.22	54	14.22	867		14.22	6	14.22	513		14.22	29	14.22	10		14.22	77	14.22	17		14.22	0	14.22	26
	14.24	43	14.24	24		14.24	71	14.24	1055		14.24	22	14.24	481		14.24	32	14.24	7		14.24	53	14.24	18		14.24	0	14.24	25
	14.26	40	14.26	24		14.26	77	14.26	1286		14.26	22	14.26	412		14.26	30	14.26	8		14.26	52	14.26	17		14.26	39	14.26	28
	14.28	31	14.28	20		14.28	86	14.28	1524		14.28	21	14.28	315		14.28	21	14.28	10		14.28	33	14.28	20		14.28	20	14.28	34
	14.3	29	14.3	17		14.3	99	14.3	1760		14.3	20	14.3	217		14.3	17	14.3	11		14.3	36	14.3	30		14.3	7	14.3	26
	14.32	37	14.32	18		14.32	126	14.32	1966		14.32	22	14.32	140		14.32	26	14.32	8		14.32	47	14.32	28		14.32	0	14.32	22
	14.34	36	14.34	16		14.34	143	14.34	2094		14.34	20	14.34	82		14.34	29	14.34	11		14.34	43	14.34	20		14.34	41	14.34	23
	14.36	28	14.36	16		14.36	160	14.36	2126		14.36	24	14.36	47		14.36	32	14.36	15		14.36	29	14.36	21		14.36	0	14.36	26
	14.38	35	14.38	10		14.38	166	14.38	1994		14.38	32	14.38	29		14.38	34	14.38	11		14.38	33	14.38	22		14.38	0	14.38	24
	14.4	41	14.4	14		14.4	211	14.4	1716		14.4	46	14.4	22		14.4	32	14.4	3		14.4	44	14.4	22		14.4	8	14.4	28
	14.42	37	14.42	20		14.42	247	14.42	1344		14.42	59	14.42	22		14.42	37	14.42	4		14.42	32	14.42	21		14.42	31	14.42	29
	14.44	38	14.44	16		14.44	274	14.44	913		14.44	72	14.44	14		14.44	43	14.44	7		14.44	24	14.44	25		14.44	11	14.44	32
	14.46	46	14.46	14		14.46	298	14.46	541		14.46	84	14.46	17		14.46	42	14.46	8		14.46	21	14.46	28		14.46	3	14.46	27
	14.48	53	14.48	16		14.48	353	14.48	278		14.48	100	14.48	22		14.48	39	14.48	9		14.48	14	14.48	19		14.48	19	14.48	25
	14.5	61	14.5	18		14.5	414	14.5	120		14.5	120	14.5	25		14.5	22	14.5	9		14.5	15	14.5	14		14.5	0	14.5	26
	14.52	72	14.52	22		14.52	458	14.52	58		14.52	142	14.52	25		14.52	32	14.52	12		14.52	19	14.52	13		14.52	38	14.52	30
	14.54	81	14.54	26		14.54	501	14.54	38		14.54	155	14.54	26		14.54	38	14.54	17		14.54	24	14.54	10		14.54	11	14.54	31
	14.56	71	14.56	28		14.56	556	14.56	43		14.56	150	14.56	25		14.56	34	14.56	13		14.56	31	14.56	7		14.56	15	14.56	31
	14.58	53	14.58	25		14.58	588	14.58	43		14.58	137	14.58	29		14.58	40	14.58	10		14.58	24	14.58	14		14.58	10	14.58	31
	14.6	50	14.6	25		14.6	574	14.6	30		14.6	116	14.6	27		14.6	52	14.6	14		14.6	28	14.6	20		14.6	23	14.6	28
	14.62	42	14.62	27		14.62	544	14.62	29		14.62	80	14.62	29		14.62	54	14.62	15		14.62	19	14.62	19		14.62	44	14.62	31
	14.64	33	14.64	33		14.64	505	14.64	27		14.64	42	14.64	34		14.64	44	14.64	13		14.64	4	14.64	13		14.64	5	14.64	30
	14.66	39	14.66	39		14.66	463	14.66	26		14.66	27	14.66	37		14.66	28	14.66	10		14.66	3	14.66	13		14.66	29	14.66	28
	14.68	43	14.68	43		14.68	405	14.68	25		14.68	27	14.68	38		14.68	37	14.68	10		14.68	13	14.68	18		14.68	20	14.68	29
	14.7	43	14.7	48		14.7	349	14.7	27		14.7	34	14.7	38		14.7	43	14.7	12		14.7	17	14.7	18		14.7	9	14.7	26
	14.72	37	14.72	51		14.72	323	14.72	26		14.72	43	14.72	41		14.72	35	14.72	13		14.72	16	14.72	15		14.72	33	14.72	19
	14.74	30	14.74	46		14.74	299	14.74	23		14.74	53	14.74	38		14.74	23	14.74	11		14.74	21	14.74	20		14.74	7	14.74	17
	14.76	47	14.76	53		14.76	264	14.76	16		14.76	62	14.76	36		14.76	28	14.76	8		14.76	25	14.76	27		14.76	0	14.76	14
	14.78	47	14.78	61		14.78	245	14.78	13		14.78	65	14.78	38		14.78	28	14.78	9		14.78	19	14.78	25		14.78	0	14.78	18
	14.8	48	14.8	65		14.8	221	14.8	16		14.8	73	14.8	31		14.8	23	14.8	11		14.8	4	14.8	20		14.8	6	14.8	24
	14.82	58	14.82	68		14.82	183	14.82	18		14.82	91	14.82	24		14.82	18	14.82	8		14.82	3	14.82	22		14.82	27	14.82	26
	14.84	47	14.84	72		14.84	154	14.84	22		14.84	119	14.84	22		14.84	21	14.84	9		14.84	10	14.84	20		14.84	27	14.84	33
	14.86	40	14.86	84		14.86	134	14.86	25		14.86	144	14.86	21		14.86	28	14.86	15		14.86	9	14.86	15		14.86	4	14.86	36
	14.88	36	14.88	96		14.88	133	14.88	21		14.88	171	14.88	19		14.88	22	14.88	26		14.88	2	14.88	14		14.88	19	14.88	40
	14.9	29	14.9	104		14.9	120	14.9	16		14.9	189	14.9	14		14.9	10	14.9	26		14.9	6	14.9	15		14.9	52	14.9	43
	14.92	24	14.92	130		14.92	112	14.92	15		14.92	200	14.92	20		14.92	9	14.92	21		14.92	8	14.92	14		14.92	17	14.92	36
	14.94	11	14.94	151		14.94	124	14.94	18		14.94	209	14.94	27		14.94	6	14.94	24		14.94	6	14.94	20		14.94	22	14.94	29
	14.96	14	14.96	155		14.96	123	14.96	22		14.96	197	14.96	19		14.96	9	14.96	23		14.96	6	14.96	29		14.96	67	14.96	31
	14.98	18	14.98	167		14.98	114	14.98	18		14.98	166	14.98	12		14.98	16	14.98	17		14.98	12	14.98	29		14.98	32	14.98	32
	15	5	15	179		15	124	15	19		15	119	15	17		15	21	15	14		15	16	15	18		15	0	15	29
	15.02	4	15.02	193		15.02	152	15.02	16		15.02	74	15.02	15		15.02	24	15.02	13		15.02	18	15.02	16		15.02	0	15.02	26
	15.04	13	15.04	188		15.04	166	15.04	18		15.04	40	15.04	9		15.04	24	15.04	12		15.04	14	15.04	21		15.04	28	15.04	27
	15.06	17	15.06	176		15.06	168	15.06	18		15.06	13	15.06	11		15.06	24	15.06	8		15.06	17	15.06	23		15.06	8	15.06	28
	15.08	12	15.08	182		15.08	165	15.08	23		15.08	6	15.08	14		15.08	20	15.08	10		15.08	22	15.08	20		15.08	2	15.08	27
	15.1	18	15.1	169		15.1	165	15.1	16		15.1	4	15.1	19		15.1	15	15.1	18		15.1	20	15.1	23		15.1	44	15.1	26
	15.12	22	15.12	143		15.12	146	15.12	13		15.12	4	15.12	20		15.12	25	15.12	18		15.12	11	15.12	31		15.12	4	15.12	27
	15.14	17	15.14	126		15.14	122	15.14	15		15.14	0	15.14	20		15.14	34	15.14	16		15.14	14	15.14	33		15.14	0	15.14	29
	15.16	15	15.16	120		15.16	93	15.16	11		15.16	0	15.16	23		15.16	29	15.16	17		15.16	19	15.16	25		15.16	70	15.16	31
	15.18	13	15.18	114		15.18	85	15.18	7		15.18	0	15.18	23		15.18	26	15.18	18		15.18	10	15.18	22		15.18	48	15.18	26
	15.2	10	15.2	95		15.2	76	15.2	15		15.2	1	15.2	21		15.2	26	15.2	18		15.2	7	15.2	22		15.2	3	15.2	18
	15.22	7	15.22	77		15.22	52	15.22	17		15.22	4	15.22	20		15.22	20	15.22	17		15.22	13	15.22	21		15.22	1	15.22	19
	15.24	1	15.24	78		15.24	40	15.24	14		15.24	10	15.24	17		15.24	12	15.24	17		15.24	15	15.24	21		15.24	42	15.24	23
	15.26	5	15.26	70		15.26	37	15.26	6		15.26	9	15.26	14		15.26	13	15.26	17		15.26	8	15.26	17		15.26	40	15.26	19
	15.28	4	15.28	59		15.28	36	15.28	8		15.28	1	15.28	16		15.28	21	15.28	11		15.28	0	15.28	22		15.28	23	15.28	22
	15.3	10	15.3	56		15.3	26	15.3	9		15.3	0	15.3	17		15.3	27	15.3	15		15.3	16	15.3	33		15.3	17	15.3	23
	15.32	15	15.32	63		15.32	19	15.32	7		15.32	9	15.32	20		15.32	21	15.32	26		15.32	21	15.32	33		15.32	20	15.32	30
	15.34	18	15.34	64		15.34	32	15.34	12		15.34	15	15.34	23		15.34	18	15.34	36		15.34	16	15.34	31		15.34	39	15.34	35
	15.36	17	15.36	67		15.36	29	15.36	19		15.36	11	15.36	21		15.36	22	15.36	42		15.36	21	15.36	27		15.36	35	15.36	39
	15.38	24	15.38	71		15.38	13	15.38	16		15.38	5	15.38	26		15.38	19	15.38	57		15.38	18	15.38	23		15.38	0	15.38	45
	15.4	25	15.4	82		15.4	15	15.4	11		15.4	9	15.4	30		15.4	18	15.4	77		15.4	9	15.4	25		15.4	54	15.4	46
	15.42	29	15.42	84		15.42	23	15.42	18		15.42	11	15.42	25		15.42	12	15.42	91		15.42	5	15.42	19		15.42	49	15.42	43
	15.44	30	15.44	84		15.44	29	15.44	25		15.44	8	15.44	21		15.44	14	15.44	101		15.44	8	15.44	23		15.44	0	15.44	44
	15.46	37	15.46	87		15.46	32	15.46	21		15.46	19	15.46	19		15.46	16	15.46	117		15.46	18	15.46	31		15.46	10	15.46	38
	15.48	33	15.48	102		15.48	40	15.48	17		15.48	16	15.48	21		15.48	14	15.48	127		15.48	20	15.48	33		15.48	54	15.48	33
	15.5	32	15.5	109		15.5	39	15.5	19		15.5	8	15.5	20		15.5	15	15.5	127		15.5	24	15.5	33		15.5	10	15.5	31
	15.52	27	15.52	120		15.52	22	15.52	19		15.52	4	15.52	11		15.52	26	15.52	111		15.52	21	15.52	31		15.52	45	15.52	30
	15.54	28	15.54	134		15.54	11	15.54	14		15.54	5	15.54	15		15.54	26	15.54	105		15.54	13	15.54	42		15.54	69	15.54	26
	15.56	45	15.56	152		15.56	10	15.56	12		15.56	6	15.56	21		15.56	22	15.56	103		15.56	5	15.56	47		15.56	39	15.56	27
	15.58	53	15.58	156		15.58	10	15.58	21		15.58	6	15.58	18		15.58	18	15.58	103		15.58	6	15.58	44		15.58	4	15.58	33
	15.6	62	15.6	165		15.6	7	15.6	28		15.6	7	15.6	18		15.6	24	15.6	111		15.6	8	15.6	52		15.6	26	15.6	34
	15.62	93	15.62	194		15.62	3	15.62	26		15.62	12	15.62	14		15.62	32	15.62	135		15.62	12	15.62	58		15.62	71	15.62	34
	15.64	118	15.64	233		15.64	3	15.64	26		15.64	0	15.64	14		15.64	29	15.64	166		15.64	21	15.64	62		15.64	8	15.64	36
	15.66	154	15.66	247		15.66	4	15.66	33		15.66	0	15.66	19		15.66	17	15.66	195		15.66	30	15.66	69		15.66	8	15.66	41
	15.68	176	15.68	283		15.68	2	15.68	35		15.68	0	15.68	17		15.68	16	15.68	209		15.68	33	15.68	73		15.68	41	15.68	46
	15.7	187	15.7	314		15.7	5	15.7	33		15.7	0	15.7	22		15.7	12	15.7	221		15.7	23	15.7	91		15.7	69	15.7	43
	15.72	215	15.72	342		15.72	2	15.72	34		15.72	0	15.72	31		15.72	5	15.72	220		15.72	16	15.72	104		15.72	34	15.72	42
	15.74	227	15.74	378		15.74	2	15.74	33		15.74	0	15.74	32		15.74	2	15.74	218		15.74	13	15.74	110		15.74	52	15.74	40
	15.76	218	15.76	419		15.76	7	15.76	30		15.76	8	15.76	37		15.76	6	15.76	218		15.76	14	15.76	120		15.76	0	15.76	34
	15.78	193	15.78	487		15.78	4	15.78	27		15.78	6	15.78	33		15.78	18	15.78	208		15.78	23	15.78	140		15.78	67	15.78	28
	15.8	158	15.8	546		15.8	8	15.8	35		15.8	0	15.8	28		15.8	22	15.8	191		15.8	35	15.8	180		15.8	54	15.8	31
	15.82	121	15.82	594		15.82	14	15.82	38		15.82	5	15.82	24		15.82	20	15.82	177		15.82	41	15.82	224		15.82	33	15.82	29
	15.84	78	15.84	665		15.84	9	15.84	37		15.84	3	15.84	20		15.84	21	15.84	151		15.84	52	15.84	264		15.84	83	15.84	35
	15.86	44	15.86	723		15.86	3	15.86	33		15.86	7	15.86	17		15.86	15	15.86	131		15.86	71	15.86	329		15.86	67	15.86	33
	15.88	37	15.88	767		15.88	0	15.88	33		15.88	9	15.88	17		15.88	19	15.88	131		15.88	99	15.88	396		15.88	28	15.88	30
	15.9	32	15.9	822		15.9	0	15.9	28		15.9	7	15.9	19		15.9	22	15.9	155		15.9	119	15.9	453		15.9	47	15.9	33
	15.92	22	15.92	868		15.92	5	15.92	23		15.92	9	15.92	19		15.92	16	15.92	180		15.92	138	15.92	542		15.92	69	15.92	34
	15.94	11	15.94	918		15.94	10	15.94	23		15.94	5	15.94	22		15.94	19	15.94	183		15.94	146	15.94	655		15.94	56	15.94	37
	15.96	11	15.96	957		15.96	12	15.96	22		15.96	7	15.96	20		15.96	23	15.96	161		15.96	138	15.96	753		15.96	42	15.96	40
	15.98	7	15.98	981		15.98	10	15.98	19		15.98	2	15.98	20		15.98	24	15.98	130		15.98	121	15.98	819		15.98	28	15.98	36
	16	3	16	982		16	4	16	14		16	7	16	24		16	15	16	84		16	104	16	869		16	50	16	43
	16.02	4	16.02	952		16.02	2	16.02	10		16.02	13	16.02	29		16.02	10	16.02	45		16.02	96	16.02	872		16.02	71	16.02	44
	16.04	7	16.04	919		16.04	5	16.04	11		16.04	8	16.04	34		16.04	20	16.04	22		16.04	81	16.04	807		16.04	95	16.04	34
	16.06	5	16.06	888		16.06	14	16.06	17		16.06	8	16.06	35		16.06	22	16.06	14		16.06	57	16.06	689		16.06	55	16.06	26
	16.08	4	16.08	843		16.08	18	16.08	25		16.08	16	16.08	26		16.08	17	16.08	17		16.08	48	16.08	556		16.08	68	16.08	33
	16.1	9	16.1	777		16.1	13	16.1	27		16.1	21	16.1	27		16.1	19	16.1	17		16.1	36	16.1	411		16.1	98	16.1	46
	16.12	14	16.12	704		16.12	14	16.12	29		16.12	23	16.12	31		16.12	22	16.12	8		16.12	34	16.12	259		16.12	91	16.12	44
	16.14	14	16.14	626		16.14	15	16.14	30		16.14	21	16.14	33		16.14	24	16.14	9		16.14	47	16.14	141		16.14	129	16.14	43
	16.16	17	16.16	539		16.16	19	16.16	24		16.16	33	16.16	29		16.16	24	16.16	13		16.16	62	16.16	90		16.16	122	16.16	48
	16.18	16	16.18	450		16.18	21	16.18	19		16.18	41	16.18	31		16.18	22	16.18	16		16.18	74	16.18	60		16.18	132	16.18	43
	16.2	12	16.2	386		16.2	33	16.2	18		16.2	46	16.2	41		16.2	21	16.2	13		16.2	85	16.2	60		16.2	132	16.2	35
	16.22	11	16.22	332		16.22	36	16.22	16		16.22	63	16.22	42		16.22	21	16.22	10		16.22	100	16.22	67		16.22	107	16.22	31
	16.24	18	16.24	275		16.24	36	16.24	15		16.24	78	16.24	38		16.24	19	16.24	11		16.24	114	16.24	68		16.24	131	16.24	41
	16.26	27	16.26	223		16.26	47	16.26	19		16.26	84	16.26	43		16.26	20	16.26	6		16.26	129	16.26	68		16.26	165	16.26	50
	16.28	19	16.28	191		16.28	66	16.28	25		16.28	112	16.28	51		16.28	17	16.28	3		16.28	149	16.28	68		16.28	207	16.28	44
	16.3	10	16.3	163		16.3	69	16.3	23		16.3	136	16.3	56		16.3	18	16.3	6		16.3	166	16.3	70		16.3	218	16.3	45
	16.32	19	16.32	139		16.32	70	16.32	22		16.32	149	16.32	45		16.32	20	16.32	10		16.32	158	16.32	76		16.32	218	16.32	44
	16.34	19	16.34	119		16.34	86	16.34	22		16.34	172	16.34	49		16.34	23	16.34	12		16.34	149	16.34	80		16.34	252	16.34	40
	16.36	17	16.36	105		16.36	106	16.36	22		16.36	192	16.36	65		16.36	26	16.36	11		16.36	134	16.36	88		16.36	242	16.36	47
	16.38	16	16.38	95		16.38	96	16.38	10		16.38	189	16.38	85		16.38	26	16.38	7		16.38	99	16.38	102		16.38	253	16.38	50
	16.4	35	16.4	83		16.4	103	16.4	7		16.4	165	16.4	112		16.4	21	16.4	11		16.4	59	16.4	120		16.4	297	16.4	50
	16.42	41	16.42	78		16.42	147	16.42	11		16.42	132	16.42	141		16.42	15	16.42	14		16.42	29	16.42	134		16.42	356	16.42	55
	16.44	35	16.44	75		16.44	175	16.44	12		16.44	113	16.44	157		16.44	9	16.44	15		16.44	13	16.44	153		16.44	282	16.44	57
	16.46	39	16.46	64		16.46	201	16.46	12		16.46	71	16.46	159		16.46	9	16.46	11		16.46	4	16.46	172		16.46	354	16.46	53
	16.48	60	16.48	60		16.48	228	16.48	21		16.48	37	16.48	154		16.48	5	16.48	10		16.48	0	16.48	187		16.48	454	16.48	45
	16.5	70	16.5	60		16.5	281	16.5	22		16.5	27	16.5	145		16.5	7	16.5	10		16.5	14	16.5	204		16.5	538	16.5	50
	16.52	77	16.52	69		16.52	330	16.52	17		16.52	21	16.52	129		16.52	11	16.52	10		16.52	22	16.52	232		16.52	497	16.52	55
	16.54	94	16.54	74		16.54	361	16.54	17		16.54	8	16.54	117		16.54	15	16.54	11		16.54	20	16.54	276		16.54	603	16.54	59
	16.56	131	16.56	72		16.56	408	16.56	25		16.56	5	16.56	108		16.56	13	16.56	15		16.56	19	16.56	330		16.56	684	16.56	61
	16.58	157	16.58	74		16.58	468	16.58	22		16.58	6	16.58	96		16.58	13	16.58	14		16.58	20	16.58	377		16.58	728	16.58	65
	16.6	185	16.6	74		16.6	518	16.6	19		16.6	14	16.6	76		16.6	25	16.6	10		16.6	25	16.6	429		16.6	795	16.6	70
	16.62	218	16.62	82		16.62	551	16.62	24		16.62	10	16.62	59		16.62	30	16.62	1		16.62	23	16.62	507		16.62	904	16.62	71
	16.64	253	16.64	87		16.64	541	16.64	24		16.64	15	16.64	59		16.64	16	16.64	2		16.64	12	16.64	624		16.64	1034	16.64	72
	16.66	272	16.66	82		16.66	503	16.66	15		16.66	17	16.66	56		16.66	10	16.66	8		16.66	6	16.66	773		16.66	1147	16.66	82
	16.68	265	16.68	82		16.68	450	16.68	15		16.68	18	16.68	54		16.68	13	16.68	10		16.68	8	16.68	963		16.68	1259	16.68	89
	16.7	263	16.7	89		16.7	392	16.7	24		16.7	15	16.7	54		16.7	21	16.7	7		16.7	11	16.7	1223		16.7	1379	16.7	100
	16.72	260	16.72	101		16.72	335	16.72	38		16.72	9	16.72	61		16.72	16	16.72	6		16.72	20	16.72	1518		16.72	1497	16.72	104
	16.74	238	16.74	106		16.74	284	16.74	42		16.74	5	16.74	70		16.74	12	16.74	8		16.74	25	16.74	1859		16.74	1679	16.74	105
	16.76	210	16.76	117		16.76	283	16.76	43		16.76	5	16.76	69		16.76	17	16.76	8		16.76	25	16.76	2218		16.76	1746	16.76	117
	16.78	177	16.78	147		16.78	287	16.78	47		16.78	5	16.78	75		16.78	23	16.78	9		16.78	22	16.78	2652		16.78	1778	16.78	123
	16.8	152	16.8	170		16.8	308	16.8	38		16.8	1	16.8	88		16.8	20	16.8	12		16.8	17	16.8	3174		16.8	1903	16.8	132
	16.82	120	16.82	186		16.82	334	16.82	33		16.82	0	16.82	98		16.82	22	16.82	18		16.82	16	16.82	3817		16.82	2002	16.82	147
	16.84	84	16.84	212		16.84	367	16.84	32		16.84	7	16.84	105		16.84	26	16.84	19		16.84	22	16.84	4535		16.84	2121	16.84	161
	16.86	59	16.86	238		16.86	399	16.86	34		16.86	9	16.86	114		16.86	25	16.86	17		16.86	27	16.86	5262		16.86	2063	16.86	183
	16.88	42	16.88	267		16.88	431	16.88	35		16.88	1	16.88	123		16.88	26	16.88	14		16.88	32	16.88	5915		16.88	1953	16.88	206
	16.9	35	16.9	273		16.9	438	16.9	36		16.9	2	16.9	119		16.9	24	16.9	12		16.9	19	16.9	6462		16.9	2041	16.9	227
	16.92	25	16.92	273		16.92	448	16.92	33		16.92	11	16.92	123		16.92	22	16.92	11		16.92	24	16.92	6691		16.92	1960	16.92	265
	16.94	12	16.94	272		16.94	436	16.94	37		16.94	12	16.94	163		16.94	16	16.94	12		16.94	39	16.94	6570		16.94	1767	16.94	312
	16.96	7	16.96	262		16.96	417	16.96	36		16.96	6	16.96	214		16.96	16	16.96	13		16.96	41	16.96	6115		16.96	1847	16.96	362
	16.98	3	16.98	247		16.98	363	16.98	49		16.98	14	16.98	243		16.98	15	16.98	18		16.98	36	16.98	5362		16.98	1825	16.98	436
	17	4	17	229		17	278	17	82		17	24	17	267		17	8	17	17		17	43	17	4292		17	1715	17	516
	17.02	4	17.02	196		17.02	204	17.02	106		17.02	28	17.02	301		17.02	7	17.02	17		17.02	52	17.02	3061		17.02	1711	17.02	652
	17.04	8	17.04	176		17.04	159	17.04	120		17.04	35	17.04	336		17.04	18	17.04	14		17.04	39	17.04	1926		17.04	1690	17.04	822
	17.06	13	17.06	150		17.06	112	17.06	138		17.06	42	17.06	386		17.06	34	17.06	14		17.06	38	17.06	1089		17.06	1845	17.06	995
	17.08	15	17.08	126		17.08	73	17.08	157		17.08	45	17.08	455		17.08	37	17.08	13		17.08	65	17.08	501		17.08	1839	17.08	1207
	17.1	7	17.1	109		17.1	61	17.1	171		17.1	38	17.1	543		17.1	32	17.1	12		17.1	55	17.1	187		17.1	1721	17.1	1405
	17.12	0	17.12	90		17.12	56	17.12	166		17.12	42	17.12	607		17.12	35	17.12	9		17.12	32	17.12	119		17.12	1752	17.12	1629
	17.14	0	17.14	79		17.14	44	17.14	178		17.14	60	17.14	629		17.14	29	17.14	7		17.14	0	17.14	153		17.14	1676	17.14	1930
	17.16	0	17.16	70		17.16	35	17.16	185		17.16	74	17.16	653		17.16	13	17.16	10		17.16	507	17.16	163		17.16	1628	17.16	2365
	17.18	0	17.18	58		17.18	32	17.18	159		17.18	93	17.18	654		17.18	11	17.18	11		17.18	2071	17.18	141		17.18	1491	17.18	2919
	17.2	12	17.2	51		17.2	24	17.2	123		17.2	137	17.2	611		17.2	14	17.2	11		17.2	4116	17.2	121		17.2	1235	17.2	3505
	17.22	17	17.22	55		17.22	20	17.22	98		17.22	173	17.22	532		17.22	24	17.22	14		17.22	5810	17.22	121		17.22	1095	17.22	4093
	17.24	26	17.24	61		17.24	14	17.24	77		17.24	202	17.24	412		17.24	22	17.24	12		17.24	6617	17.24	110		17.24	850	17.24	4765
	17.26	30	17.26	62		17.26	19	17.26	62		17.26	233	17.26	283		17.26	19	17.26	13		17.26	6273	17.26	90		17.26	765	17.26	5658
	17.28	25	17.28	53		17.28	26	17.28	50		17.28	283	17.28	162		17.28	25	17.28	14		17.28	4813	17.28	82		17.28	621	17.28	6839
	17.3	23	17.3	52		17.3	32	17.3	53		17.3	345	17.3	75		17.3	22	17.3	13		17.3	2758	17.3	78		17.3	449	17.3	8349
	17.32	21	17.32	53		17.32	33	17.32	55		17.32	408	17.32	47		17.32	15	17.32	12		17.32	1068	17.32	75		17.32	355	17.32	10231
	17.34	12	17.34	52		17.34	27	17.34	42		17.34	473	17.34	45		17.34	15	17.34	11		17.34	302	17.34	70		17.34	346	17.34	12166
	17.36	9	17.36	47		17.36	12	17.36	32		17.36	538	17.36	50		17.36	17	17.36	12		17.36	115	17.36	72		17.36	345	17.36	13771
	17.38	11	17.38	44		17.38	6	17.38	28		17.38	570	17.38	56		17.38	21	17.38	17		17.38	110	17.38	71		17.38	270	17.38	14595
	17.4	25	17.4	47		17.4	12	17.4	25		17.4	553	17.4	65		17.4	17	17.4	18		17.4	139	17.4	66		17.4	232	17.4	14228
	17.42	36	17.42	49		17.42	17	17.42	27		17.42	471	17.42	71		17.42	22	17.42	20		17.42	129	17.42	59		17.42	225	17.42	12751
	17.44	32	17.44	45		17.44	18	17.44	25		17.44	366	17.44	76		17.44	26	17.44	19		17.44	80	17.44	53		17.44	260	17.44	10305
	17.46	38	17.46	47		17.46	16	17.46	23		17.46	257	17.46	70		17.46	26	17.46	16		17.46	37	17.46	51		17.46	239	17.46	7415
	17.48	36	17.48	52		17.48	11	17.48	27		17.48	157	17.48	67		17.48	31	17.48	18		17.48	30	17.48	50		17.48	250	17.48	4726
	17.5	18	17.5	48		17.5	11	17.5	25		17.5	71	17.5	73		17.5	42	17.5	21		17.5	34	17.5	49		17.5	198	17.5	2666
	17.52	11	17.52	43		17.52	5	17.52	26		17.52	26	17.52	79		17.52	39	17.52	27		17.52	33	17.52	49		17.52	182	17.52	1404
	17.54	20	17.54	42		17.54	2	17.54	26		17.54	16	17.54	91		17.54	33	17.54	35		17.54	31	17.54	53		17.54	226	17.54	782
	17.56	31	17.56	47		17.56	1	17.56	28		17.56	25	17.56	114		17.56	28	17.56	50		17.56	23	17.56	54		17.56	210	17.56	488
	17.58	31	17.58	50		17.58	4	17.58	30		17.58	25	17.58	143		17.58	35	17.58	70		17.58	17	17.58	55		17.58	171	17.58	412
	17.6	29	17.6	56		17.6	1	17.6	27		17.6	26	17.6	177		17.6	29	17.6	91		17.6	14	17.6	55		17.6	164	17.6	364
	17.62	42	17.62	64		17.62	2	17.62	32		17.62	36	17.62	213		17.62	25	17.62	119		17.62	15	17.62	48		17.62	258	17.62	316
	17.64	36	17.64	65		17.64	2	17.64	33		17.64	35	17.64	245		17.64	19	17.64	145		17.64	2	17.64	45		17.64	218	17.64	274
	17.66	21	17.66	58		17.66	5	17.66	40		17.66	21	17.66	296		17.66	29	17.66	157		17.66	6	17.66	43		17.66	215	17.66	255
	17.68	18	17.68	52		17.68	6	17.68	49		17.68	10	17.68	367		17.68	34	17.68	161		17.68	18	17.68	32		17.68	252	17.68	238
	17.7	20	17.7	52		17.7	4	17.7	51		17.7	0	17.7	454		17.7	37	17.7	154		17.7	30	17.7	34		17.7	272	17.7	211
	17.72	23	17.72	50		17.72	2	17.72	52		17.72	3	17.72	582		17.72	33	17.72	138		17.72	23	17.72	36		17.72	269	17.72	190
	17.74	23	17.74	50		17.74	10	17.74	46		17.74	6	17.74	731		17.74	40	17.74	118		17.74	28	17.74	38		17.74	292	17.74	173
	17.76	18	17.76	51		17.76	7	17.76	49		17.76	2	17.76	867		17.76	41	17.76	100		17.76	24	17.76	37		17.76	257	17.76	162
	17.78	22	17.78	60		17.78	15	17.78	55		17.78	10	17.78	954		17.78	32	17.78	80		17.78	22	17.78	35		17.78	217	17.78	155
	17.8	24	17.8	63		17.8	22	17.8	68		17.8	16	17.8	939		17.8	20	17.8	60		17.8	12	17.8	42		17.8	245	17.8	141
	17.82	26	17.82	65		17.82	21	17.82	88		17.82	15	17.82	838		17.82	23	17.82	42		17.82	11	17.82	49		17.82	264	17.82	123
	17.84	35	17.84	70		17.84	18	17.84	105		17.84	13	17.84	679		17.84	36	17.84	31		17.84	18	17.84	40		17.84	222	17.84	115
	17.86	42	17.86	75		17.86	12	17.86	113		17.86	17	17.86	478		17.86	31	17.86	27		17.86	21	17.86	41		17.86	202	17.86	112
	17.88	40	17.88	80		17.88	12	17.88	122		17.88	20	17.88	306		17.88	20	17.88	23		17.88	25	17.88	43		17.88	217	17.88	113
	17.9	35	17.9	91		17.9	13	17.9	135		17.9	23	17.9	176		17.9	25	17.9	21		17.9	46	17.9	43		17.9	196	17.9	108
	17.92	32	17.92	98		17.92	14	17.92	163		17.92	13	17.92	100		17.92	37	17.92	21		17.92	57	17.92	41		17.92	197	17.92	104
	17.94	25	17.94	116		17.94	21	17.94	192		17.94	7	17.94	83		17.94	39	17.94	21		17.94	61	17.94	41		17.94	172	17.94	91
	17.96	21	17.96	129		17.96	24	17.96	240		17.96	6	17.96	76		17.96	46	17.96	19		17.96	65	17.96	40		17.96	125	17.96	88
	17.98	20	17.98	138		17.98	19	17.98	299		17.98	4	17.98	73		17.98	44	17.98	18		17.98	80	17.98	37		17.98	123	17.98	87
	18	29	18	148		18	18	18	352		18	5	18	77		18	49	18	17		18	89	18	25		18	134	18	85
	18.02	38	18.02	165		18.02	12	18.02	396		18.02	13	18.02	82		18.02	50	18.02	14		18.02	106	18.02	24		18.02	153	18.02	86
	18.04	45	18.04	183		18.04	10	18.04	440		18.04	19	18.04	87		18.04	57	18.04	14		18.04	131	18.04	34		18.04	156	18.04	86
	18.06	43	18.06	212		18.06	9	18.06	505		18.06	23	18.06	88		18.06	61	18.06	19		18.06	163	18.06	47		18.06	168	18.06	87
	18.08	56	18.08	241		18.08	14	18.08	588		18.08	17	18.08	101		18.08	65	18.08	23		18.08	201	18.08	51		18.08	111	18.08	80
	18.1	46	18.1	275		18.1	15	18.1	671		18.1	13	18.1	130		18.1	68	18.1	25		18.1	247	18.1	44		18.1	77	18.1	71
	18.12	38	18.12	312		18.12	23	18.12	760		18.12	8	18.12	154		18.12	84	18.12	28		18.12	307	18.12	42		18.12	117	18.12	76
	18.14	38	18.14	339		18.14	28	18.14	826		18.14	16	18.14	181		18.14	79	18.14	35		18.14	389	18.14	42		18.14	106	18.14	80
	18.16	49	18.16	379		18.16	14	18.16	849		18.16	17	18.16	229		18.16	81	18.16	40		18.16	480	18.16	37		18.16	101	18.16	76
	18.18	61	18.18	420		18.18	9	18.18	829		18.18	9	18.18	313		18.18	82	18.18	46		18.18	580	18.18	36		18.18	115	18.18	70
	18.2	75	18.2	449		18.2	10	18.2	761		18.2	9	18.2	409		18.2	94	18.2	53		18.2	667	18.2	35		18.2	55	18.2	67
	18.22	80	18.22	467		18.22	5	18.22	668		18.22	18	18.22	488		18.22	99	18.22	58		18.22	713	18.22	36		18.22	60	18.22	66
	18.24	98	18.24	461		18.24	5	18.24	542		18.24	22	18.24	575		18.24	110	18.24	60		18.24	722	18.24	37		18.24	86	18.24	57
	18.26	115	18.26	433		18.26	0	18.26	421		18.26	25	18.26	626		18.26	120	18.26	56		18.26	677	18.26	32		18.26	98	18.26	54
	18.28	130	18.28	399		18.28	11	18.28	300		18.28	25	18.28	627		18.28	123	18.28	66		18.28	583	18.28	34		18.28	105	18.28	58
	18.3	145	18.3	352		18.3	17	18.3	202		18.3	28	18.3	564		18.3	126	18.3	83		18.3	467	18.3	38		18.3	73	18.3	61
	18.32	159	18.32	313		18.32	19	18.32	147		18.32	17	18.32	468		18.32	122	18.32	106		18.32	340	18.32	39		18.32	56	18.32	64
	18.34	170	18.34	274		18.34	21	18.34	126		18.34	9	18.34	361		18.34	106	18.34	143		18.34	212	18.34	39		18.34	46	18.34	59
	18.36	196	18.36	241		18.36	16	18.36	119		18.36	7	18.36	258		18.36	100	18.36	185		18.36	118	18.36	39		18.36	66	18.36	57
	18.38	203	18.38	204		18.38	16	18.38	140		18.38	25	18.38	161		18.38	90	18.38	207		18.38	57	18.38	41		18.38	119	18.38	54
	18.4	202	18.4	168		18.4	12	18.4	151		18.4	31	18.4	108		18.4	72	18.4	217		18.4	29	18.4	44		18.4	85	18.4	55
	18.42	203	18.42	136		18.42	7	18.42	175		18.42	33	18.42	77		18.42	60	18.42	212		18.42	9	18.42	40		18.42	27	18.42	59
	18.44	189	18.44	116		18.44	6	18.44	190		18.44	30	18.44	72		18.44	54	18.44	209		18.44	12	18.44	37		18.44	53	18.44	60
	18.46	157	18.46	94		18.46	12	18.46	227		18.46	22	18.46	68		18.46	62	18.46	191		18.46	19	18.46	33		18.46	66	18.46	58
	18.48	132	18.48	78		18.48	26	18.48	264		18.48	16	18.48	67		18.48	58	18.48	170		18.48	20	18.48	26		18.48	63	18.48	63
	18.5	105	18.5	75		18.5	17	18.5	294		18.5	21	18.5	63		18.5	52	18.5	152		18.5	15	18.5	27		18.5	71	18.5	63
	18.52	104	18.52	80		18.52	15	18.52	325		18.52	31	18.52	67		18.52	58	18.52	140		18.52	14	18.52	38		18.52	97	18.52	60
	18.54	85	18.54	80		18.54	19	18.54	376		18.54	38	18.54	78		18.54	58	18.54	118		18.54	13	18.54	42		18.54	79	18.54	56
	18.56	80	18.56	76		18.56	26	18.56	419		18.56	46	18.56	85		18.56	45	18.56	109		18.56	12	18.56	38		18.56	51	18.56	58
	18.58	75	18.58	74		18.58	29	18.58	450		18.58	45	18.58	96		18.58	42	18.58	106		18.58	21	18.58	38		18.58	51	18.58	59
	18.6	68	18.6	72		18.6	36	18.6	470		18.6	46	18.6	110		18.6	46	18.6	111		18.6	42	18.6	42		18.6	101	18.6	50
	18.62	52	18.62	68		18.62	46	18.62	471		18.62	58	18.62	124		18.62	57	18.62	121		18.62	63	18.62	39		18.62	46	18.62	45
	18.64	52	18.64	60		18.64	46	18.64	427		18.64	75	18.64	133		18.64	55	18.64	134		18.64	92	18.64	32		18.64	69	18.64	47
	18.66	59	18.66	63		18.66	40	18.66	348		18.66	94	18.66	120		18.66	50	18.66	146		18.66	119	18.66	41		18.66	107	18.66	55
	18.68	80	18.68	72		18.68	49	18.68	256		18.68	113	18.68	109		18.68	52	18.68	173		18.68	123	18.68	51		18.68	69	18.68	52
	18.7	79	18.7	79		18.7	53	18.7	177		18.7	132	18.7	96		18.7	51	18.7	187		18.7	106	18.7	54		18.7	0	18.7	56
	18.72	91	18.72	77		18.72	60	18.72	116		18.72	158	18.72	75		18.72	47	18.72	241		18.72	92	18.72	44		18.72	61	18.72	60
	18.74	94	18.74	71		18.74	76	18.74	70		18.74	186	18.74	61		18.74	39	18.74	354		18.74	83	18.74	39		18.74	93	18.74	56
	18.76	89	18.76	67		18.76	89	18.76	51		18.76	222	18.76	52		18.76	47	18.76	556		18.76	62	18.76	40		18.76	52	18.76	49
	18.78	81	18.78	69		18.78	95	18.78	48		18.78	287	18.78	53		18.78	64	18.78	778		18.78	36	18.78	46		18.78	30	18.78	55
	18.8	78	18.8	69		18.8	100	18.8	51		18.8	363	18.8	59		18.8	58	18.8	936		18.8	21	18.8	48		18.8	67	18.8	57
	18.82	94	18.82	81		18.82	108	18.82	48		18.82	441	18.82	61		18.82	54	18.82	966		18.82	20	18.82	56		18.82	39	18.82	59
	18.84	110	18.84	90		18.84	130	18.84	46		18.84	543	18.84	65		18.84	61	18.84	868		18.84	19	18.84	60		18.84	56	18.84	50
	18.86	109	18.86	90		18.86	148	18.86	43		18.86	663	18.86	62		18.86	61	18.86	663		18.86	27	18.86	60		18.86	72	18.86	53
	18.88	114	18.88	85		18.88	183	18.88	44		18.88	805	18.88	64		18.88	53	18.88	465		18.88	49	18.88	59		18.88	59	18.88	64
	18.9	124	18.9	83		18.9	223	18.9	38		18.9	965	18.9	63		18.9	50	18.9	331		18.9	78	18.9	65		18.9	55	18.9	60
	18.92	142	18.92	78		18.92	240	18.92	32		18.92	1073	18.92	67		18.92	52	18.92	347		18.92	90	18.92	72		18.92	80	18.92	52
	18.94	141	18.94	80		18.94	263	18.94	29		18.94	1143	18.94	59		18.94	53	18.94	436		18.94	103	18.94	87		18.94	52	18.94	54
	18.96	142	18.96	89		18.96	269	18.96	34		18.96	1115	18.96	60		18.96	46	18.96	520		18.96	110	18.96	98		18.96	19	18.96	59
	18.98	162	18.98	108		18.98	251	18.98	35		18.98	972	18.98	57		18.98	42	18.98	519		18.98	117	18.98	108		18.98	67	18.98	57
	19	192	19	130		19	245	19	34		19	755	19	57		19	47	19	442		19	111	19	118		19	97	19	48
	19.02	212	19.02	147		19.02	231	19.02	35		19.02	515	19.02	53		19.02	44	19.02	315		19.02	115	19.02	121		19.02	57	19.02	50
	19.04	222	19.04	153		19.04	224	19.04	38		19.04	316	19.04	59		19.04	42	19.04	187		19.04	120	19.04	132		19.04	44	19.04	55
	19.06	237	19.06	160		19.06	189	19.06	44		19.06	173	19.06	62		19.06	51	19.06	75		19.06	133	19.06	149		19.06	61	19.06	54
	19.08	257	19.08	168		19.08	161	19.08	47		19.08	81	19.08	66		19.08	56	19.08	31		19.08	120	19.08	167		19.08	61	19.08	47
	19.1	248	19.1	184		19.1	168	19.1	45		19.1	59	19.1	64		19.1	52	19.1	18		19.1	100	19.1	189		19.1	71	19.1	54
	19.12	233	19.12	188		19.12	166	19.12	43		19.12	43	19.12	77		19.12	54	19.12	25		19.12	82	19.12	207		19.12	21	19.12	62
	19.14	220	19.14	187		19.14	159	19.14	41		19.14	34	19.14	85		19.14	57	19.14	26		19.14	67	19.14	239		19.14	34	19.14	54
	19.16	200	19.16	180		19.16	158	19.16	35		19.16	33	19.16	97		19.16	54	19.16	23		19.16	41	19.16	291		19.16	62	19.16	51
	19.18	170	19.18	161		19.18	172	19.18	36		19.18	35	19.18	103		19.18	53	19.18	23		19.18	33	19.18	359		19.18	92	19.18	58
	19.2	130	19.2	128		19.2	203	19.2	35		19.2	37	19.2	108		19.2	60	19.2	27		19.2	40	19.2	430		19.2	73	19.2	59
	19.22	110	19.22	102		19.22	232	19.22	40		19.22	32	19.22	112		19.22	68	19.22	26		19.22	50	19.22	521		19.22	48	19.22	65
	19.24	84	19.24	92		19.24	260	19.24	49		19.24	30	19.24	119		19.24	70	19.24	23		19.24	44	19.24	650		19.24	57	19.24	59
	19.26	55	19.26	97		19.26	311	19.26	53		19.26	29	19.26	131		19.26	71	19.26	15		19.26	43	19.26	805		19.26	55	19.26	62
	19.28	40	19.28	92		19.28	361	19.28	56		19.28	17	19.28	140		19.28	77	19.28	12		19.28	53	19.28	1035		19.28	106	19.28	59
	19.3	35	19.3	92		19.3	397	19.3	55		19.3	12	19.3	142		19.3	81	19.3	9		19.3	60	19.3	1350		19.3	83	19.3	48
	19.32	26	19.32	88		19.32	431	19.32	49		19.32	25	19.32	135		19.32	90	19.32	9		19.32	65	19.32	1713		19.32	49	19.32	49
	19.34	27	19.34	83		19.34	449	19.34	52		19.34	29	19.34	123		19.34	97	19.34	13		19.34	73	19.34	2114		19.34	43	19.34	56
	19.36	22	19.36	75		19.36	457	19.36	49		19.36	28	19.36	112		19.36	89	19.36	17		19.36	85	19.36	2523		19.36	72	19.36	60
	19.38	21	19.38	70		19.38	447	19.38	41		19.38	22	19.38	96		19.38	78	19.38	12		19.38	94	19.38	2917		19.38	22	19.38	60
	19.4	17	19.4	70		19.4	426	19.4	46		19.4	24	19.4	86		19.4	71	19.4	10		19.4	87	19.4	3183		19.4	120	19.4	59
	19.42	9	19.42	72		19.42	397	19.42	54		19.42	32	19.42	84		19.42	79	19.42	5		19.42	96	19.42	3321		19.42	118	19.42	69
	19.44	11	19.44	77		19.44	328	19.44	66		19.44	33	19.44	76		19.44	81	19.44	6		19.44	94	19.44	3368		19.44	53	19.44	70
	19.46	17	19.46	83		19.46	256	19.46	63		19.46	35	19.46	67		19.46	85	19.46	12		19.46	87	19.46	3258		19.46	20	19.46	71
	19.48	17	19.48	82		19.48	209	19.48	66		19.48	35	19.48	63		19.48	95	19.48	16		19.48	77	19.48	2938		19.48	76	19.48	72
	19.5	23	19.5	89		19.5	160	19.5	72		19.5	35	19.5	61		19.5	107	19.5	15		19.5	67	19.5	2454		19.5	43	19.5	70
	19.52	26	19.52	91		19.52	112	19.52	71		19.52	36	19.52	62		19.52	108	19.52	14		19.52	55	19.52	1898		19.52	77	19.52	67
	19.54	28	19.54	101		19.54	79	19.54	63		19.54	27	19.54	62		19.54	116	19.54	12		19.54	42	19.54	1344		19.54	77	19.54	64
	19.56	33	19.56	115		19.56	78	19.56	69		19.56	31	19.56	56		19.56	131	19.56	16		19.56	21	19.56	811		19.56	85	19.56	60
	19.58	24	19.58	126		19.58	78	19.58	87		19.58	39	19.58	57		19.58	147	19.58	14		19.58	25	19.58	413		19.58	82	19.58	65
	19.6	27	19.6	140		19.6	46	19.6	107		19.6	41	19.6	58		19.6	152	19.6	8		19.6	16	19.6	203		19.6	99	19.6	63
	19.62	32	19.62	152		19.62	36	19.62	128		19.62	34	19.62	56		19.62	161	19.62	7		19.62	14	19.62	128		19.62	40	19.62	66
	19.64	24	19.64	158		19.64	33	19.64	155		19.64	33	19.64	59		19.64	179	19.64	7		19.64	6	19.64	100		19.64	6	19.64	61
	19.66	13	19.66	166		19.66	36	19.66	179		19.66	38	19.66	63		19.66	188	19.66	6		19.66	11	19.66	91		19.66	90	19.66	57
	19.68	6	19.68	179		19.68	28	19.68	185		19.68	42	19.68	62		19.68	199	19.68	2		19.68	10	19.68	93		19.68	83	19.68	53
	19.7	3	19.7	188		19.7	25	19.7	185		19.7	34	19.7	62		19.7	206	19.7	8		19.7	12	19.7	95		19.7	78	19.7	56
	19.72	6	19.72	188		19.72	38	19.72	193		19.72	43	19.72	56		19.72	208	19.72	15		19.72	5	19.72	91		19.72	75	19.72	56
	19.74	3	19.74	184		19.74	50	19.74	191		19.74	47	19.74	61		19.74	208	19.74	20		19.74	18	19.74	78		19.74	112	19.74	65
	19.76	3	19.76	179		19.76	45	19.76	173		19.76	52	19.76	66		19.76	202	19.76	18		19.76	21	19.76	82		19.76	98	19.76	70
	19.78	12	19.78	164		19.78	36	19.78	148		19.78	51	19.78	66		19.78	206	19.78	11		19.78	16	19.78	84		19.78	111	19.78	70
	19.8	13	19.8	143		19.8	22	19.8	115		19.8	62	19.8	64		19.8	211	19.8	10		19.8	21	19.8	81		19.8	88	19.8	70
	19.82	10	19.82	126		19.82	21	19.82	91		19.82	67	19.82	67		19.82	206	19.82	5		19.82	46	19.82	74		19.82	66	19.82	68
	19.84	9	19.84	117		19.84	17	19.84	67		19.84	65	19.84	70		19.84	196	19.84	5		19.84	66	19.84	66		19.84	107	19.84	64
	19.86	12	19.86	103		19.86	15	19.86	46		19.86	65	19.86	72		19.86	175	19.86	17		19.86	92	19.86	63		19.86	128	19.86	61
	19.88	17	19.88	94		19.88	23	19.88	48		19.88	77	19.88	74		19.88	149	19.88	23		19.88	109	19.88	66		19.88	148	19.88	55
	19.9	20	19.9	96		19.9	25	19.9	49		19.9	77	19.9	81		19.9	138	19.9	24		19.9	125	19.9	65		19.9	87	19.9	46
	19.92	27	19.92	100		19.92	21	19.92	51		19.92	81	19.92	94		19.92	132	19.92	26		19.92	129	19.92	68		19.92	73	19.92	49
	19.94	29	19.94	98		19.94	7	19.94	43		19.94	87	19.94	104		19.94	118	19.94	27		19.94	129	19.94	67		19.94	68	19.94	49
	19.96	32	19.96	96		19.96	7	19.96	42		19.96	106	19.96	119		19.96	104	19.96	24		19.96	147	19.96	70		19.96	127	19.96	59
	19.98	35	19.98	88		19.98	25	19.98	47		19.98	132	19.98	135		19.98	94	19.98	18		19.98	157	19.98	65		19.98	141	19.98	61
	20	31	20	77		20	40	20	46		20	159	20	152		20	76	20	18		20	153	20	62		20	167	20	65
	20.02	24	20.02	73		20.02	39	20.02	40		20.02	177	20.02	162		20.02	67	20.02	20		20.02	142	20.02	59		20.02	129	20.02	65
	20.04	19	20.04	77		20.04	43	20.04	43		20.04	213	20.04	166		20.04	47	20.04	17		20.04	121	20.04	59		20.04	104	20.04	65
	20.06	14	20.06	81		20.06	39	20.06	44		20.06	248	20.06	154		20.06	50	20.06	16		20.06	99	20.06	54		20.06	188	20.06	59
	20.08	6	20.08	82		20.08	31	20.08	43		20.08	278	20.08	139		20.08	59	20.08	22		20.08	94	20.08	53		20.08	189	20.08	59
	20.1	6	20.1	83		20.1	21	20.1	40		20.1	290	20.1	112		20.1	64	20.1	26		20.1	89	20.1	53		20.1	193	20.1	52
	20.12	10	20.12	90		20.12	35	20.12	41		20.12	287	20.12	95		20.12	64	20.12	25		20.12	93	20.12	57		20.12	156	20.12	58
	20.14	17	20.14	91		20.14	63	20.14	48		20.14	267	20.14	86		20.14	67	20.14	24		20.14	86	20.14	51		20.14	114	20.14	62
	20.16	20	20.16	90		20.16	88	20.16	45		20.16	216	20.16	84		20.16	59	20.16	21		20.16	92	20.16	51		20.16	198	20.16	62
	20.18	27	20.18	90		20.18	102	20.18	47		20.18	153	20.18	82		20.18	57	20.18	23		20.18	106	20.18	54		20.18	264	20.18	59
	20.2	29	20.2	90		20.2	113	20.2	45		20.2	119	20.2	80		20.2	51	20.2	29		20.2	117	20.2	65		20.2	308	20.2	64
	20.22	27	20.22	94		20.22	116	20.22	44		20.22	92	20.22	70		20.22	60	20.22	36		20.22	127	20.22	67		20.22	281	20.22	66
	20.24	22	20.24	103		20.24	118	20.24	41		20.24	72	20.24	62		20.24	67	20.24	35		20.24	127	20.24	68		20.24	276	20.24	66
	20.26	27	20.26	106		20.26	125	20.26	40		20.26	53	20.26	55		20.26	73	20.26	29		20.26	109	20.26	70		20.26	225	20.26	59
	20.28	19	20.28	110		20.28	129	20.28	45		20.28	47	20.28	58		20.28	72	20.28	24		20.28	78	20.28	66		20.28	342	20.28	62
	20.3	16	20.3	118		20.3	132	20.3	53		20.3	40	20.3	79		20.3	74	20.3	22		20.3	48	20.3	53		20.3	345	20.3	67
	20.32	14	20.32	120		20.32	134	20.32	52		20.32	23	20.32	86		20.32	64	20.32	24		20.32	30	20.32	57		20.32	325	20.32	65
	20.34	20	20.34	137		20.34	143	20.34	55		20.34	27	20.34	86		20.34	60	20.34	33		20.34	21	20.34	56		20.34	353	20.34	60
	20.36	30	20.36	145		20.36	138	20.36	51		20.36	49	20.36	88		20.36	62	20.36	42		20.36	17	20.36	62		20.36	432	20.36	63
	20.38	31	20.38	161		20.38	125	20.38	48		20.38	45	20.38	91		20.38	64	20.38	41		20.38	16	20.38	57		20.38	455	20.38	70
	20.4	40	20.4	181		20.4	116	20.4	49		20.4	40	20.4	96		20.4	59	20.4	35		20.4	9	20.4	54		20.4	388	20.4	76
	20.42	53	20.42	203		20.42	100	20.42	46		20.42	29	20.42	100		20.42	60	20.42	28		20.42	12	20.42	52		20.42	346	20.42	71
	20.44	53	20.44	213		20.44	81	20.44	48		20.44	20	20.44	102		20.44	71	20.44	25		20.44	8	20.44	48		20.44	389	20.44	74
	20.46	51	20.46	228		20.46	63	20.46	51		20.46	20	20.46	113		20.46	72	20.46	17		20.46	15	20.46	43		20.46	400	20.46	75
	20.48	44	20.48	236		20.48	63	20.48	55		20.48	23	20.48	105		20.48	81	20.48	11		20.48	18	20.48	52		20.48	358	20.48	67
	20.5	42	20.5	251		20.5	65	20.5	63		20.5	32	20.5	92		20.5	89	20.5	14		20.5	25	20.5	60		20.5	250	20.5	66
	20.52	37	20.52	233		20.52	60	20.52	60		20.52	42	20.52	76		20.52	89	20.52	17		20.52	30	20.52	66		20.52	269	20.52	65
	20.54	18	20.54	207		20.54	47	20.54	57		20.54	29	20.54	73		20.54	87	20.54	24		20.54	42	20.54	66		20.54	284	20.54	66
	20.56	10	20.56	174		20.56	44	20.56	57		20.56	20	20.56	73		20.56	79	20.56	30		20.56	49	20.56	61		20.56	308	20.56	60
	20.58	14	20.58	155		20.58	33	20.58	51		20.58	14	20.58	70		20.58	87	20.58	40		20.58	69	20.58	58		20.58	308	20.58	53
	20.6	15	20.6	130		20.6	24	20.6	44		20.6	21	20.6	63		20.6	94	20.6	46		20.6	71	20.6	56		20.6	225	20.6	56
	20.62	13	20.62	127		20.62	16	20.62	42		20.62	38	20.62	73		20.62	86	20.62	39		20.62	71	20.62	44		20.62	238	20.62	59
	20.64	11	20.64	127		20.64	17	20.64	42		20.64	43	20.64	75		20.64	82	20.64	31		20.64	74	20.64	46		20.64	256	20.64	60
	20.66	12	20.66	129		20.66	7	20.66	43		20.66	42	20.66	76		20.66	79	20.66	36		20.66	74	20.66	54		20.66	276	20.66	63
	20.68	9	20.68	131		20.68	5	20.68	41		20.68	39	20.68	75		20.68	72	20.68	38		20.68	69	20.68	57		20.68	280	20.68	68
	20.7	0	20.7	132		20.7	0	20.7	40		20.7	35	20.7	83		20.7	76	20.7	47		20.7	77	20.7	59		20.7	213	20.7	77
	20.72	0	20.72	132		20.72	2	20.72	44		20.72	27	20.72	102		20.72	76	20.72	56		20.72	87	20.72	59		20.72	219	20.72	78
	20.74	0	20.74	128		20.74	7	20.74	50		20.74	29	20.74	104		20.74	90	20.74	64		20.74	104	20.74	62		20.74	257	20.74	70
	20.76	0	20.76	130		20.76	19	20.76	60		20.76	30	20.76	107		20.76	83	20.76	67		20.76	112	20.76	70		20.76	225	20.76	71
	20.78	5	20.78	130		20.78	28	20.78	65		20.78	31	20.78	123		20.78	76	20.78	56		20.78	130	20.78	66		20.78	182	20.78	71
	20.8	11	20.8	129		20.8	27	20.8	75		20.8	26	20.8	142		20.8	59	20.8	49		20.8	168	20.8	67		20.8	190	20.8	62
	20.82	13	20.82	120		20.82	17	20.82	90		20.82	21	20.82	172		20.82	59	20.82	48		20.82	193	20.82	57		20.82	148	20.82	57
	20.84	12	20.84	116		20.84	17	20.84	120		20.84	26	20.84	197		20.84	60	20.84	43		20.84	215	20.84	44		20.84	131	20.84	61
	20.86	10	20.86	109		20.86	19	20.86	130		20.86	27	20.86	225		20.86	58	20.86	38		20.86	225	20.86	46		20.86	178	20.86	77
	20.88	1	20.88	108		20.88	22	20.88	133		20.88	29	20.88	260		20.88	61	20.88	28		20.88	214	20.88	49		20.88	117	20.88	79
	20.9	0	20.9	102		20.9	25	20.9	121		20.9	31	20.9	291		20.9	68	20.9	19		20.9	172	20.9	62		20.9	84	20.9	79
	20.92	0	20.92	110		20.92	24	20.92	98		20.92	29	20.92	322		20.92	68	20.92	15		20.92	123	20.92	69		20.92	79	20.92	83
	20.94	0	20.94	110		20.94	23	20.94	73		20.94	33	20.94	339		20.94	73	20.94	11		20.94	89	20.94	71		20.94	84	20.94	81
	20.96	0	20.96	111		20.96	12	20.96	61		20.96	35	20.96	350		20.96	76	20.96	17		20.96	57	20.96	66		20.96	185	20.96	66
	20.98	0	20.98	111		20.98	2	20.98	59		20.98	40	20.98	342		20.98	81	20.98	18		20.98	29	20.98	58		20.98	135	20.98	63
	21	0	21	109		21	0	21	66		21	48	21	326		21	73	21	16		21	17	21	57		21	112	21	65
	21.02	7	21.02	108		21.02	7	21.02	64		21.02	50	21.02	305		21.02	68	21.02	14		21.02	10	21.02	65		21.02	46	21.02	69
	21.04	5	21.04	108		21.04	17	21.04	67		21.04	60	21.04	271		21.04	71	21.04	10		21.04	5	21.04	67		21.04	110	21.04	64
	21.06	11	21.06	108		21.06	16	21.06	76		21.06	55	21.06	245		21.06	79	21.06	10		21.06	0	21.06	68		21.06	64	21.06	68
	21.08	6	21.08	109		21.08	14	21.08	86		21.08	57	21.08	211		21.08	89	21.08	9		21.08	4	21.08	58		21.08	112	21.08	73
	21.1	4	21.1	114		21.1	13	21.1	101		21.1	59	21.1	174		21.1	86	21.1	15		21.1	24	21.1	60		21.1	83	21.1	69
	21.12	0	21.12	120		21.12	14	21.12	120		21.12	65	21.12	147		21.12	82	21.12	20		21.12	21	21.12	58		21.12	57	21.12	68
	21.14	0	21.14	135		21.14	9	21.14	135		21.14	73	21.14	119		21.14	69	21.14	18		21.14	31	21.14	63		21.14	70	21.14	71
	21.16	7	21.16	148		21.16	8	21.16	143		21.16	90	21.16	111		21.16	63	21.16	11		21.16	39	21.16	71		21.16	67	21.16	79
	21.18	3	21.18	158		21.18	4	21.18	145		21.18	100	21.18	111		21.18	68	21.18	11		21.18	50	21.18	79		21.18	69	21.18	85
	21.2	0	21.2	169		21.2	2	21.2	152		21.2	112	21.2	104		21.2	74	21.2	9		21.2	48	21.2	75		21.2	108	21.2	87
	21.22	0	21.22	169		21.22	0	21.22	163		21.22	110	21.22	106		21.22	80	21.22	5		21.22	40	21.22	65		21.22	134	21.22	88
	21.24	0	21.24	170		21.24	16	21.24	168		21.24	107	21.24	98		21.24	80	21.24	3		21.24	41	21.24	59		21.24	72	21.24	87
	21.26	0	21.26	176		21.26	19	21.26	162		21.26	96	21.26	100		21.26	71	21.26	6		21.26	38	21.26	61		21.26	84	21.26	80
	21.28	0	21.28	186		21.28	26	21.28	148		21.28	88	21.28	119		21.28	61	21.28	10		21.28	30	21.28	59		21.28	88	21.28	83
	21.3	0	21.3	190		21.3	28	21.3	131		21.3	61	21.3	142		21.3	49	21.3	12		21.3	25	21.3	60		21.3	91	21.3	74
	21.32	0	21.32	182		21.32	35	21.32	108		21.32	44	21.32	156		21.32	50	21.32	13		21.32	25	21.32	60		21.32	70	21.32	79
	21.34	0	21.34	182		21.34	26	21.34	91		21.34	22	21.34	160		21.34	62	21.34	13		21.34	18	21.34	63		21.34	94	21.34	74
	21.36	0	21.36	177		21.36	10	21.36	82		21.36	25	21.36	150		21.36	73	21.36	10		21.36	6	21.36	59		21.36	99	21.36	67
	21.38	0	21.38	159		21.38	8	21.38	82		21.38	28	21.38	129		21.38	83	21.38	6		21.38	0	21.38	55		21.38	65	21.38	63
	21.4	2	21.4	137		21.4	12	21.4	82		21.4	35	21.4	107		21.4	79	21.4	6		21.4	0	21.4	58		21.4	70	21.4	64
	21.42	10	21.42	123		21.42	5	21.42	88		21.42	39	21.42	90		21.42	88	21.42	7		21.42	7	21.42	61		21.42	103	21.42	74
	21.44	15	21.44	118		21.44	0	21.44	100		21.44	48	21.44	86		21.44	85	21.44	15		21.44	6	21.44	66		21.44	120	21.44	82
	21.46	1	21.46	110		21.46	0	21.46	115		21.46	48	21.46	89		21.46	79	21.46	20		21.46	0	21.46	65		21.46	112	21.46	80
	21.48	0	21.48	107		21.48	0	21.48	121		21.48	50	21.48	91		21.48	78	21.48	28		21.48	0	21.48	68		21.48	104	21.48	80
	21.5	0	21.5	114		21.5	0	21.5	147		21.5	41	21.5	99		21.5	85	21.5	30		21.5	0	21.5	69		21.5	83	21.5	75
	21.52	0	21.52	111		21.52	2	21.52	180		21.52	40	21.52	98		21.52	80	21.52	32		21.52	1	21.52	70		21.52	116	21.52	73
	21.54	0	21.54	101		21.54	17	21.54	224		21.54	40	21.54	88		21.54	76	21.54	34		21.54	4	21.54	65		21.54	113	21.54	74
	21.56	0	21.56	88		21.56	22	21.56	254		21.56	45	21.56	83		21.56	71	21.56	37		21.56	9	21.56	65		21.56	78	21.56	78
	21.58	0	21.58	84		21.58	23	21.58	288		21.58	35	21.58	79		21.58	87	21.58	38		21.58	16	21.58	61		21.58	119	21.58	77
	21.6	0	21.6	91		21.6	17	21.6	329		21.6	30	21.6	73		21.6	84	21.6	41		21.6	11	21.6	67		21.6	115	21.6	71
	21.62	2	21.62	101		21.62	21	21.62	366		21.62	33	21.62	71		21.62	90	21.62	40		21.62	12	21.62	63		21.62	89	21.62	72
	21.64	3	21.64	113		21.64	26	21.64	420		21.64	41	21.64	73		21.64	99	21.64	36		21.64	15	21.64	63		21.64	92	21.64	75
	21.66	3	21.66	117		21.66	38	21.66	490		21.66	33	21.66	84		21.66	110	21.66	32		21.66	18	21.66	68		21.66	138	21.66	85
	21.68	0	21.68	114		21.68	32	21.68	537		21.68	33	21.68	86		21.68	103	21.68	32		21.68	30	21.68	78		21.68	92	21.68	88
	21.7	0	21.7	105		21.7	40	21.7	558		21.7	30	21.7	87		21.7	101	21.7	29		21.7	27	21.7	82		21.7	69	21.7	93
	21.72	0	21.72	97		21.72	41	21.72	522		21.72	39	21.72	82		21.72	99	21.72	24		21.72	23	21.72	83		21.72	182	21.72	96
	21.74	0	21.74	92		21.74	49	21.74	456		21.74	37	21.74	87		21.74	106	21.74	20		21.74	19	21.74	83		21.74	128	21.74	90
	21.76	0	21.76	89		21.76	59	21.76	377		21.76	35	21.76	85		21.76	103	21.76	19		21.76	22	21.76	83		21.76	150	21.76	84
	21.78	0	21.78	101		21.78	74	21.78	297		21.78	41	21.78	87		21.78	118	21.78	17		21.78	21	21.78	71		21.78	126	21.78	78
	21.8	0	21.8	107		21.8	84	21.8	238		21.8	48	21.8	79		21.8	122	21.8	16		21.8	19	21.8	64		21.8	126	21.8	78
	21.82	0	21.82	111		21.82	103	21.82	197		21.82	47	21.82	78		21.82	122	21.82	15		21.82	12	21.82	67		21.82	166	21.82	84
	21.84	0	21.84	105		21.84	107	21.84	166		21.84	49	21.84	79		21.84	111	21.84	21		21.84	10	21.84	71		21.84	139	21.84	81
	21.86	0	21.86	98		21.86	128	21.86	140		21.86	40	21.86	81		21.86	117	21.86	23		21.86	1	21.86	75		21.86	161	21.86	75
	21.88	0	21.88	95		21.88	124	21.88	122		21.88	49	21.88	79		21.88	131	21.88	17		21.88	0	21.88	73		21.88	133	21.88	71
	21.9	0	21.9	92		21.9	107	21.9	107		21.9	44	21.9	81		21.9	133	21.9	15		21.9	1	21.9	80		21.9	147	21.9	76
	21.92	0	21.92	92		21.92	89	21.92	112		21.92	36	21.92	75		21.92	134	21.92	12		21.92	2	21.92	88		21.92	142	21.92	83
	21.94	0	21.94	107		21.94	76	21.94	118		21.94	36	21.94	82		21.94	136	21.94	10		21.94	0	21.94	100		21.94	171	21.94	79
	21.96	4	21.96	114		21.96	61	21.96	112		21.96	36	21.96	86		21.96	137	21.96	6		21.96	0	21.96	129		21.96	124	21.96	76
	21.98	5	21.98	114		21.98	57	21.98	105		21.98	39	21.98	93		21.98	139	21.98	8		21.98	6	21.98	161		21.98	130	21.98	77
	22	2	22	113		22	59	22	102		22	35	22	96		22	138	22	16		22	27	22	175		22	117	22	80
	22.02	10	22.02	106		22.02	75	22.02	98		22.02	32	22.02	98		22.02	155	22.02	19		22.02	39	22.02	175		22.02	116	22.02	84
	22.04	16	22.04	106		22.04	68	22.04	107		22.04	31	22.04	99		22.04	165	22.04	17		22.04	52	22.04	172		22.04	104	22.04	80
	22.06	24	22.06	111		22.06	53	22.06	110		22.06	32	22.06	97		22.06	154	22.06	11		22.06	57	22.06	171		22.06	113	22.06	86
	22.08	32	22.08	126		22.08	48	22.08	128		22.08	38	22.08	80		22.08	140	22.08	5		22.08	70	22.08	161		22.08	139	22.08	90
	22.1	28	22.1	139		22.1	53	22.1	140		22.1	45	22.1	88		22.1	120	22.1	2		22.1	86	22.1	146		22.1	67	22.1	85
	22.12	40	22.12	148		22.12	59	22.12	159		22.12	48	22.12	81		22.12	116	22.12	3		22.12	121	22.12	131		22.12	102	22.12	78
	22.14	34	22.14	153		22.14	71	22.14	174		22.14	49	22.14	77		22.14	120	22.14	7		22.14	154	22.14	113		22.14	87	22.14	72
	22.16	42	22.16	164		22.16	79	22.16	196		22.16	50	22.16	68		22.16	127	22.16	15		22.16	199	22.16	88		22.16	72	22.16	74
	22.18	50	22.18	168		22.18	92	22.18	233		22.18	49	22.18	74		22.18	137	22.18	15		22.18	220	22.18	67		22.18	102	22.18	79
	22.2	65	22.2	169		22.2	98	22.2	276		22.2	51	22.2	76		22.2	126	22.2	17		22.2	232	22.2	62		22.2	126	22.2	81
	22.22	66	22.22	185		22.22	100	22.22	333		22.22	57	22.22	84		22.22	113	22.22	11		22.22	217	22.22	75		22.22	107	22.22	78
	22.24	77	22.24	203		22.24	115	22.24	394		22.24	52	22.24	82		22.24	103	22.24	7		22.24	192	22.24	80		22.24	76	22.24	78
	22.26	70	22.26	223		22.26	122	22.26	447		22.26	37	22.26	93		22.26	97	22.26	9		22.26	153	22.26	77		22.26	54	22.26	77
	22.28	76	22.28	242		22.28	140	22.28	502		22.28	30	22.28	91		22.28	95	22.28	15		22.28	110	22.28	74		22.28	85	22.28	75
	22.3	71	22.3	255		22.3	151	22.3	536		22.3	41	22.3	91		22.3	88	22.3	19		22.3	60	22.3	71		22.3	101	22.3	79
	22.32	81	22.32	284		22.32	161	22.32	570		22.32	58	22.32	82		22.32	85	22.32	18		22.32	36	22.32	67		22.32	110	22.32	79
	22.34	77	22.34	320		22.34	169	22.34	590		22.34	61	22.34	96		22.34	96	22.34	15		22.34	25	22.34	66		22.34	85	22.34	78
	22.36	82	22.36	354		22.36	164	22.36	594		22.36	60	22.36	98		22.36	97	22.36	17		22.36	38	22.36	61		22.36	95	22.36	83
	22.38	72	22.38	402		22.38	143	22.38	575		22.38	54	22.38	100		22.38	104	22.38	12		22.38	58	22.38	65		22.38	108	22.38	76
	22.4	69	22.4	450		22.4	128	22.4	521		22.4	38	22.4	97		22.4	104	22.4	8		22.4	75	22.4	72		22.4	64	22.4	78
	22.42	66	22.42	484		22.42	97	22.42	438		22.42	21	22.42	103		22.42	105	22.42	12		22.42	88	22.42	75		22.42	80	22.42	76
	22.44	79	22.44	511		22.44	72	22.44	348		22.44	20	22.44	108		22.44	102	22.44	20		22.44	83	22.44	73		22.44	67	22.44	77
	22.46	76	22.46	531		22.46	38	22.46	253		22.46	25	22.46	113		22.46	95	22.46	29		22.46	82	22.46	72		22.46	68	22.46	87
	22.48	77	22.48	553		22.48	25	22.48	178		22.48	35	22.48	112		22.48	96	22.48	31		22.48	79	22.48	70		22.48	114	22.48	89
	22.5	68	22.5	564		22.5	32	22.5	116		22.5	44	22.5	120		22.5	110	22.5	30		22.5	63	22.5	74		22.5	133	22.5	89
	22.52	63	22.52	543		22.52	36	22.52	94		22.52	46	22.52	130		22.52	122	22.52	33		22.52	47	22.52	68		22.52	86	22.52	91
	22.54	48	22.54	522		22.54	42	22.54	84		22.54	53	22.54	138		22.54	118	22.54	34		22.54	41	22.54	68		22.54	81	22.54	85
	22.56	31	22.56	488		22.56	53	22.56	91		22.56	45	22.56	167		22.56	111	22.56	29		22.56	36	22.56	72		22.56	57	22.56	89
	22.58	25	22.58	451		22.58	56	22.58	97		22.58	40	22.58	214		22.58	104	22.58	26		22.58	31	22.58	79		22.58	75	22.58	86
	22.6	23	22.6	408		22.6	59	22.6	96		22.6	34	22.6	259		22.6	98	22.6	28		22.6	14	22.6	83		22.6	107	22.6	88
	22.62	26	22.62	367		22.62	42	22.62	90		22.62	30	22.62	302		22.62	102	22.62	32		22.62	19	22.62	88		22.62	110	22.62	85
	22.64	31	22.64	319		22.64	37	22.64	79		22.64	30	22.64	316		22.64	116	22.64	31		22.64	15	22.64	87		22.64	147	22.64	85
	22.66	31	22.66	282		22.66	38	22.66	69		22.66	39	22.66	313		22.66	127	22.66	27		22.66	9	22.66	90		22.66	64	22.66	84
	22.68	24	22.68	234		22.68	44	22.68	65		22.68	40	22.68	291		22.68	130	22.68	31		22.68	4	22.68	93		22.68	71	22.68	93
	22.7	14	22.7	213		22.7	51	22.7	74		22.7	57	22.7	264		22.7	119	22.7	33		22.7	5	22.7	93		22.7	86	22.7	91
	22.72	14	22.72	198		22.72	60	22.72	86		22.72	59	22.72	264		22.72	113	22.72	30		22.72	16	22.72	96		22.72	91	22.72	96
	22.74	22	22.74	190		22.74	62	22.74	90		22.74	63	22.74	292		22.74	104	22.74	13		22.74	27	22.74	96		22.74	116	22.74	88
	22.76	30	22.76	175		22.76	63	22.76	86		22.76	50	22.76	335		22.76	95	22.76	8		22.76	20	22.76	115		22.76	106	22.76	84
	22.78	37	22.78	161		22.78	60	22.78	86		22.78	43	22.78	372		22.78	92	22.78	6		22.78	23	22.78	134		22.78	113	22.78	81
	22.8	36	22.8	144		22.8	64	22.8	86		22.8	27	22.8	389		22.8	97	22.8	11		22.8	17	22.8	148		22.8	93	22.8	78
	22.82	17	22.82	139		22.82	78	22.82	87		22.82	33	22.82	378		22.82	98	22.82	16		22.82	17	22.82	170		22.82	69	22.82	79
	22.84	0	22.84	136		22.84	99	22.84	77		22.84	27	22.84	341		22.84	103	22.84	28		22.84	16	22.84	203		22.84	68	22.84	82
	22.86	0	22.86	141		22.86	111	22.86	71		22.86	44	22.86	290		22.86	114	22.86	43		22.86	11	22.86	241		22.86	64	22.86	83
	22.88	11	22.88	147		22.88	122	22.88	67		22.88	44	22.88	245		22.88	115	22.88	46		22.88	18	22.88	284		22.88	97	22.88	84
	22.9	26	22.9	149		22.9	128	22.9	71		22.9	49	22.9	212		22.9	109	22.9	45		22.9	33	22.9	331		22.9	102	22.9	84
	22.92	31	22.92	153		22.92	140	22.92	76		22.92	49	22.92	193		22.92	99	22.92	47		22.92	28	22.92	411		22.92	125	22.92	81
	22.94	33	22.94	139		22.94	158	22.94	82		22.94	53	22.94	167		22.94	98	22.94	61		22.94	52	22.94	495		22.94	112	22.94	83
	22.96	28	22.96	132		22.96	186	22.96	76		22.96	53	22.96	137		22.96	105	22.96	95		22.96	70	22.96	581		22.96	78	22.96	81
	22.98	29	22.98	121		22.98	229	22.98	78		22.98	52	22.98	103		22.98	101	22.98	130		22.98	107	22.98	667		22.98	75	22.98	89
	23	19	23	121		23	265	23	62		23	44	23	87		23	108	23	164		23	143	23	748		23	90	23	88
	23.02	18	23.02	118		23.02	288	23.02	63		23.02	45	23.02	83		23.02	111	23.02	192		23.02	205	23.02	800		23.02	87	23.02	89
	23.04	14	23.04	119		23.04	305	23.04	68		23.04	45	23.04	90		23.04	97	23.04	201		23.04	283	23.04	793		23.04	73	23.04	80
	23.06	24	23.06	127		23.06	321	23.06	85		23.06	50	23.06	94		23.06	90	23.06	209		23.06	383	23.06	743		23.06	75	23.06	82
	23.08	33	23.08	137		23.08	337	23.08	91		23.08	64	23.08	103		23.08	82	23.08	195		23.08	459	23.08	647		23.08	69	23.08	74
	23.1	41	23.1	143		23.1	361	23.1	97		23.1	83	23.1	104		23.1	92	23.1	179		23.1	534	23.1	527		23.1	135	23.1	82
	23.12	44	23.12	157		23.12	373	23.12	99		23.12	88	23.12	103		23.12	102	23.12	164		23.12	556	23.12	389		23.12	93	23.12	87
	23.14	53	23.14	169		23.14	379	23.14	99		23.14	78	23.14	101		23.14	106	23.14	148		23.14	538	23.14	279		23.14	84	23.14	103
	23.16	47	23.16	178		23.16	374	23.16	87		23.16	90	23.16	106		23.16	119	23.16	126		23.16	450	23.16	199		23.16	78	23.16	101
	23.18	54	23.18	179		23.18	358	23.18	86		23.18	115	23.18	115		23.18	126	23.18	105		23.18	357	23.18	143		23.18	66	23.18	93
	23.2	62	23.2	189		23.2	339	23.2	84		23.2	151	23.2	120		23.2	122	23.2	87		23.2	244	23.2	107		23.2	78	23.2	80
	23.22	84	23.22	196		23.22	332	23.22	99		23.22	174	23.22	118		23.22	121	23.22	81		23.22	150	23.22	90		23.22	107	23.22	75
	23.24	112	23.24	208		23.24	316	23.24	105		23.24	213	23.24	121		23.24	117	23.24	79		23.24	61	23.24	83		23.24	108	23.24	76
	23.26	135	23.26	219		23.26	314	23.26	122		23.26	228	23.26	123		23.26	121	23.26	75		23.26	20	23.26	86		23.26	104	23.26	78
	23.28	159	23.28	242		23.28	303	23.28	137		23.28	230	23.28	134		23.28	116	23.28	73		23.28	3	23.28	79		23.28	67	23.28	84
	23.3	169	23.3	254		23.3	291	23.3	162		23.3	210	23.3	144		23.3	116	23.3	70		23.3	9	23.3	92		23.3	96	23.3	92
	23.32	195	23.32	250		23.32	272	23.32	174		23.32	190	23.32	159		23.32	115	23.32	64		23.32	13	23.32	91		23.32	82	23.32	93
	23.34	207	23.34	249		23.34	252	23.34	209		23.34	157	23.34	159		23.34	115	23.34	49		23.34	36	23.34	93		23.34	101	23.34	96
	23.36	211	23.36	251		23.36	237	23.36	247		23.36	119	23.36	168		23.36	121	23.36	37		23.36	38	23.36	84		23.36	105	23.36	92
	23.38	198	23.38	250		23.38	233	23.38	309		23.38	87	23.38	179		23.38	117	23.38	29		23.38	36	23.38	76		23.38	128	23.38	94
	23.4	193	23.4	252		23.4	206	23.4	338		23.4	70	23.4	181		23.4	127	23.4	27		23.4	17	23.4	73		23.4	80	23.4	94
	23.42	166	23.42	262		23.42	181	23.42	378		23.42	55	23.42	182		23.42	130	23.42	26		23.42	21	23.42	72		23.42	79	23.42	88
	23.44	137	23.44	273		23.44	158	23.44	421		23.44	60	23.44	192		23.44	126	23.44	25		23.44	22	23.44	73		23.44	76	23.44	87
	23.46	101	23.46	274		23.46	135	23.46	485		23.46	60	23.46	221		23.46	118	23.46	24		23.46	30	23.46	84		23.46	107	23.46	82
	23.48	85	23.48	276		23.48	120	23.48	537		23.48	53	23.48	254		23.48	102	23.48	23		23.48	27	23.48	90		23.48	63	23.48	84
	23.5	70	23.5	281		23.5	107	23.5	583		23.5	41	23.5	275		23.5	91	23.5	12		23.5	35	23.5	95		23.5	112	23.5	85
	23.52	59	23.52	288		23.52	94	23.52	604		23.52	30	23.52	291		23.52	87	23.52	12		23.52	22	23.52	91		23.52	115	23.52	84
	23.54	60	23.54	297		23.54	99	23.54	603		23.54	29	23.54	288		23.54	88	23.54	13		23.54	11	23.54	91		23.54	133	23.54	94
	23.56	74	23.56	289		23.56	93	23.56	561		23.56	19	23.56	275		23.56	96	23.56	13		23.56	0	23.56	92		23.56	97	23.56	103
	23.58	82	23.58	282		23.58	90	23.58	497		23.58	28	23.58	248		23.58	102	23.58	10		23.58	4	23.58	95		23.58	113	23.58	110
	23.6	78	23.6	251		23.6	90	23.6	435		23.6	37	23.6	218		23.6	101	23.6	11		23.6	10	23.6	104		23.6	111	23.6	107
	23.62	91	23.62	223		23.62	93	23.62	373		23.62	44	23.62	197		23.62	99	23.62	13		23.62	23	23.62	115		23.62	117	23.62	105
	23.64	103	23.64	199		23.64	103	23.64	318		23.64	38	23.64	184		23.64	91	23.64	13		23.64	22	23.64	117		23.64	135	23.64	103
	23.66	131	23.66	187		23.66	101	23.66	257		23.66	48	23.66	171		23.66	86	23.66	6		23.66	23	23.66	115		23.66	123	23.66	99
	23.68	163	23.68	186		23.68	96	23.68	212		23.68	50	23.68	152		23.68	78	23.68	9		23.68	14	23.68	117		23.68	112	23.68	98
	23.7	203	23.7	196		23.7	88	23.7	176		23.7	53	23.7	140		23.7	83	23.7	9		23.7	8	23.7	128		23.7	114	23.7	96
	23.72	241	23.72	194		23.72	78	23.72	168		23.72	50	23.72	140		23.72	88	23.72	12		23.72	4	23.72	142		23.72	154	23.72	95
	23.74	266	23.74	196		23.74	61	23.74	151		23.74	61	23.74	137		23.74	90	23.74	13		23.74	2	23.74	161		23.74	120	23.74	94
	23.76	251	23.76	182		23.76	52	23.76	157		23.76	64	23.76	144		23.76	89	23.76	15		23.76	9	23.76	177		23.76	68	23.76	92
	23.78	235	23.78	176		23.78	43	23.78	161		23.78	69	23.78	145		23.78	95	23.78	16		23.78	30	23.78	186		23.78	107	23.78	95
	23.8	192	23.8	171		23.8	51	23.8	167		23.8	67	23.8	153		23.8	107	23.8	18		23.8	47	23.8	185		23.8	128	23.8	91
	23.82	156	23.82	172		23.82	49	23.82	178		23.82	93	23.82	158		23.82	114	23.82	14		23.82	63	23.82	170		23.82	191	23.82	92
	23.84	129	23.84	168		23.84	41	23.84	180		23.84	110	23.84	173		23.84	113	23.84	15		23.84	87	23.84	149		23.84	128	23.84	88
	23.86	110	23.86	169		23.86	22	23.86	191		23.86	131	23.86	189		23.86	103	23.86	13		23.86	89	23.86	121		23.86	150	23.86	87
	23.88	95	23.88	168		23.88	9	23.88	205		23.88	162	23.88	222		23.88	98	23.88	11		23.88	93	23.88	96		23.88	39	23.88	92
	23.9	81	23.9	167		23.9	1	23.9	218		23.9	204	23.9	253		23.9	92	23.9	10		23.9	84	23.9	81		23.9	141	23.9	95
	23.92	60	23.92	166		23.92	0	23.92	228		23.92	252	23.92	269		23.92	95	23.92	4		23.92	74	23.92	72		23.92	111	23.92	104
	23.94	44	23.94	168		23.94	0	23.94	235		23.94	295	23.94	283		23.94	98	23.94	10		23.94	70	23.94	77		23.94	199	23.94	109
	23.96	25	23.96	171		23.96	4	23.96	224		23.96	336	23.96	390		23.96	105	23.96	15		23.96	64	23.96	101		23.96	147	23.96	120
	23.98	17	23.98	171		23.98	12	23.98	204		23.98	377	23.98	634		23.98	102	23.98	17		23.98	67	23.98	112		23.98	144	23.98	129
	24	26	24	174		24	9	24	176		24	395	24	922		24	104	24	20		24	68	24	128		24	86	24	132
	24.02	43	24.02	168		24.02	15	24.02	147		24.02	380	24.02	1210		24.02	98	24.02	16		24.02	53	24.02	120		24.02	108	24.02	140
	24.04	47	24.04	171		24.04	14	24.04	129		24.04	347	24.04	1475		24.04	107	24.04	11		24.04	35	24.04	115		24.04	130	24.04	141
	24.06	45	24.06	170		24.06	11	24.06	123		24.06	293	24.06	1695		24.06	116	24.06	10		24.06	18	24.06	111		24.06	136	24.06	133
	24.08	46	24.08	173		24.08	0	24.08	120		24.08	234	24.08	1876		24.08	122	24.08	7		24.08	10	24.08	107		24.08	185	24.08	127
	24.1	46	24.1	164		24.1	4	24.1	128		24.1	171	24.1	2193		24.1	124	24.1	13		24.1	12	24.1	125		24.1	167	24.1	122
	24.12	40	24.12	160		24.12	7	24.12	130		24.12	130	24.12	2906		24.12	123	24.12	10		24.12	14	24.12	164		24.12	141	24.12	132
	24.14	37	24.14	152		24.14	15	24.14	130		24.14	101	24.14	4125		24.14	124	24.14	10		24.14	30	24.14	207		24.14	126	24.14	127
	24.16	38	24.16	173		24.16	21	24.16	135		24.16	92	24.16	5582		24.16	125	24.16	6		24.16	45	24.16	240		24.16	141	24.16	126
	24.18	37	24.18	183		24.18	37	24.18	140		24.18	82	24.18	6901		24.18	129	24.18	3		24.18	46	24.18	254		24.18	197	24.18	124
	24.2	39	24.2	192		24.2	47	24.2	152		24.2	81	24.2	7694		24.2	132	24.2	6		24.2	30	24.2	272		24.2	223	24.2	125
	24.22	46	24.22	190		24.22	45	24.22	166		24.22	86	24.22	7799		24.22	132	24.22	10		24.22	22	24.22	317		24.22	249	24.22	127
	24.24	69	24.24	184		24.24	44	24.24	192		24.24	89	24.24	7077		24.24	121	24.24	12		24.24	27	24.24	386		24.24	180	24.24	128
	24.26	80	24.26	175		24.26	40	24.26	232		24.26	86	24.26	5752		24.26	122	24.26	15		24.26	27	24.26	501		24.26	149	24.26	131
	24.28	94	24.28	174		24.28	22	24.28	270		24.28	90	24.28	4204		24.28	108	24.28	14		24.28	40	24.28	648		24.28	167	24.28	134
	24.3	106	24.3	185		24.3	12	24.3	319		24.3	82	24.3	2869		24.3	112	24.3	18		24.3	53	24.3	802		24.3	186	24.3	132
	24.32	126	24.32	211		24.32	17	24.32	388		24.32	72	24.32	1870		24.32	95	24.32	14		24.32	68	24.32	933		24.32	254	24.32	138
	24.34	135	24.34	236		24.34	19	24.34	497		24.34	63	24.34	1207		24.34	98	24.34	17		24.34	80	24.34	1027		24.34	190	24.34	142
	24.36	146	24.36	243		24.36	21	24.36	611		24.36	54	24.36	819		24.36	93	24.36	17		24.36	131	24.36	1089		24.36	285	24.36	148
	24.38	148	24.38	251		24.38	18	24.38	773		24.38	51	24.38	691		24.38	95	24.38	15		24.38	253	24.38	1141		24.38	225	24.38	157
	24.4	135	24.4	244		24.4	17	24.4	990		24.4	58	24.4	632		24.4	85	24.4	14		24.4	456	24.4	1166		24.4	262	24.4	162
	24.42	111	24.42	243		24.42	10	24.42	1261		24.42	55	24.42	583		24.42	91	24.42	19		24.42	677	24.42	1123		24.42	250	24.42	175
	24.44	84	24.44	244		24.44	4	24.44	1555		24.44	55	24.44	496		24.44	85	24.44	21		24.44	852	24.44	1013		24.44	225	24.44	188
	24.46	69	24.46	262		24.46	17	24.46	1920		24.46	42	24.46	426		24.46	94	24.46	23		24.46	991	24.46	842		24.46	387	24.46	204
	24.48	65	24.48	276		24.48	30	24.48	2347		24.48	33	24.48	347		24.48	85	24.48	17		24.48	1234	24.48	659		24.48	298	24.48	220
	24.5	56	24.5	298		24.5	29	24.5	2823		24.5	44	24.5	271		24.5	88	24.5	17		24.5	1567	24.5	466		24.5	429	24.5	232
	24.52	50	24.52	308		24.52	27	24.52	3262		24.52	49	24.52	211		24.52	73	24.52	15		24.52	1883	24.52	322		24.52	332	24.52	236
	24.54	27	24.54	335		24.54	26	24.54	3672		24.54	53	24.54	166		24.54	67	24.54	26		24.54	2088	24.54	229		24.54	425	24.54	236
	24.56	23	24.56	350		24.56	20	24.56	3951		24.56	63	24.56	148		24.56	60	24.56	35		24.56	2139	24.56	198		24.56	447	24.56	234
	24.58	28	24.58	368		24.58	18	24.58	4100		24.58	64	24.58	137		24.58	69	24.58	39		24.58	2001	24.58	159		24.58	532	24.58	224
	24.6	35	24.6	389		24.6	31	24.6	4085		24.6	69	24.6	131		24.6	82	24.6	35		24.6	1584	24.6	142		24.6	663	24.6	205
	24.62	45	24.62	418		24.62	50	24.62	3931		24.62	57	24.62	125		24.62	86	24.62	32		24.62	1074	24.62	122		24.62	664	24.62	178
	24.64	43	24.64	454		24.64	60	24.64	3590		24.64	56	24.64	133		24.64	81	24.64	27		24.64	667	24.64	123		24.64	742	24.64	159
	24.66	30	24.66	501		24.66	60	24.66	3106		24.66	57	24.66	132		24.66	74	24.66	28		24.66	398	24.66	112		24.66	756	24.66	149
	24.68	23	24.68	555		24.68	61	24.68	2496		24.68	61	24.68	135		24.68	60	24.68	24		24.68	205	24.68	103		24.68	881	24.68	141
	24.7	11	24.7	610		24.7	70	24.7	1875		24.7	46	24.7	138		24.7	59	24.7	31		24.7	92	24.7	89		24.7	996	24.7	146
	24.72	20	24.72	665		24.72	82	24.72	1299		24.72	43	24.72	139		24.72	62	24.72	29		24.72	48	24.72	90		24.72	1191	24.72	149
	24.74	25	24.74	703		24.74	95	24.74	851		24.74	33	24.74	129		24.74	71	24.74	24		24.74	65	24.74	90		24.74	1250	24.74	154
	24.76	33	24.76	742		24.76	130	24.76	575		24.76	39	24.76	115		24.76	80	24.76	18		24.76	49	24.76	106		24.76	1180	24.76	162
	24.78	18	24.78	791		24.78	171	24.78	434		24.78	32	24.78	103		24.78	79	24.78	19		24.78	47	24.78	108		24.78	1203	24.78	180
	24.8	4	24.8	871		24.8	204	24.8	361		24.8	45	24.8	107		24.8	75	24.8	22		24.8	49	24.8	102		24.8	1141	24.8	205
	24.82	1	24.82	985		24.82	240	24.82	324		24.82	45	24.82	116		24.82	70	24.82	26		24.82	58	24.82	88		24.82	1034	24.82	228
	24.84	1	24.84	1086		24.84	248	24.84	290		24.84	52	24.84	117		24.84	68	24.84	21		24.84	64	24.84	82		24.84	908	24.84	248
	24.86	9	24.86	1191		24.86	274	24.86	285		24.86	48	24.86	125		24.86	74	24.86	18		24.86	83	24.86	81		24.86	804	24.86	269
	24.88	17	24.88	1292		24.88	274	24.88	294		24.88	51	24.88	118		24.88	79	24.88	14		24.88	93	24.88	90		24.88	678	24.88	277
	24.9	35	24.9	1342		24.9	289	24.9	277		24.9	56	24.9	109		24.9	81	24.9	12		24.9	96	24.9	99		24.9	506	24.9	292
	24.92	52	24.92	1391		24.92	295	24.92	265		24.92	61	24.92	103		24.92	81	24.92	10		24.92	101	24.92	105		24.92	405	24.92	312
	24.94	58	24.94	1395		24.94	301	24.94	239		24.94	64	24.94	106		24.94	83	24.94	7		24.94	105	24.94	95		24.94	339	24.94	357
	24.96	57	24.96	1404		24.96	295	24.96	208		24.96	58	24.96	107		24.96	88	24.96	12		24.96	121	24.96	85		24.96	360	24.96	414
	24.98	58	24.98	1386		24.98	305	24.98	173		24.98	40	24.98	115		24.98	80	24.98	22		24.98	122	24.98	78		24.98	305	24.98	482
	25	61	25	1353		25	294	25	147		25	30	25	114		25	79	25	39		25	124	25	89		25	242	25	545
	25.02	68	25.02	1314		25.02	302	25.02	147		25.02	41	25.02	118		25.02	74	25.02	56		25.02	122	25.02	89		25.02	158	25.02	630
	25.04	93	25.04	1257		25.04	319	25.04	146		25.04	60	25.04	113		25.04	83	25.04	76		25.04	122	25.04	101		25.04	171	25.04	759
	25.06	119	25.06	1170		25.06	352	25.06	145		25.06	87	25.06	107		25.06	89	25.06	87		25.06	136	25.06	98		25.06	171	25.06	945
	25.08	143	25.08	1100		25.08	386	25.08	147		25.08	110	25.08	107		25.08	96	25.08	104		25.08	157	25.08	96		25.08	186	25.08	1178
	25.1	168	25.1	1009		25.1	415	25.1	141		25.1	127	25.1	108		25.1	100	25.1	143		25.1	171	25.1	84		25.1	202	25.1	1492
	25.12	192	25.12	928		25.12	443	25.12	140		25.12	125	25.12	103		25.12	106	25.12	196		25.12	174	25.12	87		25.12	213	25.12	1863
	25.14	209	25.14	861		25.14	471	25.14	134		25.14	110	25.14	104		25.14	102	25.14	279		25.14	148	25.14	90		25.14	154	25.14	2216
	25.16	221	25.16	807		25.16	510	25.16	118		25.16	108	25.16	109		25.16	101	25.16	350		25.16	123	25.16	89		25.16	175	25.16	2507
	25.18	221	25.18	757		25.18	550	25.18	106		25.18	105	25.18	114		25.18	95	25.18	395		25.18	83	25.18	85		25.18	168	25.18	2689
	25.2	231	25.2	704		25.2	612	25.2	104		25.2	108	25.2	113		25.2	96	25.2	402		25.2	46	25.2	92		25.2	235	25.2	2729
	25.22	213	25.22	657		25.22	661	25.22	115		25.22	106	25.22	109		25.22	96	25.22	391		25.22	30	25.22	90		25.22	207	25.22	2605
	25.24	183	25.24	602		25.24	738	25.24	122		25.24	109	25.24	103		25.24	91	25.24	389		25.24	18	25.24	96		25.24	167	25.24	2330
	25.26	139	25.26	584		25.26	781	25.26	128		25.26	99	25.26	98		25.26	93	25.26	424		25.26	24	25.26	88		25.26	120	25.26	1967
	25.28	100	25.28	562		25.28	826	25.28	133		25.28	80	25.28	93		25.28	90	25.28	464		25.28	20	25.28	84		25.28	112	25.28	1591
	25.3	73	25.3	571		25.3	842	25.3	137		25.3	58	25.3	92		25.3	91	25.3	511		25.3	15	25.3	80		25.3	197	25.3	1221
	25.32	71	25.32	563		25.32	850	25.32	142		25.32	61	25.32	105		25.32	88	25.32	520		25.32	15	25.32	74		25.32	214	25.32	935
	25.34	61	25.34	573		25.34	825	25.34	140		25.34	62	25.34	107		25.34	89	25.34	483		25.34	15	25.34	83		25.34	203	25.34	714
	25.36	74	25.36	573		25.36	783	25.36	153		25.36	66	25.36	115		25.36	86	25.36	450		25.36	14	25.36	88		25.36	159	25.36	570
	25.38	71	25.38	586		25.38	703	25.38	163		25.38	63	25.38	121		25.38	89	25.38	470		25.38	18	25.38	96		25.38	156	25.38	466
	25.4	60	25.4	587		25.4	620	25.4	185		25.4	59	25.4	138		25.4	83	25.4	525		25.4	14	25.4	101		25.4	134	25.4	399
	25.42	36	25.42	608		25.42	515	25.42	210		25.42	47	25.42	160		25.42	86	25.42	550		25.42	14	25.42	96		25.42	194	25.42	339
	25.44	15	25.44	617		25.44	427	25.44	234		25.44	39	25.44	181		25.44	76	25.44	525		25.44	7	25.44	85		25.44	180	25.44	303
	25.46	12	25.46	649		25.46	359	25.46	254		25.46	31	25.46	196		25.46	78	25.46	451		25.46	8	25.46	79		25.46	242	25.46	264
	25.48	29	25.48	668		25.48	293	25.48	272		25.48	45	25.48	202		25.48	71	25.48	330		25.48	6	25.48	74		25.48	145	25.48	243
	25.5	34	25.5	687		25.5	247	25.5	268		25.5	49	25.5	188		25.5	71	25.5	169		25.5	17	25.5	85		25.5	127	25.5	222
	25.52	51	25.52	680		25.52	216	25.52	271		25.52	52	25.52	179		25.52	76	25.52	60		25.52	26	25.52	87		25.52	131	25.52	213
	25.54	43	25.54	667		25.54	193	25.54	269		25.54	59	25.54	166		25.54	83	25.54	18		25.54	34	25.54	101		25.54	159	25.54	190
	25.56	31	25.56	631		25.56	182	25.56	279		25.56	63	25.56	163		25.56	87	25.56	19		25.56	31	25.56	93		25.56	181	25.56	181
	25.58	21	25.58	581		25.58	177	25.58	273		25.58	63	25.58	161		25.58	87	25.58	12		25.58	30	25.58	97		25.58	228	25.58	173
	25.6	17	25.6	543		25.6	173	25.6	264		25.6	75	25.6	158		25.6	83	25.6	18		25.6	19	25.6	90		25.6	154	25.6	172
	25.62	21	25.62	529		25.62	176	25.62	242		25.62	95	25.62	161		25.62	81	25.62	28		25.62	16	25.62	81		25.62	103	25.62	171
	25.64	30	25.64	530		25.64	160	25.64	225		25.64	120	25.64	162		25.64	74	25.64	32		25.64	11	25.64	71		25.64	97	25.64	166
	25.66	27	25.66	569		25.66	136	25.66	199		25.66	131	25.66	163		25.66	83	25.66	20		25.66	20	25.66	71		25.66	146	25.66	155
	25.68	27	25.68	623		25.68	121	25.68	197		25.68	153	25.68	169		25.68	92	25.68	14		25.68	20	25.68	71		25.68	169	25.68	149
	25.7	13	25.7	701		25.7	101	25.7	189		25.7	194	25.7	172		25.7	90	25.7	10		25.7	18	25.7	77		25.7	166	25.7	136
	25.72	6	25.72	795		25.72	96	25.72	193		25.72	232	25.72	169		25.72	87	25.72	15		25.72	22	25.72	80		25.72	132	25.72	133
	25.74	0	25.74	914		25.74	94	25.74	194		25.74	294	25.74	164		25.74	82	25.74	25		25.74	40	25.74	96		25.74	152	25.74	131
	25.76	0	25.76	1050		25.76	87	25.76	196		25.76	373	25.76	166		25.76	86	25.76	29		25.76	54	25.76	106		25.76	126	25.76	134
	25.78	2	25.78	1196		25.78	74	25.78	201		25.78	464	25.78	182		25.78	89	25.78	28		25.78	64	25.78	104		25.78	151	25.78	137
	25.8	9	25.8	1367		25.8	72	25.8	207		25.8	541	25.8	216		25.8	93	25.8	20		25.8	66	25.8	97		25.8	135	25.8	127
	25.82	9	25.82	1561		25.82	57	25.82	216		25.82	611	25.82	249		25.82	109	25.82	11		25.82	58	25.82	97		25.82	133	25.82	122
	25.84	7	25.84	1741		25.84	54	25.84	227		25.84	647	25.84	280		25.84	102	25.84	7		25.84	50	25.84	91		25.84	124	25.84	114
	25.86	15	25.86	1917		25.86	39	25.86	236		25.86	661	25.86	288		25.86	101	25.86	5		25.86	48	25.86	99		25.86	153	25.86	114
	25.88	24	25.88	2082		25.88	42	25.88	256		25.88	617	25.88	285		25.88	94	25.88	15		25.88	57	25.88	107		25.88	135	25.88	114
	25.9	37	25.9	2231		25.9	43	25.9	265		25.9	551	25.9	254		25.9	86	25.9	17		25.9	79	25.9	117		25.9	134	25.9	118
	25.92	37	25.92	2371		25.92	38	25.92	262		25.92	443	25.92	218		25.92	85	25.92	14		25.92	88	25.92	122		25.92	113	25.92	131
	25.94	31	25.94	2485		25.94	21	25.94	253		25.94	329	25.94	179		25.94	85	25.94	9		25.94	87	25.94	121		25.94	134	25.94	138
	25.96	15	25.96	2585		25.96	17	25.96	249		25.96	222	25.96	154		25.96	86	25.96	8		25.96	83	25.96	127		25.96	129	25.96	130
	25.98	2	25.98	2678		25.98	18	25.98	242		25.98	136	25.98	137		25.98	88	25.98	14		25.98	76	25.98	139		25.98	99	25.98	125
	26	0	26	2742		26	13	26	219		26	78	26	122		26	85	26	18		26	80	26	154		26	129	26	107
	26.02	0	26.02	2771		26.02	9	26.02	213		26.02	46	26.02	109		26.02	99	26.02	19		26.02	85	26.02	180		26.02	178	26.02	101
	26.04	9	26.04	2723		26.04	4	26.04	212		26.04	31	26.04	102		26.04	100	26.04	27		26.04	82	26.04	206		26.04	113	26.04	104
	26.06	23	26.06	2599		26.06	17	26.06	196		26.06	31	26.06	92		26.06	106	26.06	30		26.06	75	26.06	240		26.06	121	26.06	111
	26.08	20	26.08	2413		26.08	23	26.08	188		26.08	38	26.08	101		26.08	107	26.08	33		26.08	56	26.08	266		26.08	88	26.08	125
	26.1	12	26.1	2139		26.1	33	26.1	180		26.1	55	26.1	115		26.1	104	26.1	36		26.1	39	26.1	313		26.1	99	26.1	125
	26.12	9	26.12	1812		26.12	34	26.12	188		26.12	59	26.12	130		26.12	100	26.12	40		26.12	29	26.12	369		26.12	147	26.12	116
	26.14	6	26.14	1504		26.14	45	26.14	187		26.14	53	26.14	142		26.14	102	26.14	55		26.14	23	26.14	413		26.14	73	26.14	105
	26.16	0	26.16	1216		26.16	45	26.16	177		26.16	50	26.16	150		26.16	104	26.16	75		26.16	19	26.16	458		26.16	158	26.16	98
	26.18	0	26.18	992		26.18	34	26.18	183		26.18	31	26.18	152		26.18	106	26.18	95		26.18	20	26.18	494		26.18	144	26.18	101
	26.2	3	26.2	801		26.2	18	26.2	179		26.2	27	26.2	164		26.2	103	26.2	116		26.2	11	26.2	533		26.2	177	26.2	114
	26.22	13	26.22	669		26.22	27	26.22	173		26.22	19	26.22	170		26.22	103	26.22	133		26.22	12	26.22	553		26.22	102	26.22	123
	26.24	8	26.24	564		26.24	24	26.24	167		26.24	31	26.24	192		26.24	96	26.24	148		26.24	14	26.24	533		26.24	169	26.24	122
	26.26	4	26.26	482		26.26	53	26.26	162		26.26	30	26.26	196		26.26	89	26.26	171		26.26	26	26.26	494		26.26	148	26.26	112
	26.28	1	26.28	404		26.28	69	26.28	161		26.28	33	26.28	192		26.28	84	26.28	199		26.28	28	26.28	422		26.28	101	26.28	112
	26.3	0	26.3	356		26.3	84	26.3	166		26.3	37	26.3	180		26.3	89	26.3	243		26.3	25	26.3	336		26.3	87	26.3	101
	26.32	4	26.32	314		26.32	108	26.32	171		26.32	39	26.32	181		26.32	90	26.32	292		26.32	17	26.32	260		26.32	120	26.32	111
	26.34	0	26.34	303		26.34	111	26.34	175		26.34	38	26.34	184		26.34	90	26.34	322		26.34	15	26.34	196		26.34	133	26.34	113
	26.36	10	26.36	289		26.36	121	26.36	170		26.36	36	26.36	199		26.36	93	26.36	339		26.36	1	26.36	160		26.36	164	26.36	113
	26.38	2	26.38	283		26.38	125	26.38	161		26.38	38	26.38	210		26.38	98	26.38	339		26.38	23	26.38	140		26.38	121	26.38	121
	26.4	2	26.4	262		26.4	128	26.4	142		26.4	37	26.4	222		26.4	112	26.4	337		26.4	39	26.4	128		26.4	65	26.4	118
	26.42	0	26.42	229		26.42	141	26.42	114		26.42	34	26.42	210		26.42	118	26.42	311		26.42	68	26.42	118		26.42	93	26.42	123
	26.44	0	26.44	196		26.44	142	26.44	94		26.44	42	26.44	192		26.44	121	26.44	275		26.44	70	26.44	103		26.44	124	26.44	131
	26.46	10	26.46	171		26.46	138	26.46	80		26.46	50	26.46	169		26.46	123	26.46	233		26.46	72	26.46	101		26.46	146	26.46	120
	26.48	17	26.48	168		26.48	129	26.48	71		26.48	50	26.48	148		26.48	106	26.48	195		26.48	64	26.48	101		26.48	140	26.48	120
	26.5	14	26.5	174		26.5	113	26.5	66		26.5	40	26.5	132		26.5	100	26.5	148		26.5	51	26.5	97		26.5	128	26.5	106
	26.52	17	26.52	183		26.52	104	26.52	62		26.52	23	26.52	124		26.52	96	26.52	104		26.52	32	26.52	97		26.52	161	26.52	94
	26.54	2	26.54	190		26.54	97	26.54	61		26.54	23	26.54	129		26.54	103	26.54	76		26.54	34	26.54	105		26.54	131	26.54	101
	26.56	11	26.56	186		26.56	98	26.56	61		26.56	11	26.56	132		26.56	121	26.56	65		26.56	31	26.56	105		26.56	78	26.56	106
	26.58	0	26.58	162		26.58	104	26.58	59		26.58	24	26.58	130		26.58	137	26.58	47		26.58	36	26.58	108		26.58	123	26.58	120
	26.6	7	26.6	149		26.6	102	26.6	72		26.6	37	26.6	130		26.6	150	26.6	41		26.6	30	26.6	105		26.6	125	26.6	136
	26.62	7	26.62	134		26.62	92	26.62	83		26.62	47	26.62	121		26.62	152	26.62	38		26.62	31	26.62	100		26.62	134	26.62	131
	26.64	11	26.64	137		26.64	80	26.64	94		26.64	43	26.64	111		26.64	128	26.64	48		26.64	33	26.64	99		26.64	134	26.64	135
	26.66	27	26.66	145		26.66	88	26.66	99		26.66	33	26.66	108		26.66	117	26.66	57		26.66	30	26.66	93		26.66	159	26.66	131
	26.68	39	26.68	149		26.68	108	26.68	98		26.68	26	26.68	122		26.68	102	26.68	61		26.68	29	26.68	92		26.68	92	26.68	121
	26.7	60	26.7	149		26.7	149	26.7	104		26.7	34	26.7	180		26.7	102	26.7	62		26.7	29	26.7	94		26.7	107	26.7	123
	26.72	74	26.72	150		26.72	177	26.72	107		26.72	37	26.72	254		26.72	112	26.72	69		26.72	29	26.72	94		26.72	58	26.72	132
	26.74	73	26.74	148		26.74	216	26.74	113		26.74	58	26.74	335		26.74	133	26.74	73		26.74	27	26.74	98		26.74	101	26.74	139
	26.76	73	26.76	140		26.76	208	26.76	118		26.76	63	26.76	413		26.76	141	26.76	90		26.76	22	26.76	98		26.76	134	26.76	146
	26.78	53	26.78	138		26.78	213	26.78	114		26.78	65	26.78	497		26.78	149	26.78	98		26.78	13	26.78	93		26.78	127	26.78	132
	26.8	45	26.8	133		26.8	208	26.8	104		26.8	52	26.8	539		26.8	134	26.8	114		26.8	19	26.8	99		26.8	130	26.8	129
	26.82	49	26.82	131		26.82	205	26.82	89		26.82	34	26.82	552		26.82	120	26.82	120		26.82	24	26.82	97		26.82	95	26.82	123
	26.84	44	26.84	123		26.84	207	26.84	70		26.84	23	26.84	524		26.84	108	26.84	107		26.84	27	26.84	97		26.84	109	26.84	108
	26.86	49	26.86	123		26.86	202	26.86	62		26.86	26	26.86	489		26.86	97	26.86	117		26.86	28	26.86	95		26.86	152	26.86	110
	26.88	54	26.88	132		26.88	183	26.88	58		26.88	39	26.88	419		26.88	95	26.88	187		26.88	38	26.88	94		26.88	137	26.88	126
	26.9	63	26.9	141		26.9	182	26.9	52		26.9	55	26.9	329		26.9	93	26.9	349		26.9	46	26.9	99		26.9	105	26.9	138
	26.92	68	26.92	142		26.92	164	26.92	44		26.92	65	26.92	252		26.92	83	26.92	599		26.92	65	26.92	93		26.92	107	26.92	149
	26.94	52	26.94	139		26.94	180	26.94	36		26.94	68	26.94	206		26.94	86	26.94	909		26.94	102	26.94	102		26.94	57	26.94	144
	26.96	40	26.96	127		26.96	196	26.96	37		26.96	62	26.96	161		26.96	82	26.96	1180		26.96	146	26.96	112		26.96	115	26.96	143
	26.98	28	26.98	130		26.98	219	26.98	38		26.98	52	26.98	137		26.98	80	26.98	1302		26.98	192	26.98	123		26.98	140	26.98	137
	27	17	27	119		27	231	27	40		27	40	27	119		27	88	27	1227		27	223	27	129		27	168	27	130
	27.02	16	27.02	116		27.02	226	27.02	45		27.02	33	27.02	105		27.02	96	27.02	1005		27.02	261	27.02	143		27.02	151	27.02	125
	27.04	26	27.04	118		27.04	224	27.04	44		27.04	28	27.04	97		27.04	108	27.04	713		27.04	297	27.04	156		27.04	172	27.04	126
	27.06	33	27.06	128		27.06	222	27.06	41		27.06	33	27.06	94		27.06	115	27.06	431		27.06	325	27.06	168		27.06	136	27.06	130
	27.08	36	27.08	134		27.08	211	27.08	38		27.08	38	27.08	99		27.08	114	27.08	209		27.08	347	27.08	179		27.08	88	27.08	139
	27.1	31	27.1	131		27.1	206	27.1	37		27.1	34	27.1	110		27.1	113	27.1	108		27.1	338	27.1	222		27.1	149	27.1	139
	27.12	19	27.12	124		27.12	210	27.12	48		27.12	35	27.12	118		27.12	108	27.12	65		27.12	312	27.12	259		27.12	120	27.12	140
	27.14	13	27.14	124		27.14	193	27.14	48		27.14	26	27.14	121		27.14	96	27.14	46		27.14	250	27.14	326		27.14	180	27.14	139
	27.16	2	27.16	109		27.16	158	27.16	44		27.16	16	27.16	120		27.16	90	27.16	38		27.16	191	27.16	401		27.16	95	27.16	137
	27.18	1	27.18	103		27.18	129	27.18	37		27.18	10	27.18	111		27.18	95	27.18	31		27.18	148	27.18	502		27.18	131	27.18	130
	27.2	0	27.2	100		27.2	115	27.2	33		27.2	14	27.2	119		27.2	100	27.2	32		27.2	114	27.2	606		27.2	167	27.2	126
	27.22	0	27.22	111		27.22	100	27.22	34		27.22	27	27.22	137		27.22	109	27.22	33		27.22	101	27.22	705		27.22	143	27.22	128
	27.24	3	27.24	119		27.24	90	27.24	37		27.24	40	27.24	163		27.24	110	27.24	31		27.24	93	27.24	795		27.24	191	27.24	142
	27.26	11	27.26	122		27.26	95	27.26	38		27.26	34	27.26	216		27.26	121	27.26	42		27.26	75	27.26	873		27.26	197	27.26	154
	27.28	9	27.28	124		27.28	105	27.28	46		27.28	34	27.28	265		27.28	116	27.28	44		27.28	70	27.28	928		27.28	164	27.28	172
	27.3	8	27.3	130		27.3	90	27.3	47		27.3	31	27.3	347		27.3	120	27.3	49		27.3	51	27.3	990		27.3	162	27.3	178
	27.32	7	27.32	128		27.32	69	27.32	41		27.32	22	27.32	440		27.32	120	27.32	54		27.32	36	27.32	1012		27.32	180	27.32	183
	27.34	0	27.34	128		27.34	60	27.34	42		27.34	31	27.34	576		27.34	116	27.34	52		27.34	19	27.34	1003		27.34	157	27.34	185
	27.36	7	27.36	126		27.36	57	27.36	47		27.36	44	27.36	764		27.36	113	27.36	48		27.36	11	27.36	950		27.36	161	27.36	182
	27.38	2	27.38	127		27.38	60	27.38	52		27.38	58	27.38	988		27.38	125	27.38	61		27.38	11	27.38	846		27.38	196	27.38	177
	27.4	13	27.4	129		27.4	69	27.4	57		27.4	63	27.4	1233		27.4	125	27.4	79		27.4	9	27.4	710		27.4	220	27.4	194
	27.42	21	27.42	125		27.42	72	27.42	47		27.42	52	27.42	1468		27.42	132	27.42	108		27.42	13	27.42	572		27.42	223	27.42	193
	27.44	13	27.44	129		27.44	72	27.44	37		27.44	47	27.44	1672		27.44	131	27.44	119		27.44	3	27.44	442		27.44	141	27.44	212
	27.46	19	27.46	137		27.46	64	27.46	24		27.46	46	27.46	1949		27.46	141	27.46	144		27.46	18	27.46	346		27.46	160	27.46	230
	27.48	21	27.48	132		27.48	53	27.48	25		27.48	50	27.48	2194		27.48	139	27.48	189		27.48	14	27.48	269		27.48	146	27.48	254
	27.5	27	27.5	125		27.5	48	27.5	33		27.5	67	27.5	2395		27.5	142	27.5	243		27.5	20	27.5	213		27.5	180	27.5	281
	27.52	37	27.52	119		27.52	36	27.52	34		27.52	79	27.52	2450		27.52	150	27.52	294		27.52	26	27.52	194		27.52	188	27.52	301
	27.54	40	27.54	119		27.54	37	27.54	42		27.54	91	27.54	2308		27.54	185	27.54	340		27.54	24	27.54	186		27.54	175	27.54	332
	27.56	55	27.56	123		27.56	43	27.56	49		27.56	99	27.56	1984		27.56	213	27.56	393		27.56	39	27.56	210		27.56	155	27.56	372
	27.58	63	27.58	129		27.58	41	27.58	52		27.58	104	27.58	1498		27.58	235	27.58	447		27.58	48	27.58	258		27.58	142	27.58	386
	27.6	58	27.6	134		27.6	26	27.6	51		27.6	107	27.6	986		27.6	248	27.6	477		27.6	47	27.6	291		27.6	126	27.6	426
	27.62	54	27.62	139		27.62	20	27.62	49		27.62	103	27.62	610		27.62	249	27.62	525		27.62	77	27.62	322		27.62	132	27.62	485
	27.64	42	27.64	138		27.64	23	27.64	50		27.64	105	27.64	344		27.64	234	27.64	587		27.64	81	27.64	347		27.64	165	27.64	542
	27.66	37	27.66	138		27.66	31	27.66	52		27.66	86	27.66	222		27.66	227	27.66	701		27.66	97	27.66	373		27.66	163	27.66	663
	27.68	43	27.68	133		27.68	38	27.68	56		27.68	67	27.68	162		27.68	217	27.68	880		27.68	91	27.68	425		27.68	147	27.68	798
	27.7	44	27.7	129		27.7	56	27.7	64		27.7	48	27.7	140		27.7	227	27.7	1116		27.7	66	27.7	503		27.7	138	27.7	981
	27.72	59	27.72	127		27.72	54	27.72	70		27.72	34	27.72	141		27.72	234	27.72	1311		27.72	58	27.72	612		27.72	128	27.72	1201
	27.74	70	27.74	122		27.74	52	27.74	83		27.74	34	27.74	146		27.74	232	27.74	1372		27.74	44	27.74	724		27.74	168	27.74	1422
	27.76	85	27.76	121		27.76	30	27.76	85		27.76	29	27.76	161		27.76	217	27.76	1284		27.76	41	27.76	854		27.76	166	27.76	1726
	27.78	93	27.78	117		27.78	23	27.78	84		27.78	34	27.78	176		27.78	204	27.78	1065		27.78	43	27.78	1037		27.78	167	27.78	2075
	27.8	109	27.8	124		27.8	20	27.8	76		27.8	37	27.8	185		27.8	188	27.8	749		27.8	38	27.8	1329		27.8	127	27.8	2536
	27.82	105	27.82	131		27.82	32	27.82	71		27.82	29	27.82	206		27.82	182	27.82	444		27.82	43	27.82	1742		27.82	111	27.82	3177
	27.84	92	27.84	129		27.84	39	27.84	76		27.84	29	27.84	212		27.84	186	27.84	231		27.84	21	27.84	2267		27.84	126	27.84	4023
	27.86	62	27.86	126		27.86	48	27.86	76		27.86	35	27.86	201		27.86	190	27.86	128		27.86	5	27.86	2927		27.86	122	27.86	5120
	27.88	41	27.88	120		27.88	32	27.88	83		27.88	38	27.88	192		27.88	192	27.88	68		27.88	0	27.88	3692		27.88	120	27.88	6470
	27.9	23	27.9	110		27.9	22	27.9	93		27.9	37	27.9	186		27.9	181	27.9	29		27.9	0	27.9	4453		27.9	139	27.9	7993
	27.92	16	27.92	111		27.92	5	27.92	92		27.92	18	27.92	171		27.92	166	27.92	25		27.92	4	27.92	5214		27.92	89	27.92	9723
	27.94	8	27.94	103		27.94	3	27.94	89		27.94	16	27.94	166		27.94	154	27.94	39		27.94	10	27.94	6008		27.94	131	27.94	11273
	27.96	15	27.96	112		27.96	2	27.96	96		27.96	8	27.96	159		27.96	145	27.96	50		27.96	17	27.96	6687		27.96	126	27.96	12269
	27.98	19	27.98	117		27.98	8	27.98	108		27.98	8	27.98	162		27.98	142	27.98	58		27.98	17	27.98	7075		27.98	139	27.98	12247
	28	10	28	124		28	7	28	128		28	15	28	152		28	145	28	56		28	6	28	6971		28	138	28	11095
	28.02	9	28.02	128		28.02	8	28.02	158		28.02	33	28.02	133		28.02	145	28.02	42		28.02	15	28.02	6378		28.02	129	28.02	9044
	28.04	13	28.04	123		28.04	3	28.04	192		28.04	46	28.04	132		28.04	140	28.04	33		28.04	26	28.04	5354		28.04	98	28.04	6572
	28.06	24	28.06	121		28.06	1	28.06	228		28.06	41	28.06	133		28.06	133	28.06	23		28.06	23	28.06	4033		28.06	118	28.06	4189
	28.08	42	28.08	113		28.08	4	28.08	260		28.08	27	28.08	137		28.08	135	28.08	29		28.08	35	28.08	2720		28.08	125	28.08	2418
	28.1	43	28.1	115		28.1	16	28.1	285		28.1	16	28.1	150		28.1	127	28.1	39		28.1	40	28.1	1681		28.1	112	28.1	1329
	28.12	50	28.12	118		28.12	14	28.12	319		28.12	9	28.12	151		28.12	125	28.12	53		28.12	50	28.12	974		28.12	105	28.12	831
	28.14	62	28.14	130		28.14	26	28.14	354		28.14	6	28.14	146		28.14	117	28.14	67		28.14	51	28.14	588		28.14	100	28.14	644
	28.16	63	28.16	138		28.16	29	28.16	384		28.16	11	28.16	131		28.16	114	28.16	70		28.16	54	28.16	391		28.16	104	28.16	565
	28.18	71	28.18	137		28.18	17	28.18	413		28.18	21	28.18	116		28.18	118	28.18	72		28.18	58	28.18	332		28.18	91	28.18	536
	28.2	69	28.2	124		28.2	16	28.2	411		28.2	29	28.2	107		28.2	116	28.2	68		28.2	61	28.2	325		28.2	105	28.2	539
	28.22	73	28.22	124		28.22	5	28.22	421		28.22	32	28.22	105		28.22	126	28.22	56		28.22	56	28.22	305		28.22	115	28.22	493
	28.24	82	28.24	120		28.24	0	28.24	424		28.24	24	28.24	103		28.24	132	28.24	46		28.24	68	28.24	277		28.24	110	28.24	443
	28.26	72	28.26	123		28.26	0	28.26	422		28.26	12	28.26	96		28.26	131	28.26	42		28.26	71	28.26	238		28.26	114	28.26	375
	28.28	73	28.28	130		28.28	0	28.28	438		28.28	17	28.28	97		28.28	128	28.28	40		28.28	74	28.28	218		28.28	115	28.28	335
	28.3	76	28.3	131		28.3	4	28.3	479		28.3	26	28.3	83		28.3	124	28.3	40		28.3	91	28.3	205		28.3	100	28.3	334
	28.32	78	28.32	134		28.32	11	28.32	543		28.32	37	28.32	81		28.32	126	28.32	40		28.32	127	28.32	181		28.32	137	28.32	330
	28.34	87	28.34	128		28.34	11	28.34	605		28.34	42	28.34	84		28.34	132	28.34	41		28.34	172	28.34	186		28.34	147	28.34	327
	28.36	90	28.36	116		28.36	7	28.36	650		28.36	38	28.36	85		28.36	147	28.36	36		28.36	218	28.36	194		28.36	92	28.36	314
	28.38	102	28.38	118		28.38	0	28.38	703		28.38	34	28.38	92		28.38	161	28.38	31		28.38	234	28.38	187		28.38	157	28.38	284
	28.4	100	28.4	120		28.4	2	28.4	757		28.4	26	28.4	91		28.4	161	28.4	20		28.4	248	28.4	185		28.4	111	28.4	262
	28.42	88	28.42	115		28.42	7	28.42	770		28.42	29	28.42	86		28.42	156	28.42	18		28.42	247	28.42	186		28.42	109	28.42	243
	28.44	82	28.44	123		28.44	13	28.44	766		28.44	44	28.44	89		28.44	155	28.44	13		28.44	253	28.44	195		28.44	133	28.44	239
	28.46	68	28.46	123		28.46	13	28.46	725		28.46	75	28.46	77		28.46	149	28.46	14		28.46	341	28.46	205		28.46	117	28.46	234
	28.48	59	28.48	130		28.48	15	28.48	624		28.48	96	28.48	76		28.48	140	28.48	17		28.48	465	28.48	204		28.48	141	28.48	231
	28.5	55	28.5	138		28.5	11	28.5	497		28.5	112	28.5	78		28.5	146	28.5	22		28.5	602	28.5	210		28.5	117	28.5	224
	28.52	49	28.52	132		28.52	3	28.52	360		28.52	133	28.52	82		28.52	164	28.52	37		28.52	670	28.52	200		28.52	159	28.52	210
	28.54	44	28.54	128		28.54	0	28.54	252		28.54	146	28.54	80		28.54	170	28.54	64		28.54	637	28.54	186		28.54	153	28.54	202
	28.56	35	28.56	126		28.56	9	28.56	202		28.56	163	28.56	81		28.56	174	28.56	88		28.56	546	28.56	172		28.56	129	28.56	194
	28.58	16	28.58	118		28.58	19	28.58	159		28.58	190	28.58	83		28.58	178	28.58	108		28.58	392	28.58	153		28.58	146	28.58	191
	28.6	8	28.6	122		28.6	25	28.6	152		28.6	208	28.6	88		28.6	177	28.6	119		28.6	240	28.6	154		28.6	128	28.6	197
	28.62	2	28.62	131		28.62	25	28.62	137		28.62	228	28.62	89		28.62	171	28.62	123		28.62	154	28.62	156		28.62	142	28.62	201
	28.64	0	28.64	144		28.64	18	28.64	105		28.64	215	28.64	95		28.64	163	28.64	113		28.64	105	28.64	155		28.64	169	28.64	211
	28.66	0	28.66	161		28.66	19	28.66	94		28.66	193	28.66	103		28.66	171	28.66	105		28.66	87	28.66	152		28.66	125	28.66	206
	28.68	0	28.68	163		28.68	17	28.68	87		28.68	163	28.68	105		28.68	180	28.68	88		28.68	62	28.68	138		28.68	152	28.68	184
	28.7	5	28.7	167		28.7	15	28.7	89		28.7	121	28.7	100		28.7	189	28.7	91		28.7	49	28.7	130		28.7	149	28.7	164
	28.72	8	28.72	175		28.72	23	28.72	100		28.72	88	28.72	104		28.72	198	28.72	101		28.72	33	28.72	127		28.72	146	28.72	157
	28.74	2	28.74	169		28.74	14	28.74	103		28.74	63	28.74	106		28.74	193	28.74	104		28.74	24	28.74	116		28.74	186	28.74	150
	28.76	1	28.76	183		28.76	4	28.76	103		28.76	44	28.76	119		28.76	176	28.76	108		28.76	29	28.76	120		28.76	165	28.76	161
	28.78	2	28.78	206		28.78	2	28.78	99		28.78	35	28.78	142		28.78	154	28.78	99		28.78	31	28.78	121		28.78	155	28.78	166
	28.8	9	28.8	235		28.8	0	28.8	117		28.8	26	28.8	178		28.8	137	28.8	77		28.8	38	28.8	120		28.8	222	28.8	165
	28.82	18	28.82	285		28.82	8	28.82	148		28.82	27	28.82	212		28.82	139	28.82	48		28.82	31	28.82	116		28.82	135	28.82	158
	28.84	16	28.84	329		28.84	25	28.84	199		28.84	21	28.84	245		28.84	137	28.84	23		28.84	28	28.84	103		28.84	189	28.84	147
	28.86	15	28.86	375		28.86	31	28.86	254		28.86	26	28.86	273		28.86	146	28.86	16		28.86	28	28.86	103		28.86	262	28.86	145
	28.88	6	28.88	430		28.88	45	28.88	306		28.88	23	28.88	284		28.88	141	28.88	19		28.88	15	28.88	109		28.88	238	28.88	150
	28.9	0	28.9	463		28.9	26	28.9	351		28.9	23	28.9	309		28.9	130	28.9	21		28.9	13	28.9	115		28.9	328	28.9	151
	28.92	5	28.92	511		28.92	26	28.92	390		28.92	22	28.92	356		28.92	116	28.92	24		28.92	14	28.92	129		28.92	274	28.92	156
	28.94	21	28.94	568		28.94	26	28.94	418		28.94	30	28.94	421		28.94	101	28.94	20		28.94	11	28.94	142		28.94	223	28.94	147
	28.96	37	28.96	626		28.96	24	28.96	457		28.96	33	28.96	482		28.96	110	28.96	13		28.96	14	28.96	160		28.96	267	28.96	134
	28.98	43	28.98	688		28.98	24	28.98	481		28.98	46	28.98	522		28.98	124	28.98	2		28.98	11	28.98	169		28.98	302	28.98	133
	29	37	29	750		29	32	29	496		29	50	29	522		29	128	29	3		29	6	29	167		29	350	29	144
	29.02	29	29.02	799		29.02	36	29.02	483		29.02	72	29.02	476		29.02	131	29.02	2		29.02	15	29.02	167		29.02	353	29.02	149
	29.04	18	29.04	840		29.04	50	29.04	441		29.04	94	29.04	383		29.04	116	29.04	5		29.04	15	29.04	158		29.04	327	29.04	157
	29.06	6	29.06	827		29.06	58	29.06	372		29.06	130	29.06	282		29.06	111	29.06	10		29.06	13	29.06	148		29.06	324	29.06	154
	29.08	15	29.08	799		29.08	87	29.08	286		29.08	165	29.08	204		29.08	102	29.08	8		29.08	30	29.08	137		29.08	336	29.08	146
	29.1	29	29.1	765		29.1	109	29.1	197		29.1	197	29.1	149		29.1	105	29.1	15		29.1	42	29.1	123		29.1	386	29.1	134
	29.12	28	29.12	716		29.12	120	29.12	128		29.12	243	29.12	115		29.12	119	29.12	21		29.12	46	29.12	120		29.12	363	29.12	128
	29.14	34	29.14	669		29.14	124	29.14	78		29.14	302	29.14	104		29.14	132	29.14	21		29.14	52	29.14	104		29.14	321	29.14	134
	29.16	32	29.16	642		29.16	128	29.16	51		29.16	358	29.16	91		29.16	129	29.16	19		29.16	47	29.16	96		29.16	314	29.16	149
	29.18	34	29.18	598		29.18	135	29.18	42		29.18	443	29.18	95		29.18	130	29.18	12		29.18	55	29.18	87		29.18	334	29.18	150
	29.2	48	29.2	559		29.2	158	29.2	41		29.2	494	29.2	95		29.2	126	29.2	4		29.2	40	29.2	81		29.2	348	29.2	166
	29.22	43	29.22	498		29.22	171	29.22	40		29.22	535	29.22	86		29.22	129	29.22	5		29.22	31	29.22	80		29.22	351	29.22	166
	29.24	56	29.24	442		29.24	179	29.24	33		29.24	539	29.24	91		29.24	136	29.24	6		29.24	37	29.24	88		29.24	226	29.24	161
	29.26	45	29.26	389		29.26	189	29.26	27		29.26	495	29.26	95		29.26	151	29.26	16		29.26	24	29.26	99		29.26	258	29.26	149
	29.28	34	29.28	337		29.28	186	29.28	18		29.28	439	29.28	102		29.28	164	29.28	20		29.28	25	29.28	112		29.28	249	29.28	139
	29.3	40	29.3	305		29.3	189	29.3	14		29.3	341	29.3	106		29.3	169	29.3	19		29.3	23	29.3	109		29.3	254	29.3	132
	29.32	35	29.32	271		29.32	161	29.32	20		29.32	230	29.32	100		29.32	159	29.32	20		29.32	40	29.32	104		29.32	302	29.32	135
	29.34	32	29.34	245		29.34	137	29.34	23		29.34	154	29.34	100		29.34	156	29.34	20		29.34	51	29.34	94		29.34	256	29.34	130
	29.36	35	29.36	228		29.36	113	29.36	28		29.36	76	29.36	99		29.36	151	29.36	19		29.36	61	29.36	79		29.36	177	29.36	139
	29.38	28	29.38	206		29.38	85	29.38	31		29.38	34	29.38	103		29.38	149	29.38	28		29.38	76	29.38	76		29.38	209	29.38	136
	29.4	31	29.4	204		29.4	61	29.4	32		29.4	25	29.4	109		29.4	146	29.4	30		29.4	76	29.4	82		29.4	220	29.4	141
	29.42	14	29.42	200		29.42	57	29.42	32		29.42	27	29.42	120		29.42	154	29.42	33		29.42	68	29.42	86		29.42	181	29.42	143
	29.44	22	29.44	192		29.44	58	29.44	30		29.44	40	29.44	135		29.44	162	29.44	34		29.44	52	29.44	93		29.44	195	29.44	148
	29.46	14	29.46	187		29.46	58	29.46	26		29.46	50	29.46	146		29.46	161	29.46	30		29.46	40	29.46	91		29.46	228	29.46	157
	29.48	7	29.48	163		29.48	44	29.48	19		29.48	31	29.48	162		29.48	154	29.48	37		29.48	48	29.48	92		29.48	255	29.48	177
	29.5	1	29.5	156		29.5	30	29.5	12		29.5	28	29.5	191		29.5	143	29.5	39		29.5	48	29.5	92		29.5	251	29.5	199
	29.52	0	29.52	151		29.52	23	29.52	12		29.52	14	29.52	246		29.52	128	29.52	46		29.52	64	29.52	81		29.52	240	29.52	228
	29.54	8	29.54	146		29.54	21	29.54	14		29.54	7	29.54	323		29.54	127	29.54	57		29.54	72	29.54	85		29.54	196	29.54	285
	29.56	13	29.56	160		29.56	27	29.56	21		29.56	22	29.56	422		29.56	133	29.56	60		29.56	73	29.56	80		29.56	240	29.56	357
	29.58	9	29.58	167		29.58	36	29.58	26		29.58	28	29.58	519		29.58	151	29.58	70		29.58	77	29.58	70		29.58	134	29.58	441
	29.6	14	29.6	174		29.6	44	29.6	26		29.6	39	29.6	594		29.6	168	29.6	93		29.6	69	29.6	70		29.6	203	29.6	536
	29.62	9	29.62	167		29.62	40	29.62	23		29.62	53	29.62	672		29.62	173	29.62	129		29.62	80	29.62	63		29.62	199	29.62	615
	29.64	14	29.64	153		29.64	31	29.64	18		29.64	35	29.64	743		29.64	164	29.64	174		29.64	92	29.64	69		29.64	193	29.64	669
	29.66	18	29.66	152		29.66	17	29.66	17		29.66	30	29.66	826		29.66	145	29.66	218		29.66	108	29.66	73		29.66	276	29.66	668
	29.68	26	29.68	161		29.68	10	29.68	24		29.68	16	29.68	922		29.68	122	29.68	256		29.68	138	29.68	81		29.68	251	29.68	604
	29.7	42	29.7	177		29.7	11	29.7	28		29.7	14	29.7	983		29.7	107	29.7	273		29.7	135	29.7	94		29.7	178	29.7	521
	29.72	44	29.72	208		29.72	20	29.72	32		29.72	11	29.72	1000		29.72	114	29.72	316		29.72	122	29.72	94		29.72	196	29.72	417
	29.74	26	29.74	232		29.74	38	29.74	32		29.74	9	29.74	956		29.74	122	29.74	388		29.74	98	29.74	91		29.74	184	29.74	310
	29.76	15	29.76	250		29.76	55	29.76	31		29.76	14	29.76	845		29.76	136	29.76	542		29.76	65	29.76	90		29.76	198	29.76	236
	29.78	0	29.78	251		29.78	63	29.78	24		29.78	18	29.78	731		29.78	138	29.78	835		29.78	40	29.78	82		29.78	212	29.78	180
	29.8	0	29.8	257		29.8	50	29.8	27		29.8	13	29.8	592		29.8	118	29.8	1263		29.8	30	29.8	75		29.8	240	29.8	149
	29.82	0	29.82	267		29.82	32	29.82	23		29.82	17	29.82	471		29.82	102	29.82	1756		29.82	34	29.82	74		29.82	219	29.82	132
	29.84	0	29.84	273		29.84	14	29.84	28		29.84	15	29.84	374		29.84	86	29.84	2109		29.84	49	29.84	91		29.84	213	29.84	109
	29.86	5	29.86	287		29.86	0	29.86	24		29.86	14	29.86	280		29.86	81	29.86	2196		29.86	42	29.86	101		29.86	250	29.86	105
	29.88	21	29.88	309		29.88	8	29.88	21		29.88	13	29.88	210		29.88	95	29.88	2038		29.88	30	29.88	122		29.88	225	29.88	101
	29.9	26	29.9	322		29.9	12	29.9	23		29.9	13	29.9	163		29.9	110	29.9	1636		29.9	19	29.9	133		29.9	196	29.9	96
	29.92	38	29.92	339		29.92	29	29.92	28		29.92	19	29.92	136		29.92	112	29.92	1122		29.92	6	29.92	150		29.92	172	29.92	99
	29.94	46	29.94	352		29.94	44	29.94	26		29.94	26	29.94	137		29.94	105	29.94	655		29.94	0	29.94	167		29.94	166	29.94	100
	29.96	51	29.96	370		29.96	36	29.96	35		29.96	25	29.96	129		29.96	87	29.96	327		29.96	17	29.96	181		29.96	241	29.96	103
	29.98	54	29.98	397		29.98	36	29.98	36		29.98	38	29.98	125		29.98	74	29.98	170		29.98	20	29.98	191		29.98	206	29.98	100
	30	53	30	420		30	19	30	36		30	53	30	125		30	78	30	81		30	32	30	206		30	248	30	85
	30.02	57	30.02	460		30.02	1	30.02	33		30.02	53	30.02	126		30.02	85	30.02	35		30.02	39	30.02	191		30.02	243	30.02	85
	30.04	60	30.04	493		30.04	7	30.04	19		30.04	67	30.04	136		30.04	101	30.04	34		30.04	33	30.04	178		30.04	102	30.04	80
	30.06	61	30.06	532		30.06	0	30.06	18		30.06	60	30.06	139		30.06	118	30.06	42		30.06	32	30.06	155		30.06	177	30.06	88
	30.08	59	30.08	573		30.08	13	30.08	19		30.08	62	30.08	148		30.08	103	30.08	53		30.08	28	30.08	136		30.08	154	30.08	101
	30.1	68	30.1	592		30.1	27	30.1	19		30.1	58	30.1	169		30.1	106	30.1	61		30.1	29	30.1	114		30.1	172	30.1	107
	30.12	64	30.12	614		30.12	24	30.12	31		30.12	57	30.12	185		30.12	96	30.12	56		30.12	38	30.12	104		30.12	188	30.12	110
	30.14	58	30.14	602		30.14	36	30.14	33		30.14	69	30.14	204		30.14	94	30.14	53		30.14	31	30.14	102		30.14	185	30.14	99
	30.16	55	30.16	584		30.16	20	30.16	34		30.16	82	30.16	221		30.16	103	30.16	44		30.16	37	30.16	110		30.16	160	30.16	91
	30.18	52	30.18	569		30.18	6	30.18	35		30.18	89	30.18	222		30.18	109	30.18	44		30.18	41	30.18	106		30.18	153	30.18	94
	30.2	51	30.2	537		30.2	11	30.2	20		30.2	112	30.2	209		30.2	127	30.2	43		30.2	40	30.2	98		30.2	148	30.2	96
	30.22	50	30.22	531		30.22	3	30.22	15		30.22	114	30.22	182		30.22	129	30.22	41		30.22	43	30.22	95		30.22	142	30.22	108
	30.24	48	30.24	522		30.24	16	30.24	8		30.24	117	30.24	162		30.24	108	30.24	40		30.24	40	30.24	81		30.24	105	30.24	109
	30.26	41	30.26	501		30.26	28	30.26	1		30.26	109	30.26	146		30.26	102	30.26	39		30.26	29	30.26	63		30.26	105	30.26	102
	30.28	26	30.28	497		30.28	28	30.28	17		30.28	86	30.28	128		30.28	80	30.28	47		30.28	29	30.28	59		30.28	87	30.28	94
	30.3	24	30.3	457		30.3	33	30.3	26		30.3	58	30.3	114		30.3	77	30.3	60		30.3	31	30.3	58		30.3	101	30.3	77
	30.32	21	30.32	423		30.32	25	30.32	33		30.32	38	30.32	96		30.32	84	30.32	70		30.32	31	30.32	63		30.32	161	30.32	72
	30.34	22	30.34	392		30.34	10	30.34	47		30.34	21	30.34	83		30.34	101	30.34	80		30.34	42	30.34	69		30.34	149	30.34	71
	30.36	33	30.36	358		30.36	20	30.36	42		30.36	15	30.36	73		30.36	124	30.36	85		30.36	46	30.36	71		30.36	128	30.36	77
	30.38	37	30.38	347		30.38	18	30.38	43		30.38	21	30.38	82		30.38	132	30.38	91		30.38	43	30.38	72		30.38	149	30.38	88
	30.4	37	30.4	332		30.4	36	30.4	38		30.4	25	30.4	101		30.4	141	30.4	90		30.4	32	30.4	65		30.4	77	30.4	87
	30.42	22	30.42	319		30.42	43	30.42	35		30.42	31	30.42	121		30.42	136	30.42	84		30.42	23	30.42	64		30.42	83	30.42	90
	30.44	12	30.44	322		30.44	34	30.44	54		30.44	31	30.44	141		30.44	127	30.44	76		30.44	16	30.44	62		30.44	135	30.44	89
	30.46	14	30.46	314		30.46	41	30.46	67		30.46	28	30.46	148		30.46	123	30.46	66		30.46	19	30.46	61		30.46	126	30.46	86
	30.48	22	30.48	306		30.48	34	30.48	83		30.48	27	30.48	145		30.48	117	30.48	50		30.48	21	30.48	67		30.48	146	30.48	80
	30.5	29	30.5	286		30.5	29	30.5	117		30.5	24	30.5	137		30.5	117	30.5	33		30.5	25	30.5	60		30.5	149	30.5	78
	30.52	48	30.52	268		30.52	37	30.52	148		30.52	15	30.52	129		30.52	123	30.52	27		30.52	26	30.52	58		30.52	155	30.52	75
	30.54	66	30.54	246		30.54	37	30.54	204		30.54	17	30.54	130		30.54	136	30.54	24		30.54	28	30.54	60		30.54	121	30.54	77
	30.56	73	30.56	222		30.56	44	30.56	251		30.56	11	30.56	124		30.56	145	30.56	29		30.56	34	30.56	54		30.56	151	30.56	75
	30.58	83	30.58	215		30.58	38	30.58	312		30.58	19	30.58	129		30.58	142	30.58	46		30.58	37	30.58	70		30.58	123	30.58	73
	30.6	77	30.6	207		30.6	32	30.6	351		30.6	29	30.6	137		30.6	149	30.6	56		30.6	39	30.6	70		30.6	144	30.6	75
	30.62	81	30.62	215		30.62	35	30.62	388		30.62	43	30.62	144		30.62	148	30.62	73		30.62	37	30.62	76		30.62	195	30.62	76
	30.64	101	30.64	212		30.64	28	30.64	413		30.64	67	30.64	147		30.64	133	30.64	92		30.64	39	30.64	75		30.64	136	30.64	70
	30.66	127	30.66	205		30.66	34	30.66	445		30.66	88	30.66	149		30.66	124	30.66	110		30.66	33	30.66	56		30.66	165	30.66	75
	30.68	158	30.68	206		30.68	34	30.68	464		30.68	101	30.68	149		30.68	115	30.68	134		30.68	16	30.68	56		30.68	164	30.68	75
	30.7	181	30.7	189		30.7	29	30.7	471		30.7	112	30.7	162		30.7	111	30.7	154		30.7	10	30.7	58		30.7	162	30.7	74
	30.72	185	30.72	179		30.72	27	30.72	447		30.72	137	30.72	197		30.72	96	30.72	171		30.72	5	30.72	54		30.72	129	30.72	68
	30.74	183	30.74	181		30.74	35	30.74	401		30.74	168	30.74	259		30.74	93	30.74	183		30.74	6	30.74	68		30.74	129	30.74	59
	30.76	155	30.76	170		30.76	37	30.76	319		30.76	191	30.76	349		30.76	113	30.76	165		30.76	13	30.76	65		30.76	178	30.76	56
	30.78	133	30.78	177		30.78	43	30.78	241		30.78	229	30.78	467		30.78	116	30.78	141		30.78	23	30.78	66		30.78	158	30.78	55
	30.8	123	30.8	166		30.8	48	30.8	172		30.8	257	30.8	563		30.8	126	30.8	136		30.8	35	30.8	58		30.8	237	30.8	65
	30.82	110	30.82	159		30.82	61	30.82	126		30.82	269	30.82	655		30.82	133	30.82	129		30.82	44	30.82	48		30.82	184	30.82	80
	30.84	90	30.84	162		30.84	70	30.84	101		30.84	276	30.84	734		30.84	133	30.84	133		30.84	37	30.84	56		30.84	172	30.84	90
	30.86	82	30.86	149		30.86	71	30.86	90		30.86	266	30.86	784		30.86	138	30.86	129		30.86	16	30.86	57		30.86	131	30.86	83
	30.88	51	30.88	150		30.88	68	30.88	94		30.88	248	30.88	797		30.88	120	30.88	102		30.88	4	30.88	61		30.88	142	30.88	74
	30.9	44	30.9	159		30.9	69	30.9	102		30.9	219	30.9	741		30.9	112	30.9	83		30.9	3	30.9	70		30.9	156	30.9	61
	30.92	42	30.92	159		30.92	62	30.92	110		30.92	177	30.92	636		30.92	113	30.92	42		30.92	2	30.92	58		30.92	178	30.92	53
	30.94	34	30.94	174		30.94	63	30.94	114		30.94	139	30.94	513		30.94	98	30.94	11		30.94	12	30.94	54		30.94	152	30.94	51
	30.96	45	30.96	175		30.96	75	30.96	132		30.96	101	30.96	362		30.96	111	30.96	10		30.96	13	30.96	48		30.96	147	30.96	62
	30.98	51	30.98	163		30.98	105	30.98	138		30.98	72	30.98	248		30.98	112	30.98	3		30.98	23	30.98	47		30.98	128	30.98	70
	31	52	31	157		31	125	31	167		31	73	31	191		31	123	31	17		31	29	31	58		31	119	31	79
	31.02	71	31.02	134		31.02	140	31.02	184		31.02	68	31.02	161		31.02	140	31.02	20		31.02	19	31.02	56		31.02	182	31.02	76
	31.04	62	31.04	131		31.04	140	31.04	203		31.04	52	31.04	159		31.04	132	31.04	13		31.04	28	31.04	59		31.04	135	31.04	73
	31.06	74	31.06	135		31.06	139	31.06	226		31.06	52	31.06	143		31.06	140	31.06	21		31.06	29	31.06	59		31.06	140	31.06	68
	31.08	69	31.08	137		31.08	134	31.08	229		31.08	35	31.08	126		31.08	134	31.08	9		31.08	36	31.08	44		31.08	147	31.08	63
	31.1	58	31.1	156		31.1	109	31.1	229		31.1	31	31.1	111		31.1	116	31.1	6		31.1	40	31.1	45		31.1	144	31.1	63
	31.12	57	31.12	159		31.12	110	31.12	222		31.12	35	31.12	93		31.12	117	31.12	2		31.12	29	31.12	47		31.12	103	31.12	67
	31.14	47	31.14	151		31.14	96	31.14	193		31.14	33	31.14	79		31.14	107	31.14	0		31.14	23	31.14	54		31.14	183	31.14	72
	31.16	47	31.16	155		31.16	85	31.16	188		31.16	37	31.16	73		31.16	103	31.16	8		31.16	10	31.16	59		31.16	123	31.16	78
	31.18	49	31.18	146		31.18	88	31.18	167		31.18	27	31.18	68		31.18	112	31.18	13		31.18	2	31.18	55		31.18	171	31.18	74
	31.2	49	31.2	157		31.2	83	31.2	153		31.2	9	31.2	65		31.2	109	31.2	17		31.2	15	31.2	50		31.2	180	31.2	70
	31.22	54	31.22	169		31.22	98	31.22	143		31.22	9	31.22	57		31.22	115	31.22	14		31.22	23	31.22	47		31.22	65	31.22	59
	31.24	41	31.24	172		31.24	108	31.24	118		31.24	2	31.24	63		31.24	117	31.24	6		31.24	31	31.24	47		31.24	129	31.24	55
	31.26	40	31.26	174		31.26	117	31.26	114		31.26	12	31.26	66		31.26	118	31.26	5		31.26	39	31.26	51		31.26	147	31.26	59
	31.28	33	31.28	177		31.28	131	31.28	107		31.28	23	31.28	66		31.28	124	31.28	3		31.28	40	31.28	59		31.28	99	31.28	69
	31.3	29	31.3	180		31.3	121	31.3	101		31.3	25	31.3	65		31.3	126	31.3	16		31.3	33	31.3	75		31.3	172	31.3	82
	31.32	29	31.32	196		31.32	117	31.32	123		31.32	33	31.32	66		31.32	130	31.32	28		31.32	36	31.32	86		31.32	158	31.32	87
	31.34	19	31.34	193		31.34	107	31.34	131		31.34	36	31.34	64		31.34	131	31.34	31		31.34	45	31.34	89		31.34	115	31.34	84
	31.36	28	31.36	212		31.36	87	31.36	151		31.36	33	31.36	61		31.36	128	31.36	38		31.36	57	31.36	102		31.36	109	31.36	81
	31.38	36	31.38	219		31.38	73	31.38	169		31.38	31	31.38	58		31.38	126	31.38	32		31.38	59	31.38	118		31.38	104	31.38	70
	31.4	25	31.4	228		31.4	65	31.4	166		31.4	24	31.4	58		31.4	126	31.4	30		31.4	56	31.4	138		31.4	106	31.4	68
	31.42	43	31.42	239		31.42	74	31.42	173		31.42	20	31.42	52		31.42	134	31.42	33		31.42	39	31.42	164		31.42	155	31.42	68
	31.44	43	31.44	262		31.44	82	31.44	166		31.44	16	31.44	54		31.44	135	31.44	32		31.44	24	31.44	181		31.44	147	31.44	74
	31.46	48	31.46	281		31.46	84	31.46	147		31.46	14	31.46	62		31.46	141	31.46	41		31.46	15	31.46	214		31.46	128	31.46	79
	31.48	46	31.48	298		31.48	76	31.48	143		31.48	12	31.48	78		31.48	137	31.48	48		31.48	13	31.48	235		31.48	141	31.48	82
	31.5	21	31.5	311		31.5	65	31.5	111		31.5	16	31.5	83		31.5	127	31.5	51		31.5	20	31.5	238		31.5	109	31.5	84
	31.52	23	31.52	336		31.52	47	31.52	105		31.52	13	31.52	100		31.52	116	31.52	64		31.52	27	31.52	252		31.52	99	31.52	79
	31.54	17	31.54	346		31.54	19	31.54	95		31.54	16	31.54	113		31.54	100	31.54	70		31.54	33	31.54	240		31.54	106	31.54	77
	31.56	9	31.56	381		31.56	8	31.56	76		31.56	20	31.56	113		31.56	78	31.56	85		31.56	31	31.56	215		31.56	107	31.56	96
	31.58	35	31.58	400		31.58	10	31.58	75		31.58	37	31.58	116		31.58	75	31.58	123		31.58	25	31.58	187		31.58	123	31.58	110
	31.6	31	31.6	445		31.6	17	31.6	67		31.6	57	31.6	120		31.6	79	31.6	160		31.6	29	31.6	141		31.6	121	31.6	121
	31.62	28	31.62	486		31.62	30	31.62	65		31.62	78	31.62	126		31.62	86	31.62	194		31.62	26	31.62	113		31.62	93	31.62	135
	31.64	36	31.64	517		31.64	34	31.64	75		31.64	87	31.64	144		31.64	84	31.64	223		31.64	20	31.64	87		31.64	84	31.64	143
	31.66	10	31.66	558		31.66	43	31.66	79		31.66	112	31.66	150		31.66	92	31.66	241		31.66	20	31.66	61		31.66	103	31.66	149
	31.68	13	31.68	575		31.68	40	31.68	100		31.68	133	31.68	172		31.68	95	31.68	260		31.68	15	31.68	64		31.68	80	31.68	166
	31.7	6	31.7	619		31.7	32	31.7	103		31.7	159	31.7	184		31.7	98	31.7	271		31.7	13	31.7	68		31.7	116	31.7	186
	31.72	2	31.72	682		31.72	35	31.72	99		31.72	168	31.72	184		31.72	92	31.72	275		31.72	17	31.72	68		31.72	112	31.72	236
	31.74	25	31.74	752		31.74	26	31.74	89		31.74	169	31.74	180		31.74	92	31.74	273		31.74	37	31.74	80		31.74	91	31.74	280
	31.76	44	31.76	861		31.76	18	31.76	63		31.76	161	31.76	162		31.76	91	31.76	272		31.76	61	31.76	78		31.76	107	31.76	323
	31.78	77	31.78	953		31.78	25	31.78	42		31.78	121	31.78	146		31.78	74	31.78	323		31.78	78	31.78	69		31.78	73	31.78	364
	31.8	120	31.8	1045		31.8	28	31.8	21		31.8	88	31.8	132		31.8	63	31.8	465		31.8	94	31.8	62		31.8	98	31.8	387
	31.82	130	31.82	1148		31.82	35	31.82	16		31.82	61	31.82	112		31.82	60	31.82	645		31.82	98	31.82	50		31.82	95	31.82	398
	31.84	142	31.84	1208		31.84	37	31.84	19		31.84	46	31.84	102		31.84	63	31.84	773		31.84	89	31.84	70		31.84	91	31.84	390
	31.86	143	31.86	1311		31.86	39	31.86	24		31.86	50	31.86	82		31.86	73	31.86	798		31.86	79	31.86	96		31.86	102	31.86	354
	31.88	133	31.88	1390		31.88	42	31.88	33		31.88	51	31.88	71		31.88	81	31.88	707		31.88	69	31.88	118		31.88	102	31.88	313
	31.9	139	31.9	1464		31.9	17	31.9	27		31.9	53	31.9	65		31.9	82	31.9	530		31.9	73	31.9	159		31.9	90	31.9	259
	31.92	140	31.92	1535		31.92	2	31.92	20		31.92	47	31.92	67		31.92	76	31.92	340		31.92	69	31.92	171		31.92	154	31.92	207
	31.94	135	31.94	1566		31.94	0	31.94	13		31.94	33	31.94	90		31.94	62	31.94	212		31.94	70	31.94	196		31.94	96	31.94	165
	31.96	134	31.96	1560		31.96	0	31.96	11		31.96	22	31.96	105		31.96	68	31.96	171		31.96	62	31.96	225		31.96	110	31.96	136
	31.98	114	31.98	1555		31.98	0	31.98	18		31.98	0	31.98	130		31.98	76	31.98	174		31.98	40	31.98	249		31.98	81	31.98	113
	32	92	32	1498		32	3	32	31		32	0	32	156		32	82	32	153		32	21	32	303		32	99	32	94
	32.02	80	32.02	1444		32.02	14	32.02	39		32.02	6	32.02	171		32.02	84	32.02	114		32.02	6	32.02	338		32.02	114	32.02	77
	32.04	54	32.04	1352		32.04	23	32.04	46		32.04	11	32.04	201		32.04	78	32.04	65		32.04	4	32.04	359		32.04	86	32.04	63
	32.06	33	32.06	1257		32.06	13	32.06	52		32.06	16	32.06	235		32.06	66	32.06	32		32.06	0	32.06	381		32.06	106	32.06	63
	32.08	11	32.08	1164		32.08	8	32.08	62		32.08	12	32.08	270		32.08	56	32.08	23		32.08	0	32.08	362		32.08	84	32.08	63
	32.1	4	32.1	1072		32.1	7	32.1	81		32.1	21	32.1	313		32.1	50	32.1	23		32.1	15	32.1	336		32.1	89	32.1	74
	32.12	4	32.12	987		32.12	7	32.12	118		32.12	19	32.12	344		32.12	62	32.12	25		32.12	17	32.12	299		32.12	102	32.12	80
	32.14	16	32.14	932		32.14	5	32.14	156		32.14	18	32.14	351		32.14	74	32.14	32		32.14	25	32.14	254		32.14	101	32.14	78
	32.16	27	32.16	875		32.16	17	32.16	196		32.16	24	32.16	363		32.16	84	32.16	34		32.16	26	32.16	232		32.16	86	32.16	80
	32.18	47	32.18	811		32.18	25	32.18	233		32.18	20	32.18	349		32.18	87	32.18	36		32.18	26	32.18	226		32.18	98	32.18	70
	32.2	42	32.2	732		32.2	28	32.2	268		32.2	24	32.2	338		32.2	74	32.2	33		32.2	27	32.2	209		32.2	93	32.2	75
	32.22	30	32.22	644		32.22	28	32.22	315		32.22	16	32.22	310		32.22	58	32.22	20		32.22	23	32.22	209		32.22	87	32.22	79
	32.24	22	32.24	557		32.24	12	32.24	370		32.24	20	32.24	260		32.24	51	32.24	11		32.24	22	32.24	198		32.24	139	32.24	73
	32.26	14	32.26	491		32.26	3	32.26	422		32.26	29	32.26	211		32.26	49	32.26	2		32.26	23	32.26	178		32.26	109	32.26	83
	32.28	6	32.28	447		32.28	8	32.28	466		32.28	32	32.28	166		32.28	54	32.28	0		32.28	23	32.28	161		32.28	153	32.28	68
	32.3	17	32.3	420		32.3	19	32.3	490		32.3	43	32.3	117		32.3	59	32.3	3		32.3	38	32.3	142		32.3	95	32.3	64
	32.32	25	32.32	403		32.32	38	32.32	485		32.32	39	32.32	103		32.32	68	32.32	8		32.32	47	32.32	123		32.32	66	32.32	69
	32.34	42	32.34	376		32.34	60	32.34	461		32.34	31	32.34	92		32.34	74	32.34	13		32.34	54	32.34	126		32.34	108	32.34	62
	32.36	43	32.36	344		32.36	77	32.36	399		32.36	21	32.36	97		32.36	65	32.36	20		32.36	59	32.36	111		32.36	76	32.36	71
	32.38	41	32.38	296		32.38	93	32.38	336		32.38	4	32.38	91		32.38	65	32.38	15		32.38	52	32.38	120		32.38	90	32.38	74
	32.4	35	32.4	254		32.4	91	32.4	277		32.4	11	32.4	79		32.4	76	32.4	14		32.4	39	32.4	125		32.4	120	32.4	74
	32.42	22	32.42	217		32.42	95	32.42	211		32.42	11	32.42	69		32.42	88	32.42	14		32.42	25	32.42	144		32.42	109	32.42	83
	32.44	19	32.44	203		32.44	96	32.44	161		32.44	19	32.44	55		32.44	92	32.44	12		32.44	19	32.44	183		32.44	111	32.44	82
	32.46	28	32.46	198		32.46	89	32.46	126		32.46	35	32.46	54		32.46	87	32.46	14		32.46	25	32.46	221		32.46	128	32.46	93
	32.48	37	32.48	196		32.48	77	32.48	95		32.48	27	32.48	57		32.48	78	32.48	19		32.48	27	32.48	264		32.48	72	32.48	104
	32.5	49	32.5	197		32.5	60	32.5	81		32.5	29	32.5	58		32.5	77	32.5	26		32.5	18	32.5	320		32.5	119	32.5	117
	32.52	53	32.52	193		32.52	40	32.52	57		32.52	27	32.52	63		32.52	74	32.52	33		32.52	11	32.52	384		32.52	78	32.52	140
	32.54	49	32.54	175		32.54	26	32.54	46		32.54	18	32.54	57		32.54	87	32.54	43		32.54	0	32.54	442		32.54	70	32.54	157
	32.56	40	32.56	157		32.56	7	32.56	35		32.56	22	32.56	59		32.56	105	32.56	53		32.56	0	32.56	473		32.56	92	32.56	187
	32.58	32	32.58	145		32.58	3	32.58	22		32.58	25	32.58	60		32.58	111	32.58	63		32.58	9	32.58	509		32.58	134	32.58	217
	32.6	26	32.6	140		32.6	4	32.6	17		32.6	24	32.6	58		32.6	104	32.6	66		32.6	39	32.6	553		32.6	98	32.6	255
	32.62	20	32.62	136		32.62	5	32.62	10		32.62	18	32.62	63		32.62	84	32.62	65		32.62	95	32.62	575		32.62	153	32.62	288
	32.64	19	32.64	132		32.64	7	32.64	8		32.64	0	32.64	65		32.64	63	32.64	69		32.64	159	32.64	588		32.64	112	32.64	295
	32.66	20	32.66	131		32.66	14	32.66	14		32.66	0	32.66	64		32.66	62	32.66	63		32.66	213	32.66	606		32.66	112	32.66	294
	32.68	32	32.68	127		32.68	10	32.68	16		32.68	0	32.68	57		32.68	65	32.68	61		32.68	252	32.68	616		32.68	116	32.68	268
	32.7	45	32.7	124		32.7	8	32.7	16		32.7	0	32.7	53		32.7	84	32.7	51		32.7	262	32.7	585		32.7	69	32.7	225
	32.72	50	32.72	119		32.72	3	32.72	12		32.72	5	32.72	60		32.72	98	32.72	43		32.72	245	32.72	548		32.72	151	32.72	178
	32.74	53	32.74	118		32.74	0	32.74	1		32.74	16	32.74	64		32.74	109	32.74	36		32.74	194	32.74	508		32.74	115	32.74	134
	32.76	33	32.76	112		32.76	0	32.76	2		32.76	19	32.76	81		32.76	111	32.76	20		32.76	136	32.76	467		32.76	122	32.76	113
	32.78	4	32.78	108		32.78	0	32.78	4		32.78	20	32.78	95		32.78	99	32.78	11		32.78	91	32.78	399		32.78	134	32.78	100
	32.8	0	32.8	104		32.8	0	32.8	6		32.8	4	32.8	105		32.8	84	32.8	8		32.8	54	32.8	319		32.8	94	32.8	85
	32.82	0	32.82	103		32.82	0	32.82	16		32.82	3	32.82	118		32.82	81	32.82	6		32.82	45	32.82	240		32.82	119	32.82	87
	32.84	0	32.84	103		32.84	0	32.84	23		32.84	1	32.84	112		32.84	80	32.84	18		32.84	48	32.84	158		32.84	142	32.84	84
	32.86	15	32.86	107		32.86	0	32.86	22		32.86	11	32.86	108		32.86	87	32.86	21		32.86	63	32.86	86		32.86	92	32.86	82
	32.88	23	32.88	103		32.88	0	32.88	20		32.88	22	32.88	106		32.88	88	32.88	30		32.88	71	32.88	52		32.88	144	32.88	76
	32.9	29	32.9	108		32.9	0	32.9	12		32.9	26	32.9	97		32.9	94	32.9	34		32.9	61	32.9	45		32.9	101	32.9	78
	32.92	27	32.92	105		32.92	0	32.92	11		32.92	27	32.92	105		32.92	90	32.92	30		32.92	45	32.92	52		32.92	141	32.92	81
	32.94	18	32.94	99		32.94	5	32.94	16		32.94	28	32.94	107		32.94	87	32.94	36		32.94	19	32.94	64		32.94	112	32.94	76
	32.96	9	32.96	98		32.96	14	32.96	17		32.96	19	32.96	112		32.96	92	32.96	46		32.96	16	32.96	65		32.96	124	32.96	73
	32.98	4	32.98	100		32.98	4	32.98	23		32.98	20	32.98	121		32.98	92	32.98	57		32.98	2	32.98	60		32.98	114	32.98	71
	33	12	33	107		33	2	33	24		33	28	33	108		33	95	33	75		33	7	33	51		33	95	33	64
	33.02	23	33.02	112		33.02	0	33.02	10		33.02	36	33.02	108		33.02	99	33.02	94		33.02	30	33.02	40		33.02	149	33.02	57
	33.04	25	33.04	104		33.04	5	33.04	10		33.04	41	33.04	101		33.04	92	33.04	103		33.04	33	33.04	36		33.04	145	33.04	61
	33.06	26	33.06	110		33.06	4	33.06	3		33.06	27	33.06	102		33.06	88	33.06	107		33.06	30	33.06	43		33.06	119	33.06	68
	33.08	17	33.08	105		33.08	5	33.08	5		33.08	9	33.08	119		33.08	82	33.08	101		33.08	28	33.08	56		33.08	131	33.08	69
	33.1	5	33.1	95		33.1	4	33.1	17		33.1	1	33.1	136		33.1	82	33.1	91		33.1	8	33.1	69		33.1	128	33.1	77
	33.12	1	33.12	98		33.12	0	33.12	27		33.12	2	33.12	160		33.12	90	33.12	81		33.12	5	33.12	76		33.12	131	33.12	83
	33.14	0	33.14	101		33.14	0	33.14	27		33.14	13	33.14	194		33.14	87	33.14	71		33.14	5	33.14	90		33.14	146	33.14	79
	33.16	0	33.16	110		33.16	0	33.16	23		33.16	28	33.16	212		33.16	96	33.16	60		33.16	9	33.16	94		33.16	180	33.16	94
	33.18	18	33.18	120		33.18	18	33.18	17		33.18	31	33.18	248		33.18	96	33.18	60		33.18	22	33.18	106		33.18	208	33.18	103
	33.2	19	33.2	120		33.2	43	33.2	11		33.2	39	33.2	265		33.2	92	33.2	52		33.2	23	33.2	115		33.2	146	33.2	120
	33.22	29	33.22	140		33.22	48	33.22	14		33.22	31	33.22	287		33.22	84	33.22	50		33.22	11	33.22	132		33.22	120	33.22	145
	33.24	31	33.24	147		33.24	58	33.24	20		33.24	20	33.24	316		33.24	77	33.24	46		33.24	10	33.24	143		33.24	152	33.24	177
	33.26	22	33.26	151		33.26	51	33.26	24		33.26	10	33.26	335		33.26	77	33.26	46		33.26	8	33.26	151		33.26	131	33.26	218
	33.28	14	33.28	178		33.28	44	33.28	31		33.28	5	33.28	384		33.28	80	33.28	45		33.28	8	33.28	150		33.28	146	33.28	265
	33.3	13	33.3	189		33.3	42	33.3	31		33.3	5	33.3	438		33.3	88	33.3	43		33.3	25	33.3	145		33.3	205	33.3	311
	33.32	16	33.32	205		33.32	48	33.32	28		33.32	3	33.32	471		33.32	100	33.32	33		33.32	42	33.32	126		33.32	208	33.32	361
	33.34	17	33.34	221		33.34	69	33.34	31		33.34	2	33.34	475		33.34	99	33.34	29		33.34	41	33.34	110		33.34	171	33.34	392
	33.36	18	33.36	230		33.36	95	33.36	20		33.36	10	33.36	428		33.36	99	33.36	13		33.36	44	33.36	87		33.36	229	33.36	407
	33.38	37	33.38	243		33.38	110	33.38	13		33.38	17	33.38	361		33.38	87	33.38	7		33.38	29	33.38	71		33.38	214	33.38	400
	33.4	39	33.4	227		33.4	117	33.4	4		33.4	16	33.4	280		33.4	69	33.4	5		33.4	27	33.4	59		33.4	160	33.4	366
	33.42	46	33.42	210		33.42	116	33.42	0		33.42	14	33.42	199		33.42	67	33.42	4		33.42	31	33.42	52		33.42	249	33.42	308
	33.44	48	33.44	199		33.44	109	33.44	5		33.44	17	33.44	166		33.44	69	33.44	7		33.44	29	33.44	60		33.44	245	33.44	255
	33.46	41	33.46	167		33.46	77	33.46	16		33.46	18	33.46	156		33.46	78	33.46	9		33.46	33	33.46	62		33.46	218	33.46	200
	33.48	36	33.48	136		33.48	65	33.48	27		33.48	23	33.48	172		33.48	86	33.48	9		33.48	33	33.48	54		33.48	273	33.48	151
	33.5	32	33.5	119		33.5	47	33.5	34		33.5	27	33.5	193		33.5	80	33.5	13		33.5	25	33.5	49		33.5	326	33.5	122
	33.52	36	33.52	109		33.52	34	33.52	36		33.52	27	33.52	205		33.52	68	33.52	8		33.52	19	33.52	37		33.52	273	33.52	105
	33.54	49	33.54	101		33.54	27	33.54	33		33.54	29	33.54	215		33.54	50	33.54	12		33.54	10	33.54	28		33.54	304	33.54	100
	33.56	49	33.56	97		33.56	22	33.56	29		33.56	26	33.56	205		33.56	37	33.56	13		33.56	18	33.56	24		33.56	350	33.56	93
	33.58	40	33.58	97		33.58	34	33.58	38		33.58	33	33.58	181		33.58	41	33.58	12		33.58	27	33.58	17		33.58	232	33.58	87
	33.6	21	33.6	96		33.6	41	33.6	56		33.6	39	33.6	147		33.6	48	33.6	11		33.6	32	33.6	30		33.6	324	33.6	87
	33.62	5	33.62	93		33.62	30	33.62	54		33.62	48	33.62	112		33.62	63	33.62	8		33.62	31	33.62	40		33.62	324	33.62	80
	33.64	2	33.64	80		33.64	26	33.64	52		33.64	61	33.64	78		33.64	82	33.64	5		33.64	29	33.64	49		33.64	283	33.64	75
	33.66	7	33.66	75		33.66	15	33.66	43		33.66	67	33.66	60		33.66	82	33.66	4		33.66	24	33.66	58		33.66	418	33.66	70
	33.68	29	33.68	70		33.68	7	33.68	36		33.68	74	33.68	51		33.68	70	33.68	4		33.68	18	33.68	64		33.68	419	33.68	59
	33.7	58	33.7	67		33.7	1	33.7	30		33.7	85	33.7	46		33.7	60	33.7	8		33.7	24	33.7	67		33.7	409	33.7	59
	33.72	85	33.72	72		33.72	0	33.72	19		33.72	91	33.72	42		33.72	54	33.72	12		33.72	40	33.72	61		33.72	477	33.72	55
	33.74	95	33.74	74		33.74	12	33.74	27		33.74	94	33.74	48		33.74	47	33.74	15		33.74	53	33.74	53		33.74	486	33.74	51
	33.76	101	33.76	81		33.76	24	33.76	31		33.76	93	33.76	50		33.76	49	33.76	21		33.76	65	33.76	56		33.76	468	33.76	49
	33.78	98	33.78	83		33.78	28	33.78	23		33.78	91	33.78	53		33.78	55	33.78	21		33.78	67	33.78	61		33.78	466	33.78	45
	33.8	95	33.8	86		33.8	26	33.8	25		33.8	94	33.8	53		33.8	66	33.8	26		33.8	58	33.8	76		33.8	534	33.8	45
	33.82	86	33.82	82		33.82	30	33.82	23		33.82	90	33.82	50		33.82	72	33.82	28		33.82	47	33.82	91		33.82	497	33.82	50
	33.84	84	33.84	79		33.84	24	33.84	23		33.84	94	33.84	51		33.84	69	33.84	28		33.84	43	33.84	119		33.84	537	33.84	52
	33.86	93	33.86	82		33.86	16	33.86	19		33.86	101	33.86	43		33.86	67	33.86	28		33.86	43	33.86	140		33.86	657	33.86	50
	33.88	106	33.88	78		33.88	8	33.88	5		33.88	101	33.88	41		33.88	57	33.88	32		33.88	58	33.88	149		33.88	615	33.88	47
	33.9	119	33.9	79		33.9	5	33.9	6		33.9	99	33.9	46		33.9	52	33.9	35		33.9	74	33.9	164		33.9	655	33.9	50
	33.92	134	33.92	77		33.92	0	33.92	0		33.92	93	33.92	45		33.92	57	33.92	39		33.92	87	33.92	175		33.92	721	33.92	43
	33.94	146	33.94	82		33.94	7	33.94	3		33.94	80	33.94	52		33.94	61	33.94	40		33.94	94	33.94	176		33.94	779	33.94	45
	33.96	163	33.96	93		33.96	2	33.96	13		33.96	73	33.96	58		33.96	68	33.96	42		33.96	96	33.96	180		33.96	778	33.96	41
	33.98	168	33.98	97		33.98	3	33.98	22		33.98	54	33.98	61		33.98	79	33.98	46		33.98	94	33.98	190		33.98	833	33.98	40
	34	181	34	104		34	2	34	30		34	43	34	64		34	79	34	53		34	102	34	214		34	796	34	40
	34.02	183	34.02	104		34.02	8	34.02	35		34.02	40	34.02	64		34.02	75	34.02	67		34.02	118	34.02	246		34.02	870	34.02	34
	34.04	175	34.04	91		34.04	23	34.04	26		34.04	32	34.04	67		34.04	63	34.04	88		34.04	143	34.04	284		34.04	878	34.04	36
	34.06	156	34.06	83		34.06	27	34.06	21		34.06	29	34.06	72		34.06	55	34.06	110		34.06	167	34.06	329		34.06	886	34.06	48
	34.08	121	34.08	73		34.08	33	34.08	16		34.08	26	34.08	74		34.08	48	34.08	129		34.08	173	34.08	362		34.08	790	34.08	46
	34.1	97	34.1	74		34.1	49	34.1	11		34.1	16	34.1	82		34.1	45	34.1	140		34.1	165	34.1	387		34.1	879	34.1	52
	34.12	78	34.12	81		34.12	53	34.12	22		34.12	19	34.12	92		34.12	53	34.12	144		34.12	138	34.12	395		34.12	773	34.12	42
	34.14	68	34.14	86		34.14	39	34.14	36		34.14	15	34.14	100		34.14	57	34.14	139		34.14	109	34.14	387		34.14	749	34.14	37
	34.16	65	34.16	94		34.16	30	34.16	53		34.16	20	34.16	103		34.16	66	34.16	129		34.16	85	34.16	360		34.16	767	34.16	38
	34.18	54	34.18	94		34.18	25	34.18	68		34.18	24	34.18	100		34.18	69	34.18	110		34.18	65	34.18	319		34.18	622	34.18	38
	34.2	42	34.2	90		34.2	22	34.2	68		34.2	18	34.2	88		34.2	59	34.2	93		34.2	55	34.2	265		34.2	595	34.2	43
	34.22	40	34.22	87		34.22	12	34.22	71		34.22	14	34.22	82		34.22	53	34.22	73		34.22	48	34.22	210		34.22	540	34.22	49
	34.24	41	34.24	85		34.24	16	34.24	65		34.24	12	34.24	76		34.24	38	34.24	57		34.24	36	34.24	150		34.24	445	34.24	53
	34.26	52	34.26	88		34.26	30	34.26	55		34.26	4	34.26	66		34.26	28	34.26	61		34.26	26	34.26	109		34.26	378	34.26	55
	34.28	59	34.28	91		34.28	39	34.28	49		34.28	2	34.28	59		34.28	28	34.28	77		34.28	22	34.28	73		34.28	453	34.28	46
	34.3	61	34.3	97		34.3	33	34.3	36		34.3	5	34.3	49		34.3	31	34.3	95		34.3	18	34.3	46		34.3	389	34.3	41
	34.32	61	34.32	101		34.32	37	34.32	24		34.32	4	34.32	43		34.32	41	34.32	111		34.32	27	34.32	32		34.32	367	34.32	37
	34.34	55	34.34	101		34.34	37	34.34	12		34.34	7	34.34	39		34.34	43	34.34	112		34.34	33	34.34	24		34.34	353	34.34	26
	34.36	36	34.36	102		34.36	40	34.36	5		34.36	17	34.36	39		34.36	35	34.36	101		34.36	37	34.36	26		34.36	294	34.36	23
	34.38	32	34.38	94		34.38	52	34.38	10		34.38	27	34.38	41		34.38	37	34.38	75		34.38	41	34.38	36		34.38	256	34.38	26
	34.4	31	34.4	82		34.4	53	34.4	12		34.4	45	34.4	46		34.4	30	34.4	50		34.4	43	34.4	41		34.4	273	34.4	34
	34.42	21	34.42	78		34.42	67	34.42	28		34.42	51	34.42	44		34.42	28	34.42	44		34.42	39	34.42	37		34.42	248	34.42	37
	34.44	25	34.44	74		34.44	78	34.44	32		34.44	46	34.44	46		34.44	41	34.44	48		34.44	39	34.44	37		34.44	289	34.44	40
	34.46	30	34.46	82		34.46	87	34.46	34		34.46	41	34.46	41		34.46	58	34.46	61		34.46	16	34.46	29		34.46	266	34.46	47
	34.48	37	34.48	99		34.48	103	34.48	36		34.48	30	34.48	39		34.48	65	34.48	83		34.48	14	34.48	21		34.48	246	34.48	49
	34.5	54	34.5	110		34.5	115	34.5	36		34.5	32	34.5	35		34.5	66	34.5	97		34.5	11	34.5	13		34.5	283	34.5	44
	34.52	58	34.52	114		34.52	130	34.52	46		34.52	45	34.52	38		34.52	60	34.52	103		34.52	9	34.52	18		34.52	221	34.52	44
	34.54	53	34.54	113		34.54	148	34.54	68		34.54	64	34.54	47		34.54	53	34.54	102		34.54	15	34.54	24		34.54	232	34.54	52
	34.56	43	34.56	110		34.56	148	34.56	96		34.56	99	34.56	59		34.56	46	34.56	87		34.56	29	34.56	35		34.56	232	34.56	47
	34.58	39	34.58	104		34.58	148	34.58	133		34.58	118	34.58	66		34.58	49	34.58	72		34.58	37	34.58	38		34.58	259	34.58	47
	34.6	33	34.6	114		34.6	144	34.6	150		34.6	118	34.6	76		34.6	57	34.6	62		34.6	43	34.6	52		34.6	257	34.6	50
	34.62	33	34.62	122		34.62	127	34.62	167		34.62	115	34.62	81		34.62	61	34.62	51		34.62	45	34.62	40		34.62	261	34.62	47
	34.64	42	34.64	139		34.64	112	34.64	177		34.64	97	34.64	86		34.64	61	34.64	43		34.64	54	34.64	25		34.64	274	34.64	43
	34.66	47	34.66	139		34.66	106	34.66	168		34.66	76	34.66	97		34.66	56	34.66	33		34.66	63	34.66	13		34.66	228	34.66	40
	34.68	41	34.68	140		34.68	101	34.68	161		34.68	53	34.68	114		34.68	46	34.68	26		34.68	62	34.68	11		34.68	198	34.68	40
	34.7	31	34.7	144		34.7	116	34.7	165		34.7	40	34.7	135		34.7	31	34.7	22		34.7	63	34.7	10		34.7	251	34.7	45
	34.72	23	34.72	145		34.72	117	34.72	168		34.72	43	34.72	152		34.72	30	34.72	15		34.72	61	34.72	19		34.72	188	34.72	51
	34.74	14	34.74	148		34.74	113	34.74	173		34.74	40	34.74	163		34.74	30	34.74	12		34.74	48	34.74	26		34.74	241	34.74	57
	34.76	7	34.76	164		34.76	109	34.76	169		34.76	41	34.76	171		34.76	32	34.76	13		34.76	44	34.76	34		34.76	232	34.76	61
	34.78	14	34.78	162		34.78	104	34.78	163		34.78	45	34.78	181		34.78	43	34.78	11		34.78	45	34.78	25		34.78	185	34.78	57
	34.8	34	34.8	166		34.8	102	34.8	155		34.8	37	34.8	181		34.8	46	34.8	3		34.8	37	34.8	17		34.8	208	34.8	58
	34.82	51	34.82	164		34.82	124	34.82	121		34.82	35	34.82	181		34.82	48	34.82	2		34.82	33	34.82	13		34.82	211	34.82	72
	34.84	61	34.84	167		34.84	134	34.84	93		34.84	36	34.84	169		34.84	50	34.84	0		34.84	23	34.84	11		34.84	159	34.84	83
	34.86	71	34.86	169		34.86	168	34.86	88		34.86	28	34.86	149		34.86	50	34.86	1		34.86	18	34.86	19		34.86	188	34.86	104
	34.88	77	34.88	175		34.88	189	34.88	88		34.88	29	34.88	127		34.88	50	34.88	4		34.88	12	34.88	26		34.88	184	34.88	127
	34.9	62	34.9	188		34.9	190	34.9	107		34.9	45	34.9	108		34.9	46	34.9	12		34.9	13	34.9	26		34.9	191	34.9	142
	34.92	59	34.92	198		34.92	192	34.92	135		34.92	62	34.92	94		34.92	44	34.92	16		34.92	38	34.92	29		34.92	203	34.92	153
	34.94	70	34.94	190		34.94	198	34.94	162		34.94	89	34.94	88		34.94	43	34.94	15		34.94	56	34.94	25		34.94	153	34.94	170
	34.96	90	34.96	185		34.96	196	34.96	199		34.96	125	34.96	80		34.96	44	34.96	10		34.96	73	34.96	12		34.96	189	34.96	199
	34.98	127	34.98	178		34.98	199	34.98	216		34.98	162	34.98	81		34.98	51	34.98	2		34.98	90	34.98	11		34.98	153	34.98	253
	35	153	35	167		35	188	35	231		35	211	35	82		35	56	35	1		35	93	35	14		35	155	35	328
	35.02	170	35.02	167		35.02	188	35.02	239		35.02	252	35.02	89		35.02	57	35.02	0		35.02	94	35.02	23		35.02	164	35.02	465
	35.04	163	35.04	171		35.04	180	35.04	237		35.04	295	35.04	91		35.04	50	35.04	0		35.04	97	35.04	31		35.04	250	35.04	619
	35.06	135	35.06	175		35.06	169	35.06	233		35.06	341	35.06	104		35.06	46	35.06	0		35.06	109	35.06	36		35.06	218	35.06	826
	35.08	108	35.08	180		35.08	161	35.08	219		35.08	379	35.08	114		35.08	36	35.08	3		35.08	131	35.08	38		35.08	234	35.08	1037
	35.1	84	35.1	168		35.1	163	35.1	192		35.1	411	35.1	117		35.1	30	35.1	6		35.1	136	35.1	33		35.1	187	35.1	1268
	35.12	71	35.12	155		35.12	160	35.12	162		35.12	421	35.12	120		35.12	41	35.12	7		35.12	131	35.12	18		35.12	119	35.12	1430
	35.14	76	35.14	142		35.14	160	35.14	131		35.14	402	35.14	129		35.14	47	35.14	4		35.14	112	35.14	9		35.14	155	35.14	1490
	35.16	81	35.16	126		35.16	156	35.16	104		35.16	377	35.16	141		35.16	48	35.16	6		35.16	71	35.16	0		35.16	70	35.16	1427
	35.18	85	35.18	128		35.18	148	35.18	80		35.18	319	35.18	160		35.18	54	35.18	5		35.18	33	35.18	0		35.18	118	35.18	1280
	35.2	77	35.2	122		35.2	135	35.2	65		35.2	257	35.2	170		35.2	53	35.2	4		35.2	16	35.2	9		35.2	190	35.2	1035
	35.22	66	35.22	114		35.22	119	35.22	63		35.22	200	35.22	177		35.22	46	35.22	2		35.22	4	35.22	18		35.22	187	35.22	775
	35.24	49	35.24	111		35.24	92	35.24	62		35.24	156	35.24	170		35.24	41	35.24	3		35.24	0	35.24	28		35.24	189	35.24	525
	35.26	36	35.26	102		35.26	69	35.26	57		35.26	123	35.26	142		35.26	38	35.26	1		35.26	0	35.26	41		35.26	207	35.26	353
	35.28	25	35.28	95		35.28	55	35.28	54		35.28	98	35.28	114		35.28	36	35.28	1		35.28	8	35.28	39		35.28	193	35.28	220
	35.3	13	35.3	90		35.3	53	35.3	58		35.3	95	35.3	102		35.3	43	35.3	2		35.3	12	35.3	30		35.3	110	35.3	134
	35.32	7	35.32	86		35.32	54	35.32	69		35.32	97	35.32	94		35.32	45	35.32	10		35.32	14	35.32	20		35.32	198	35.32	96
	35.34	3	35.34	87		35.34	57	35.34	83		35.34	78	35.34	100		35.34	59	35.34	11		35.34	23	35.34	15		35.34	103	35.34	93
	35.36	4	35.36	80		35.36	59	35.36	90		35.36	73	35.36	117		35.36	70	35.36	12		35.36	17	35.36	5		35.36	147	35.36	93
	35.38	17	35.38	75		35.38	46	35.38	101		35.38	60	35.38	122		35.38	63	35.38	12		35.38	28	35.38	4		35.38	114	35.38	89
	35.4	39	35.4	70		35.4	31	35.4	99		35.4	41	35.4	119		35.4	55	35.4	12		35.4	36	35.4	11		35.4	129	35.4	87
	35.42	65	35.42	68		35.42	20	35.42	90		35.42	23	35.42	105		35.42	45	35.42	8		35.42	37	35.42	22		35.42	187	35.42	73
	35.44	66	35.44	67		35.44	18	35.44	81		35.44	14	35.44	96		35.44	29	35.44	8		35.44	48	35.44	30		35.44	145	35.44	61
	35.46	57	35.46	72		35.46	20	35.46	84		35.46	16	35.46	96		35.46	25	35.46	6		35.46	46	35.46	37		35.46	166	35.46	49
	35.48	51	35.48	82		35.48	21	35.48	84		35.48	28	35.48	100		35.48	28	35.48	5		35.48	44	35.48	43		35.48	149	35.48	43
	35.5	34	35.5	81		35.5	18	35.5	97		35.5	32	35.5	117		35.5	36	35.5	0		35.5	50	35.5	41		35.5	142	35.5	42
	35.52	36	35.52	86		35.52	21	35.52	114		35.52	38	35.52	141		35.52	54	35.52	0		35.52	60	35.52	29		35.52	113	35.52	44
	35.54	53	35.54	87		35.54	21	35.54	140		35.54	33	35.54	162		35.54	61	35.54	2		35.54	66	35.54	27		35.54	127	35.54	40
	35.56	66	35.56	85		35.56	20	35.56	171		35.56	25	35.56	175		35.56	61	35.56	8		35.56	84	35.56	26		35.56	135	35.56	41
	35.58	77	35.58	87		35.58	21	35.58	201		35.58	15	35.58	179		35.58	62	35.58	12		35.58	99	35.58	19		35.58	174	35.58	36
	35.6	74	35.6	89		35.6	26	35.6	226		35.6	6	35.6	178		35.6	57	35.6	16		35.6	97	35.6	20		35.6	147	35.6	34
	35.62	71	35.62	90		35.62	28	35.62	246		35.62	2	35.62	176		35.62	52	35.62	16		35.62	85	35.62	25		35.62	162	35.62	33
	35.64	64	35.64	99		35.64	30	35.64	247		35.64	1	35.64	167		35.64	52	35.64	24		35.64	76	35.64	28		35.64	129	35.64	36
	35.66	60	35.66	103		35.66	26	35.66	238		35.66	8	35.66	150		35.66	49	35.66	32		35.66	57	35.66	25		35.66	125	35.66	47
	35.68	72	35.68	111		35.68	32	35.68	218		35.68	8	35.68	123		35.68	56	35.68	41		35.68	47	35.68	30		35.68	169	35.68	53
	35.7	76	35.7	114		35.7	36	35.7	179		35.7	0	35.7	94		35.7	57	35.7	46		35.7	39	35.7	30		35.7	141	35.7	54
	35.72	76	35.72	115		35.72	45	35.72	147		35.72	6	35.72	71		35.72	56	35.72	47		35.72	38	35.72	34		35.72	115	35.72	49
	35.74	68	35.74	109		35.74	46	35.74	110		35.74	11	35.74	52		35.74	55	35.74	50		35.74	39	35.74	33		35.74	188	35.74	38
	35.76	58	35.76	100		35.76	54	35.76	79		35.76	13	35.76	48		35.76	63	35.76	45		35.76	34	35.76	38		35.76	173	35.76	20
	35.78	40	35.78	91		35.78	58	35.78	58		35.78	19	35.78	53		35.78	64	35.78	34		35.78	32	35.78	44		35.78	178	35.78	12
	35.8	18	35.8	90		35.8	66	35.8	45		35.8	27	35.8	65		35.8	68	35.8	32		35.8	37	35.8	51		35.8	172	35.8	16
	35.82	2	35.82	92		35.82	64	35.82	32		35.82	37	35.82	82		35.82	69	35.82	34		35.82	28	35.82	46		35.82	118	35.82	27
	35.84	1	35.84	104		35.84	64	35.84	22		35.84	28	35.84	102		35.84	68	35.84	39		35.84	30	35.84	52		35.84	208	35.84	39
	35.86	0	35.86	110		35.86	52	35.86	15		35.86	10	35.86	117		35.86	64	35.86	42		35.86	29	35.86	52		35.86	110	35.86	51
	35.88	3	35.88	110		35.88	50	35.88	13		35.88	3	35.88	151		35.88	55	35.88	49		35.88	16	35.88	48		35.88	174	35.88	55
	35.9	10	35.9	103		35.9	47	35.9	0		35.9	2	35.9	190		35.9	52	35.9	50		35.9	9	35.9	51		35.9	204	35.9	51
	35.92	21	35.92	93		35.92	53	35.92	0		35.92	1	35.92	236		35.92	52	35.92	44		35.92	5	35.92	53		35.92	179	35.92	40
	35.94	27	35.94	93		35.94	48	35.94	0		35.94	0	35.94	273		35.94	50	35.94	32		35.94	5	35.94	51		35.94	205	35.94	31
	35.96	28	35.96	93		35.96	60	35.96	0		35.96	6	35.96	304		35.96	52	35.96	24		35.96	15	35.96	44		35.96	209	35.96	28
	35.98	15	35.98	99		35.98	66	35.98	0		35.98	29	35.98	315		35.98	55	35.98	18		35.98	18	35.98	34		35.98	159	35.98	28
	36	2	36	111		36	61	36	1		36	35	36	311		36	62	36	21		36	21	36	26		36	185	36	33
	36.02	0	36.02	121		36.02	58	36.02	4		36.02	24	36.02	287		36.02	63	36.02	20		36.02	7	36.02	22		36.02	211	36.02	37
	36.04	0	36.04	123		36.04	52	36.04	5		36.04	12	36.04	260		36.04	62	36.04	19		36.04	0	36.04	15		36.04	206	36.04	43
	36.06	0	36.06	112		36.06	48	36.06	0		36.06	14	36.06	227		36.06	54	36.06	11		36.06	0	36.06	26		36.06	211	36.06	43
	36.08	0	36.08	103		36.08	35	36.08	0		36.08	2	36.08	193		36.08	42	36.08	7		36.08	0	36.08	33		36.08	276	36.08	41
	36.1	14	36.1	94		36.1	32	36.1	0		36.1	1	36.1	156		36.1	38	36.1	4		36.1	0	36.1	38		36.1	283	36.1	31
	36.12	27	36.12	85		36.12	41	36.12	0		36.12	0	36.12	121		36.12	42	36.12	6		36.12	14	36.12	36		36.12	334	36.12	30
	36.14	29	36.14	79		36.14	44	36.14	0		36.14	6	36.14	83		36.14	50	36.14	7		36.14	26	36.14	45		36.14	291	36.14	29
	36.16	28	36.16	80		36.16	47	36.16	0		36.16	10	36.16	63		36.16	56	36.16	16		36.16	28	36.16	52		36.16	323	36.16	26
	36.18	28	36.18	78		36.18	58	36.18	0		36.18	4	36.18	54		36.18	48	36.18	15		36.18	25	36.18	68		36.18	373	36.18	26
	36.2	10	36.2	74		36.2	69	36.2	0		36.2	0	36.2	56		36.2	51	36.2	18		36.2	17	36.2	82		36.2	309	36.2	32
	36.22	9	36.22	65		36.22	83	36.22	0		36.22	2	36.22	62		36.22	41	36.22	21		36.22	11	36.22	104		36.22	295	36.22	32
	36.24	6	36.24	60		36.24	81	36.24	0		36.24	1	36.24	78		36.24	42	36.24	24		36.24	2	36.24	124		36.24	322	36.24	31
	36.26	0	36.26	51		36.26	101	36.26	0		36.26	2	36.26	111		36.26	51	36.26	27		36.26	10	36.26	147		36.26	311	36.26	30
	36.28	1	36.28	45		36.28	113	36.28	0		36.28	10	36.28	158		36.28	64	36.28	29		36.28	8	36.28	171		36.28	227	36.28	33
	36.3	5	36.3	43		36.3	120	36.3	6		36.3	16	36.3	233		36.3	82	36.3	30		36.3	4	36.3	218		36.3	306	36.3	32
	36.32	0	36.32	43		36.32	128	36.32	20		36.32	26	36.32	313		36.32	86	36.32	35		36.32	11	36.32	256		36.32	290	36.32	25
	36.34	0	36.34	42		36.34	129	36.34	33		36.34	24	36.34	371		36.34	81	36.34	39		36.34	15	36.34	296		36.34	389	36.34	21
	36.36	6	36.36	50		36.36	130	36.36	45		36.36	23	36.36	410		36.36	86	36.36	54		36.36	18	36.36	306		36.36	283	36.36	23
[truncated: 2,182 more rows]

## Sheet: Supplementary Fig. 9
Figure S9
[truncated: 262 more rows]

[truncated: 58 more sheets: Supplementary Fig. 10, Supplementary Fig. 11, Supplementary Fig. 12, Supplementary Fig. 13, Supplementary Fig. 14, Supplementary Fig. 15, Supplementary Fig. 16, Supplementary Fig. 17, Supplementary Fig. 18, Supplementary Fig. 19, Supplementary Fig. 20, Supplementary Fig. 21, Supplementary Fig. 22, Supplementary Fig. 23, Supplementary Fig. 24, Supplementary Fig. 25, Supplementary Fig. 26, Supplementary Fig. 27, Supplementary Fig. 28, Supplementary Fig. 29 …]
